# Supplementary material for: Spatial transcriptomic analysis identifies epithelium-macrophage crosstalk in endometriotic lesions
Source: iScience. 2025 Jan 10;28(2):111790. doi: 10.1016/j.isci.2025.111790 (PMC11810701; doi:10.1016/j.isci.2025.111790)
Supplement: Table S1. Excel file containing differential gene expression results from the stroma, related to Figure 3 [file mmc2.xlsx]

## Sheet: Stroma - Fig 3
Gene_name	logFC	AveExpr	t	P.Value	adj.P.Val	B
DHRS1	-1.02833	9.43354	-5.52813	5.28886e-07	0.00420253	5.12517
SCGB2A1	-1.99056	5.30673	-5.23516	1.66737e-06	0.00662445	4.21276
IGHG2	2.39573	3.19516	4.51282	2.53679e-05	0.0671912	2.04166
IGHG4	1.8239	4.44933	4.25307	6.45198e-05	0.128169	1.29629
TPBG	-1.38847	3.36736	-4.05672	0.000128265	0.203839	0.748038
LEFTY2	-1.83513	3.46745	-3.9863	0.000163436	0.212559	0.554849
TTC31	-1.07855	4.28478	-3.90788	0.000213487	0.212559	0.341996
C5orf38	-1.11141	5.07857	-3.90613	0.000214755	0.212559	0.337278
UBAP2L	-1.16077	3.62581	-3.83062	0.000276988	0.212559	0.134682
HNRNPA1	-0.910487	7.2367	-3.81554	0.000291329	0.212559	0.0945134
H3-4	-1.10592	3.98734	-3.81255	0.000294255	0.212559	0.0865624
IGHG1	1.99906	3.481	3.78007	0.000327927	0.217142	0.000376651
MAZ	-0.697382	8.2317	-3.73791	0.000377146	0.230523	-0.110812
ZNF346	-0.769455	6.39828	-3.64519	0.000511372	0.264231	-0.352665
BGN	-1.51333	4.09737	-3.63509	0.000528482	0.264231	-0.378787
OBSL1	1.12092	3.74036	3.63302	0.000532054	0.264231	-0.384133
TTC33	-0.862642	6.21819	-3.58815	0.000615374	0.265706	-0.499554
PTMA	-0.728015	8.19943	-3.58639	0.000618872	0.265706	-0.50405
SARDH	-0.81916	5.40411	-3.57826	0.000635341	0.265706	-0.524875
SPATA2L	-0.81884	7.16483	-3.55756	0.000679134	0.26982	-0.577718
WNT2	-1.17367	3.28267	-3.54156	0.000714949	0.270523	-0.618447
HMGCLL1	-0.731778	7.76823	-3.50195	0.000811445	0.282666	-0.71873
PLA2G2A	-1.09428	2.56393	-3.49935	0.000818188	0.282666	-0.725283
CD24	-0.941699	4.05271	-3.4396	0.000988737	0.291975	-0.875098
P2RY14	-1.0494	2.91262	-3.43287	0.00100991	0.291975	-0.891853
MGP	-1.40283	3.2341	-3.4098	0.00108585	0.291975	-0.949162
RPL7	-0.762352	8.23852	-3.40968	0.00108628	0.291975	-0.949476
THBS2	-1.31345	2.96344	-3.40538	0.00110102	0.291975	-0.960128
GPC1	0.900242	3.29466	3.401	0.00111624	0.291975	-0.970972
MAGEA4	-1.044	5.13753	-3.39894	0.00112346	0.291975	-0.976067
SP5	-1.02792	3.086	-3.39452	0.00113909	0.291975	-0.986983
XKR6	-0.919887	4.07054	-3.36922	0.00123269	0.306093	-1.04935
TGFBI	-1.17394	3.64603	-3.35349	0.00129449	0.311697	-1.08796
IGFBP3	-1.28703	5.11471	-3.3138	0.00146367	0.320842	-1.18486
TMA7	-0.568003	9.69961	-3.30936	0.00148387	0.320842	-1.19566
TMOD1	-0.94172	3.28095	-3.29522	0.00154987	0.320842	-1.22996
CAPZA3	-1.10427	2.76118	-3.28979	0.00157593	0.320842	-1.24311
CCDC13	-0.673781	7.77378	-3.28773	0.00158592	0.320842	-1.24808
GALNT2	-0.784066	5.6343	-3.28726	0.0015882	0.320842	-1.24922
ATP5MG	-0.893355	7.42725	-3.28121	0.00161793	0.320842	-1.26383
CAMK2N1	-0.910122	4.3517	-3.2659	0.00169557	0.320842	-1.30074
SPATA18	1.00781	2.91089	3.26334	0.00170892	0.320842	-1.30692
SYT11	-1.09011	3.01061	-3.25814	0.00173624	0.320842	-1.31941
CCNI	-0.817547	5.89075	-3.24746	0.00179376	0.323936	-1.34506
A2M	-0.986773	5.50928	-3.2251	0.00191991	0.339014	-1.39854
NACA	-0.748438	6.17086	-3.21414	0.00198474	0.342843	-1.42466
ZNF264	0.988246	2.4508	3.18679	0.00215563	0.36444	-1.48958
STOM	-0.917031	3.51726	-3.17168	0.00225587	0.372515	-1.52528
TNC	-1.14006	2.64326	-3.16336	0.00231288	0.372515	-1.54488
RAX2	-0.978652	3.14497	-3.15889	0.00234404	0.372515	-1.55539
ENPP2	-0.960675	2.99238	-3.14915	0.00241342	0.376021	-1.57828
DIO2	-1.30813	3.86687	-3.12269	0.00261157	0.393533	-1.64018
RASL10A	-0.956044	3.00775	-3.11542	0.00266857	0.393533	-1.65711
FBRS	0.586642	7.08072	3.11469	0.0026744	0.393533	-1.65882
OXT	-1.02939	3.5818	-3.1085	0.00272397	0.393539	-1.67321
ANTKMT	-0.696209	5.49119	-3.09427	0.00284122	0.403149	-1.70624
KANK3	-0.741777	5.31037	-3.08788	0.0028954	0.40363	-1.72104
H3-3B	0.643547	5.90847	3.07607	0.00299809	0.406453	-1.74833
PDE4C	-0.688558	6.05969	-3.07383	0.00301796	0.406453	-1.7535
TAGLN	-1.01228	4.32159	-3.05661	0.00317473	0.42044	-1.79313
TRPM3	-0.993824	3.3684	-3.03168	0.00341519	0.44487	-1.85023
RAB6A	-0.813813	3.1772	-3.00901	0.00364836	0.467579	-1.90184
FTH1	-0.687379	9.63476	-3.00288	0.00371392	0.468426	-1.91574
CHST2	1.05032	2.62524	2.99457	0.00380458	0.472363	-1.93457
CBX1	-0.916215	3.30725	-2.97863	0.00398415	0.487047	-1.97056
GP1BB	0.757617	2.91618	2.96571	0.00413548	0.495228	-1.99964
JUNB	0.938511	5.31229	2.95724	0.00423755	0.495228	-2.01865
SEMA5A	-1.08632	3.42952	-2.95305	0.00428893	0.495228	-2.02804
PLPP1	-1.06114	2.79337	-2.94529	0.00438552	0.495228	-2.0454
MBNL1	-0.844442	3.52672	-2.94397	0.0044022	0.495228	-2.04836
TBL1X	-0.812572	3.62925	-2.93881	0.00446773	0.495228	-2.05987
IGKC	1.72813	3.52793	2.93728	0.00448734	0.495228	-2.06328
PTBP1	-0.599401	13.3157	-2.92872	0.0045987	0.500565	-2.08237
GDI2	-0.675039	5.54165	-2.9117	0.00482748	0.503497	-2.12016
SMAD1	-0.895996	2.93775	-2.91021	0.00484806	0.503497	-2.12347
SETD3	-0.838837	3.13148	-2.90886	0.00486671	0.503497	-2.12646
ANKRD2	-0.823845	2.97264	-2.90222	0.00495952	0.503497	-2.14115
IGHG3	1.30867	4.16921	2.90161	0.00496801	0.503497	-2.14248
OBSCN	-0.666509	5.90751	-2.89422	0.00507339	0.503497	-2.1588
GXYLT2	-0.981069	2.83513	-2.89193	0.00510648	0.503497	-2.16386
ETV6	-0.898356	3.41643	-2.88755	0.00517029	0.503497	-2.17351
APCDD1	-0.894391	5.21065	-2.87554	0.00534896	0.503497	-2.19991
RNF150	-0.796214	3.32327	-2.87478	0.00536056	0.503497	-2.20159
RPS11	-0.663628	6.81637	-2.87335	0.00538219	0.503497	-2.20472
RGL3	0.798242	3.89911	2.8731	0.00538602	0.503497	-2.20528
SLFNL1	-0.650253	5.67204	-2.86681	0.00548242	0.50655	-2.21905
RPL24	-0.706177	7.00653	-2.85903	0.005604	0.507528	-2.23609
IER3IP1	-0.880641	3.52227	-2.85797	0.00562075	0.507528	-2.2384
HDGFL3	-0.775894	3.4775	-2.8401	0.00591022	0.519202	-2.27737
PPP2R5E	-0.829781	2.69847	-2.83817	0.0059422	0.519202	-2.28156
IGLL5	1.59615	2.73839	2.83188	0.00604782	0.519202	-2.29522
THBS1	-0.903844	2.95796	-2.82594	0.00614917	0.519202	-2.3081
UQCRHL	-0.957776	4.58661	-2.82306	0.00619875	0.519202	-2.31433
FBLN5	-0.913923	3.99587	-2.82181	0.00622046	0.519202	-2.31704
PTGFRN	-0.871225	3.6396	-2.81717	0.00630153	0.519202	-2.32707
IGFBP5	1.20163	3.97717	2.81494	0.00634083	0.519202	-2.33189
ST3GAL2	-0.737438	6.53435	-2.81409	0.00635592	0.519202	-2.33373
RTN3	-0.806039	3.77656	-2.80904	0.006446	0.519202	-2.34463
VWF	-0.866388	3.07756	-2.80412	0.0065349	0.519202	-2.35524
PRXL2A	-0.871625	4.52158	-2.80076	0.00659619	0.519202	-2.36247
VPS45	0.960827	2.50107	2.79956	0.00661819	0.519202	-2.36505
BRWD3	-0.868779	3.01744	-2.79547	0.0066938	0.519202	-2.37384
RPL22	-0.629099	7.432	-2.79352	0.00673015	0.519202	-2.37803
AKNA	0.775319	3.51834	2.78895	0.00681599	0.520768	-2.38784
NBPF15	-0.551078	7.48464	-2.78338	0.00692201	0.523831	-2.39979
RPL26	-0.616039	8.22365	-2.77868	0.00701256	0.525677	-2.40984
PROS1	-0.934473	2.856	-2.76712	0.00724	0.533699	-2.43452
PAMR1	-0.966782	3.41852	-2.76643	0.0072539	0.533699	-2.436
CT47A10	-0.880277	2.64761	-2.75184	0.00755108	0.550467	-2.46703
RNF181	-0.677753	6.77438	-2.74788	0.0076337	0.551431	-2.47543
HNRNPA2B1	0.525069	7.09055	2.73184	0.00797672	0.564101	-2.50937
DDX4	-1.04427	4.09702	-2.72599	0.00810548	0.564101	-2.52172
F13A1	-0.956412	3.51907	-2.72471	0.00813376	0.564101	-2.52441
DDIT4	0.900318	3.65193	2.72319	0.00816755	0.564101	-2.5276
RPS24	-0.719677	6.66255	-2.72249	0.00818318	0.564101	-2.52908
NPB	-0.76383	4.3139	-2.71098	0.00844399	0.564101	-2.55327
DUX4	-0.50744	8.69436	-2.71081	0.00844786	0.564101	-2.55362
KCNG2	-0.802137	3.58083	-2.71023	0.00846139	0.564101	-2.55486
LMO4	-0.826177	3.78284	-2.70783	0.0085167	0.564101	-2.55988
EFHD1	-0.763614	2.98914	-2.70773	0.00851903	0.564101	-2.56009
RPL34	-0.58316	8.7626	-2.69628	0.00878811	0.57711	-2.58405
FAM53B	0.725533	4.01626	2.66917	0.00945661	0.61592	-2.64048
KIF5B	-0.728128	3.77224	-2.66106	0.00966553	0.624409	-2.65728
FAM156A	0.758341	3.29532	2.65185	0.00990766	0.634889	-2.6763
IRAG1	-0.867757	2.39244	-2.64486	0.010095	0.64172	-2.69069
PNO1	-0.68117	5.54447	-2.63911	0.0102518	0.642425	-2.70252
H1-7	-0.593138	5.83482	-2.63853	0.0102678	0.642425	-2.70372
SNCAIP	-0.946876	2.78957	-2.63403	0.010392	0.645115	-2.71295
CTDSP1	0.718572	3.89155	2.62983	0.0105091	0.647329	-2.72155
RPL38	-0.627592	7.49828	-2.62463	0.010656	0.650754	-2.73221
NAP1L1	-0.693377	6.03636	-2.62209	0.0107285	0.650754	-2.7374
COL4A5	0.899907	3.0244	2.61849	0.0108318	0.652042	-2.74475
EPOR	0.718398	2.73481	2.61493	0.010935	0.652442	-2.75203
ATP5PO	-0.673309	4.71126	-2.61261	0.0110027	0.652442	-2.75676
CLIP3	-0.796825	3.37688	-2.59946	0.0113934	0.66989	-2.7835
ZEB1	-0.791293	3.73062	-2.59708	0.0114655	0.66989	-2.78833
COX7C	-0.689943	4.90339	-2.58977	0.0116893	0.67336	-2.80313
EIF3L	-0.769388	4.6238	-2.58961	0.0116944	0.67336	-2.80347
DSTN	-0.712716	5.74717	-2.58573	0.011815	0.675411	-2.81132
ZFAND5	0.673969	3.32823	2.58205	0.0119302	0.677126	-2.81875
ADRB1	-0.714893	5.26892	-2.57785	0.0120631	0.679809	-2.82722
RPL4	-0.677838	7.42766	-2.57347	0.0122031	0.681445	-2.83605
GNG10	-0.750567	4.16548	-2.56894	0.0123494	0.681445	-2.84516
BTF3	-0.581727	6.09955	-2.56606	0.0124435	0.681445	-2.85097
GFUS	-0.738236	3.2607	-2.56391	0.0125138	0.681445	-2.85528
CADM4	-0.807385	2.70386	-2.56248	0.0125609	0.681445	-2.85815
MRPL41	0.650736	3.89379	2.5611	0.0126066	0.681445	-2.86093
TOMM5	-0.665992	4.45835	-2.55781	0.0127157	0.681822	-2.86751
CYP1B1	-0.804223	2.80046	-2.55154	0.0129266	0.681822	-2.88008
DELE1	-0.619666	4.58274	-2.551	0.0129448	0.681822	-2.88115
BTF3L4	-0.794745	3.27915	-2.54945	0.0129975	0.681822	-2.88425
RPL12	-0.696942	7.63914	-2.54812	0.0130427	0.681822	-2.8869
MMP14	-0.83064	4.24729	-2.54374	0.013193	0.684276	-2.89566
TMEM30A	-0.431495	8.62557	-2.54175	0.0132618	0.684276	-2.89963
SLAMF8	0.847922	2.66639	2.53887	0.013362	0.684996	-2.90537
CFH	0.858143	2.56742	2.5343	0.0135221	0.688759	-2.91446
LAMA2	0.876282	2.65131	2.52364	0.0139028	0.703642	-2.93564
UBA52	-0.589201	6.49984	-2.5176	0.0141225	0.707276	-2.94759
LPAR3	0.880696	2.56545	2.51678	0.0141526	0.707276	-2.94921
NREP	-0.821353	3.4539	-2.5086	0.014456	0.708479	-2.96537
SIRT6	-0.519852	6.42996	-2.50534	0.0145784	0.708479	-2.9718
NRBF2	-0.664952	3.29919	-2.5053	0.0145801	0.708479	-2.97188
ZNF664	-0.739924	3.58188	-2.50521	0.0145835	0.708479	-2.97206
CD247	0.844378	2.69601	2.50017	0.0147747	0.708479	-2.98198
EEF1G	-0.602434	7.9785	-2.4997	0.0147929	0.708479	-2.98292
RPL37	-0.554115	8.73721	-2.49906	0.0148171	0.708479	-2.98416
OGN	-0.868713	2.714	-2.49716	0.01489	0.708479	-2.9879
RPS8	-0.630893	8.55413	-2.49293	0.0150536	0.71052	-2.99621
ZDHHC2	-0.754653	3.31734	-2.49113	0.0151235	0.71052	-2.99974
RPS15A	-0.622407	6.50972	-2.48915	0.0152012	0.71052	-3.00364
EIF4B	-0.638299	6.01926	-2.48642	0.0153084	0.711349	-3.00898
WDR19	0.683028	2.80062	2.4831	0.0154397	0.713236	-3.01548
IGHM	-0.678083	3.3224	-2.48087	0.0155285	0.713236	-3.01984
C11orf96	0.873905	3.58304	2.47	0.0159683	0.729221	-3.04107
TP53INP2	-0.784001	3.1834	-2.45915	0.0164179	0.745467	-3.06216
SEMA6A	-0.795377	2.70999	-2.45368	0.0166492	0.751675	-3.07278
ZNF771	-0.660586	5.05454	-2.44718	0.0169275	0.759918	-3.08535
ZNF69	-0.733676	3.05412	-2.44241	0.0171343	0.759926	-3.09456
HIC1	0.704063	3.44008	2.44094	0.0171988	0.759926	-3.09741
EFL1	-0.739153	2.73679	-2.43949	0.0172623	0.759926	-3.1002
H2AJ	-0.56904	5.43644	-2.43748	0.0173509	0.759926	-3.10409
GPR158	-0.648413	3.3684	-2.43516	0.0174533	0.759926	-3.10855
IGHA1	0.996022	2.87214	2.43408	0.0175015	0.759926	-3.11063
LAPTM4B	-0.729993	4.98701	-2.4268	0.0178276	0.762539	-3.12462
ANO1	-0.947626	3.20741	-2.42622	0.0178539	0.762539	-3.12574
RAB31	-0.796478	4.15959	-2.42535	0.0178936	0.762539	-3.12742
RELCH	0.712029	2.82742	2.4242	0.0179455	0.762539	-3.12962
SLC2A4RG	0.562074	4.08505	2.41298	0.0184621	0.776704	-3.1511
ENPP3	-1.0484	3.48211	-2.41107	0.0185517	0.776704	-3.15476
JUN	0.736699	4.4382	2.41063	0.0185721	0.776704	-3.1556
MMP11	-1.14318	3.82119	-2.39884	0.0191324	0.795946	-3.17807
LUZP6	-0.699962	4.23378	-2.39444	0.0193452	0.799285	-3.18643
CLCF1	-0.771658	2.64952	-2.39303	0.0194138	0.799285	-3.18911
TMTC4	-0.722395	3.04118	-2.38563	0.0197779	0.80453	-3.20315
ATP5MC2	-0.520098	8.98465	-2.38483	0.0198176	0.80453	-3.20466
TMED2	-0.575884	5.15558	-2.38428	0.0198449	0.80453	-3.2057
MMP2	-0.822738	5.27288	-2.38051	0.0200335	0.804956	-3.21284
CCN2	-0.807532	3.42327	-2.37946	0.0200859	0.804956	-3.21481
POLR2A	0.667188	3.98449	2.378	0.0201594	0.804956	-3.21757
COL3A1	-0.950444	6.31707	-2.37489	0.020317	0.807193	-3.22344
PLS3	-0.752173	3.33402	-2.37214	0.020457	0.808712	-3.22863
GRIN2A	-0.582989	4.38994	-2.36088	0.0210398	0.814787	-3.24981
PTBP3	-0.708579	3.62772	-2.35976	0.0210984	0.814787	-3.25191
ITGA5	-0.683669	3.27162	-2.35971	0.0211014	0.814787	-3.25201
TCF4	-0.690797	3.72783	-2.3594	0.0211178	0.814787	-3.2526
NFKBIZ	0.887078	3.71023	2.35929	0.0211233	0.814787	-3.2528
MAP1LC3B	-0.568462	3.92294	-2.35532	0.0213329	0.818893	-3.26023
SCGB1D4	-1.28845	3.08174	-2.3482	0.0217135	0.829499	-3.27356
TTC8	0.745688	2.68779	2.34415	0.0219332	0.83388	-3.28113
PNPLA8	-0.6551	3.26606	-2.34122	0.0220926	0.835646	-3.28659
TWF1	-0.722761	3.39189	-2.33827	0.0222547	0.835646	-3.29209
COMMD6	-0.527813	4.70518	-2.3356	0.0224025	0.835646	-3.29706
AP3S1	-0.56442	4.4253	-2.33366	0.02251	0.835646	-3.30066
C1D	-0.655799	3.24695	-2.32962	0.022736	0.835646	-3.30818
PECAM1	-0.68515	3.51289	-2.32823	0.0228138	0.835646	-3.31075
PEAK1	-0.675165	3.08266	-2.32608	0.0229354	0.835646	-3.31474
ATG5	-0.673542	3.23591	-2.32606	0.0229365	0.835646	-3.31478
CANX	-0.548552	5.65305	-2.32511	0.0229904	0.835646	-3.31655
RPL32	-0.546187	7.71121	-2.32439	0.0230313	0.835646	-3.31788
PCBP2	-0.590912	5.14426	-2.32206	0.0231641	0.836644	-3.3222
RDH11	-0.696105	2.9157	-2.3192	0.0233277	0.838742	-3.32749
MAPK1IP1L	-0.533212	4.34159	-2.31631	0.0234941	0.839137	-3.33283
RAB11FIP1	0.708259	2.8712	2.31344	0.0236605	0.839137	-3.33813
PLOD1	-0.740008	4.15817	-2.31313	0.0236788	0.839137	-3.33871
AIDA	-0.728167	3.91621	-2.3108	0.0238147	0.839137	-3.343
HOXB6	-0.717448	3.00582	-2.30991	0.0238667	0.839137	-3.34464
BCL7C	0.495754	4.18497	2.30286	0.0242833	0.840902	-3.35763
KRTAP9-4	-0.843331	3.53143	-2.30278	0.0242878	0.840902	-3.35777
TBC1D1	-0.662631	3.61082	-2.30261	0.0242983	0.840902	-3.35809
AGPS	-0.63774	3.88152	-2.3019	0.0243402	0.840902	-3.35939
ACVR1	-0.595302	3.14912	-2.29667	0.0246541	0.846091	-3.369
PGRMC1	-0.782262	3.8826	-2.29367	0.0248355	0.846091	-3.37449
OSBPL8	-0.750061	2.74459	-2.29361	0.0248392	0.846091	-3.3746
YWHAG	-0.551674	4.38706	-2.28811	0.0251752	0.846091	-3.38467
LMBR1	-0.61155	3.65431	-2.28526	0.025351	0.846091	-3.38989
RPS4X	-0.595431	8.59436	-2.28429	0.0254109	0.846091	-3.39166
ARID5B	-0.737229	3.6709	-2.28301	0.0254904	0.846091	-3.394
TNRC18	0.75795	3.05457	2.27869	0.0257599	0.846091	-3.40187
GTPBP6	0.612489	3.02795	2.27819	0.0257911	0.846091	-3.40278
YIPF2	-0.769908	3.05496	-2.27765	0.0258252	0.846091	-3.40377
ANAPC4	0.822173	3.49456	2.27733	0.0258455	0.846091	-3.40436
UBA7	0.661501	2.98325	2.27732	0.0258461	0.846091	-3.40437
ZFP36L2	0.624664	4.95208	2.27468	0.0260126	0.846091	-3.40918
ZNF277	-0.749184	3.02364	-2.27374	0.0260722	0.846091	-3.41089
RPLP2	-0.478095	7.59021	-2.27169	0.0262024	0.846091	-3.41462
GYPC	-0.562507	4.38534	-2.26966	0.0263316	0.846091	-3.4183
FITM1	-0.671205	2.85401	-2.26769	0.0264581	0.846091	-3.42189
TSEN54	0.659267	3.07776	2.26653	0.0265328	0.846091	-3.424
CCDC61	-0.512234	4.98707	-2.26623	0.0265516	0.846091	-3.42453
LMO2	-0.705846	3.03305	-2.26517	0.02662	0.846091	-3.42645
EIF3H	-0.6527	4.62764	-2.2577	0.0271063	0.858114	-3.43998
RPL14	-0.524005	7.59209	-2.25552	0.0272494	0.85922	-3.44392
BPNT2	-0.674371	3.5392	-2.25349	0.0273835	0.860036	-3.44759
FAM8A1	-0.680929	3.07916	-2.24332	0.0280641	0.877809	-3.46592
DVL3	-0.71045	3.39455	-2.24175	0.0281703	0.877809	-3.46874
TEK	-0.750565	2.31597	-2.23998	0.0282907	0.878117	-3.47192
CDH3	-0.719268	2.54848	-2.23808	0.0284206	0.878256	-3.47534
BASP1	-0.518965	7.39858	-2.23589	0.0285704	0.878256	-3.47926
TUBA3D	-0.625157	4.75447	-2.23409	0.0286944	0.878256	-3.48249
GALNTL5	-0.731375	3.65293	-2.23233	0.0288163	0.878256	-3.48565
HTRA1	-1.01918	3.98488	-2.23187	0.0288478	0.878256	-3.48647
HSBP1	-0.610206	4.61396	-2.22955	0.029009	0.878375	-3.49062
RPS23	-0.556589	8.08112	-2.22849	0.0290833	0.878375	-3.49253
HSPB6	0.615695	3.67773	2.22705	0.0291834	0.878375	-3.49509
EIF4G2	-0.533765	6.2	-2.22491	0.0293339	0.879573	-3.49892
FAM13A	-0.750025	2.47738	-2.22186	0.0295489	0.879665	-3.50437
LDB2	-0.72318	3.2776	-2.22022	0.0296649	0.879665	-3.50729
CLIC4	-0.728658	4.32616	-2.22017	0.0296691	0.879665	-3.50739
RASL12	-0.714138	2.7816	-2.214	0.0301101	0.883155	-3.51838
PRELID3B	-0.521042	5.66029	-2.21235	0.0302288	0.883155	-3.52131
MFSD6L	-0.636623	5.40248	-2.21204	0.0302514	0.883155	-3.52186
NPIPB3	0.501085	5.27311	2.21127	0.0303067	0.883155	-3.52322
NFYB	-0.652464	3.01049	-2.2096	0.0304276	0.883155	-3.52619
CHP1	-0.598173	4.04829	-2.20776	0.0305615	0.883155	-3.52945
WWTR1	-0.679062	3.46861	-2.20772	0.0305648	0.883155	-3.52953
LUM	-0.822753	4.80924	-2.20219	0.0309701	0.884945	-3.53933
RPL27A	-0.548847	7.39847	-2.19996	0.0311351	0.884945	-3.54328
IL4I1	-0.610139	5.14594	-2.19964	0.0311586	0.884945	-3.54384
BACE2	-0.608037	3.46087	-2.19959	0.031162	0.884945	-3.54393
PFN2	-0.771636	3.02277	-2.19739	0.0313259	0.884945	-3.54783
BCL2	0.691263	2.61505	2.19622	0.0314133	0.884945	-3.5499
SPTSSA	-0.722442	2.67515	-2.19569	0.0314527	0.884945	-3.55083
TMEM215	-0.888331	2.35173	-2.19482	0.0315177	0.884945	-3.55236
SUB1	-0.628309	3.47113	-2.19223	0.0317121	0.88727	-3.55693
SPRED1	-0.536238	3.49691	-2.18435	0.0323106	0.898018	-3.57082
SNRNP70	0.560115	4.49164	2.18167	0.0325159	0.898018	-3.57552
RPL6	-0.584874	7.11854	-2.18099	0.0325685	0.898018	-3.57672
PARP8	0.686758	2.84011	2.17946	0.0326863	0.898018	-3.5794
RPL9	-0.512993	8.05436	-2.17883	0.0327355	0.898018	-3.58051
SOCS1	0.741752	2.73383	2.17681	0.0328923	0.898018	-3.58406
SUMO1	-0.609974	3.70621	-2.17633	0.0329291	0.898018	-3.58489
MTUS1	-0.716619	3.25335	-2.17337	0.0331602	0.898018	-3.59008
RALA	-0.620989	3.70333	-2.16785	0.0335951	0.898018	-3.59974
DOCK10	0.73961	2.81117	2.16568	0.0337673	0.898018	-3.60353
TRIOBP	0.57045	3.72965	2.16443	0.0338668	0.898018	-3.60571
UBE2E1	-0.615886	3.9051	-2.16413	0.0338909	0.898018	-3.60624
RPL5	-0.583024	7.61782	-2.15845	0.0343465	0.898018	-3.61613
ANKRD44	0.779399	2.73096	2.15715	0.0344519	0.898018	-3.6184
SIGIRR	-0.542202	4.98883	-2.15707	0.0344587	0.898018	-3.61854
RPL31	-0.544269	7.18205	-2.15621	0.0345284	0.898018	-3.62004
USB1	-0.615502	2.96859	-2.15553	0.0345831	0.898018	-3.62121
PTPN12	-0.566113	3.90911	-2.15552	0.0345841	0.898018	-3.62123
MCUR1	-0.641125	3.27033	-2.15325	0.0347689	0.898018	-3.62518
APOL4	-0.697556	3.05748	-2.15186	0.0348824	0.898018	-3.62759
RPL15	-0.467039	7.41872	-2.1513	0.0349286	0.898018	-3.62857
EIF2S3	-0.607973	3.23089	-2.15117	0.0349387	0.898018	-3.62878
CRK	-0.595642	3.21333	-2.15044	0.0349988	0.898018	-3.63006
NPM1	-0.567985	6.03843	-2.14932	0.0350913	0.898018	-3.63201
IER2	0.682352	5.07492	2.14919	0.0351013	0.898018	-3.63222
RPL19	-0.484167	8.2267	-2.14896	0.0351209	0.898018	-3.63263
RPL39	-0.572803	7.87938	-2.14863	0.0351477	0.898018	-3.6332
LGALS3BP	0.595009	4.05814	2.14529	0.035424	0.901133	-3.63899
DSG2	-0.751107	2.50009	-2.14441	0.0354964	0.901133	-3.6405
ATP5PD	-0.593146	3.93198	-2.14081	0.0357974	0.903802	-3.64674
AP1M2	0.686959	2.52162	2.14043	0.035829	0.903802	-3.64739
MAPK6	-0.631323	3.6018	-2.13414	0.0363589	0.90822	-3.65824
CCT3	-0.582822	3.9193	-2.13295	0.0364606	0.90822	-3.66031
YBX1	-0.475445	6.32654	-2.13254	0.0364948	0.90822	-3.661
VDAC1	-0.549543	4.8937	-2.13168	0.0365685	0.90822	-3.66249
GOLGA7	-0.555025	4.04755	-2.13147	0.0365861	0.90822	-3.66284
NPIPA1	0.49908	5.51936	2.13014	0.0366999	0.90822	-3.66514
RPS27	-0.546374	7.52242	-2.12892	0.0368043	0.90822	-3.66724
TMSB4X	-0.615865	8.51117	-2.12394	0.0372334	0.915964	-3.67579
MZT2B	-0.397263	11.9975	-2.11895	0.0376685	0.920737	-3.68437
H2BC8	-0.611654	4.20026	-2.11666	0.0378692	0.920737	-3.68828
RNF187	0.643844	2.99403	2.11644	0.0378884	0.920737	-3.68866
PRKX	0.55385	3.57538	2.11531	0.0379878	0.920737	-3.69059
IGFBP2	0.788633	4.45018	2.11509	0.0380068	0.920737	-3.69096
SERPINE1	0.847525	3.44979	2.11094	0.0383749	0.921743	-3.69807
RASSF8	-0.607225	3.13304	-2.11026	0.0384349	0.921743	-3.69922
SNRPD2	-0.488885	4.89799	-2.10952	0.0385012	0.921743	-3.70049
SLC5A10	-0.650776	3.14088	-2.10939	0.0385123	0.921743	-3.7007
ATP8B1	-0.632439	2.77729	-2.10401	0.0389954	0.922194	-3.70988
GLIPR1	-0.644961	2.71836	-2.10063	0.0393006	0.922194	-3.71562
ADCY1	-0.679797	2.72018	-2.09894	0.0394546	0.922194	-3.7185
ELK3	-0.622649	3.66124	-2.09893	0.0394558	0.922194	-3.71853
WAC	-0.525454	4.16865	-2.09495	0.0398198	0.922194	-3.72528
UQCRB	-0.52357	5.14722	-2.09364	0.03994	0.922194	-3.7275
ACTN1	-0.739567	3.81079	-2.09242	0.0400525	0.922194	-3.72957
MINK1	0.606738	3.75799	2.09161	0.0401273	0.922194	-3.73094
POFUT2	0.657888	2.85399	2.09127	0.040159	0.922194	-3.73152
RPL29	-0.507461	7.48473	-2.09073	0.0402083	0.922194	-3.73243
IQGAP1	0.578942	3.82043	2.09006	0.0402706	0.922194	-3.73357
DENR	-0.619781	3.42292	-2.08916	0.0403546	0.922194	-3.7351
MTRNR2L1	-0.672141	3.06121	-2.08911	0.0403591	0.922194	-3.73518
SET	-0.637203	4.16372	-2.08872	0.0403947	0.922194	-3.73583
BST2	0.792983	3.43979	2.0882	0.0404438	0.922194	-3.73672
PTDSS1	-0.642414	3.28635	-2.088	0.0404621	0.922194	-3.73706
LGR4	0.582682	2.75126	2.0859	0.0406583	0.922194	-3.74061
UFM1	-0.526994	5.35863	-2.0844	0.0407987	0.922194	-3.74314
OLFML2B	-0.706361	2.86917	-2.08404	0.0408321	0.922194	-3.74375
RAI2	-0.708988	2.72376	-2.08149	0.0410723	0.922194	-3.74806
ID3	-0.816743	3.43815	-2.0814	0.0410805	0.922194	-3.7482
ZNF326	-0.604897	2.95506	-2.08106	0.0411125	0.922194	-3.74877
GNLY	-0.830713	5.03324	-2.07901	0.0413067	0.922194	-3.75224
DDX18	0.600157	3.23171	2.0769	0.0415073	0.922194	-3.7558
ATF3	-0.693528	3.84941	-2.07603	0.0415896	0.922194	-3.75725
CTBP2	-0.575427	4.70595	-2.07602	0.0415907	0.922194	-3.75727
ATRNL1	0.784147	2.4736	2.0751	0.0416784	0.922194	-3.75882
REPS2	-0.700198	2.53071	-2.07403	0.0417807	0.922194	-3.76062
CTSK	-0.638697	3.12092	-2.06752	0.0424086	0.926981	-3.77156
GINM1	-0.56012	3.00195	-2.06727	0.042432	0.926981	-3.77197
TUSC2	-0.512042	5.30469	-2.06702	0.042457	0.926981	-3.7724
NPIPB6	0.448988	5.44446	2.06553	0.0426012	0.926981	-3.77489
OGT	0.629717	4.07998	2.06352	0.0427971	0.926981	-3.77825
CCL24	-0.65262	3.56818	-2.06222	0.0429248	0.926981	-3.78044
EPB41L4A	-0.710618	2.84501	-2.0606	0.043084	0.926981	-3.78315
RPS12	-0.517047	8.44232	-2.06057	0.0430868	0.926981	-3.7832
G3BP2	-0.524295	3.91423	-2.0595	0.0431923	0.926981	-3.78499
NME3	0.535136	3.28895	2.05854	0.0432865	0.926981	-3.78659
TNFRSF10B	0.559495	3.14732	2.05656	0.0434828	0.926981	-3.78991
TSHZ3	-0.667856	3.15148	-2.05583	0.0435549	0.926981	-3.79112
DLC1	-0.628202	2.55252	-2.05545	0.0435927	0.926981	-3.79175
SEC61B	-0.573436	4.75361	-2.05405	0.0437316	0.926981	-3.79409
DCTD	-0.564208	3.26636	-2.0537	0.043767	0.926981	-3.79468
RMND5A	-0.557215	3.07648	-2.05272	0.0438642	0.926981	-3.7963
PEX26	-0.659677	3.00895	-2.05068	0.0440684	0.928744	-3.79971
C22orf39	-0.611169	3.33388	-2.04955	0.0441814	0.928744	-3.80158
MEX3A	-0.663031	2.97909	-2.04798	0.0443398	0.929615	-3.8042
PHETA1	0.616295	3.31445	2.04213	0.0449328	0.93327	-3.81392
SNRPC	-0.604677	3.63833	-2.04192	0.0449541	0.93327	-3.81427
TCIRG1	0.584874	3.80419	2.03986	0.0451641	0.93327	-3.81768
DYNLL2	-0.607547	4.09978	-2.03934	0.045218	0.93327	-3.81855
HOXB3	0.622686	3.22612	2.03841	0.0453136	0.93327	-3.8201
SH3TC1	0.665859	2.81944	2.03822	0.0453324	0.93327	-3.8204
ELK4	-0.498616	4.1877	-2.03696	0.0454618	0.93327	-3.82248
CIAO2B	-0.614936	3.44519	-2.03686	0.0454721	0.93327	-3.82265
KCNJ9	-0.614929	5.85663	-2.0359	0.0455712	0.93327	-3.82424
TMED10	-0.629793	4.76195	-2.03387	0.0457816	0.9349	-3.82761
FGD3	-0.538103	5.3854	-2.03286	0.0458861	0.9349	-3.82928
KCNMB4	0.641506	2.97349	2.02883	0.0463059	0.939409	-3.83593
ARID1A	-0.573446	3.05367	-2.02847	0.0463439	0.939409	-3.83653
ZXDC	0.583718	3.35059	2.02506	0.0467021	0.944263	-3.84215
ZNF532	-0.566435	3.92055	-2.02301	0.0469181	0.946222	-3.84552
TRAM1	-0.541695	5.07713	-2.02023	0.0472134	0.947775	-3.8501
IL1R1	-0.568741	5.04705	-2.02004	0.0472337	0.947775	-3.85041
TMBIM4	-0.532468	4.1634	-2.0177	0.0474824	0.950366	-3.85425
PHF13	-0.523702	3.66684	-2.01555	0.0477131	0.950549	-3.85778
DEPP1	-0.643125	4.10183	-2.01367	0.0479156	0.950549	-3.86087
AHCYL1	-0.46724	5.02027	-2.01355	0.0479286	0.950549	-3.86107
ZNF461	0.602319	3.77479	2.01316	0.0479701	0.950549	-3.8617
CDK19	-0.598198	3.53426	-2.01135	0.0481658	0.952053	-3.86467
EIF3E	-0.73066	4.19474	-2.00721	0.0486158	0.953181	-3.87145
COQ4	0.621903	3.12856	2.00458	0.048903	0.953181	-3.87574
RHBDF2	-0.650612	2.65289	-2.00402	0.0489642	0.953181	-3.87665
MAL2	-0.584001	2.77454	-2.00333	0.0490402	0.953181	-3.87778
UTF1	-0.497131	4.9314	-1.9999	0.0494186	0.953181	-3.88338
GPX7	-0.603194	3.13247	-1.99866	0.0495555	0.953181	-3.88539
CRMP1	-0.603492	3.20363	-1.99838	0.049587	0.953181	-3.88585
RSL1D1	-0.57994	3.4431	-1.99823	0.0496029	0.953181	-3.88609
PIANP	-0.574086	3.17615	-1.99781	0.0496499	0.953181	-3.88678
RPL21	-0.421909	7.52834	-1.99715	0.0497233	0.953181	-3.88785
LRRC1	-0.638313	2.65207	-1.99565	0.0498903	0.953181	-3.89029
SDCBP	-0.542777	4.37743	-1.99513	0.049949	0.953181	-3.89115
GAL3ST2	-0.637749	2.78089	-1.99497	0.0499662	0.953181	-3.8914
PXN	-0.579543	3.74335	-1.99442	0.0500276	0.953181	-3.89229
PABPC1	-0.474207	6.91567	-1.99328	0.0501558	0.953181	-3.89415
DACT3	-0.666522	2.49963	-1.99307	0.0501788	0.953181	-3.89449
RPL17	-0.48926	7.36157	-1.99099	0.0504124	0.953181	-3.89787
LDHA	-0.535867	6.02211	-1.98984	0.0505416	0.953181	-3.89973
ADAM15	-0.301414	11.517	-1.98929	0.0506038	0.953181	-3.90062
UBE2E3	-0.598572	3.62145	-1.98913	0.050622	0.953181	-3.90088
YWHAH	-0.504157	4.54952	-1.98729	0.0508305	0.954845	-3.90387
MRPL47	-0.552777	3.27012	-1.98585	0.0509938	0.955652	-3.9062
E2F4	0.586248	3.28813	1.9835	0.0512611	0.955764	-3.91
CDC42	-0.562287	4.4244	-1.98155	0.051484	0.955764	-3.91315
RPL35A	-0.425983	7.67209	-1.98143	0.0514981	0.955764	-3.91335
SNX3	-0.565403	4.40621	-1.97902	0.0517747	0.955764	-3.91724
IFFO1	0.581498	2.63237	1.97817	0.051873	0.955764	-3.91862
TMED7	-0.496524	3.91684	-1.97798	0.0518945	0.955764	-3.91892
NR4A2	0.720801	2.98539	1.97687	0.0520228	0.955764	-3.92072
S100A6	0.542428	6.54115	1.97678	0.0520333	0.955764	-3.92086
MRPL33	-0.510567	4.94755	-1.97616	0.0521045	0.955764	-3.92186
ANK3	-0.551323	3.14634	-1.97528	0.0522072	0.955764	-3.92329
TSG101	-0.588228	2.87656	-1.97362	0.0523995	0.955764	-3.92595
GBP5	0.619657	2.84463	1.97233	0.05255	0.955764	-3.92804
TRABD	0.559152	3.21386	1.96931	0.0529032	0.955764	-3.9329
PLXNC1	-0.792426	2.92892	-1.96738	0.0531295	0.955764	-3.93599
TLE1	-0.540076	3.36656	-1.96736	0.0531321	0.955764	-3.93603
SELENOF	-0.46818	4.46894	-1.96688	0.0531877	0.955764	-3.93679
ITGA11	-0.616773	2.3136	-1.96559	0.0533399	0.955764	-3.93886
KCTD10	-0.636177	3.77304	-1.96511	0.053397	0.955764	-3.93963
SPSB3	0.646962	3.11808	1.96036	0.0539609	0.955764	-3.94725
KRT7	-0.69978	2.57663	-1.95833	0.0542033	0.955764	-3.9505
MAN2C1	0.555283	2.95423	1.95586	0.0544993	0.955764	-3.95444
MXD4	0.557715	4.23972	1.95249	0.0549063	0.955764	-3.95983
NKX2-4	-0.453696	4.33986	-1.95101	0.0550863	0.955764	-3.9622
VPS13B	0.577849	3.75895	1.94964	0.0552525	0.955764	-3.96438
SDHA	0.530475	5.01213	1.94905	0.0553244	0.955764	-3.96532
SEC11A	-0.464271	5.17652	-1.9476	0.0555004	0.955764	-3.96762
KIR2DS2	-0.617039	2.53226	-1.94735	0.055531	0.955764	-3.96801
RPS16	-0.387126	7.73948	-1.94718	0.0555518	0.955764	-3.96829
ZMPSTE24	-0.594288	3.05593	-1.94633	0.0556561	0.955764	-3.96964
RBM6	0.467822	4.54139	1.94524	0.0557902	0.955764	-3.97138
RCBTB1	0.560764	3.45632	1.94519	0.0557965	0.955764	-3.97147
CREB3	-0.563694	3.81605	-1.94205	0.0561825	0.955764	-3.97645
KDELR2	-0.541597	4.51565	-1.94146	0.0562556	0.955764	-3.97739
ERBIN	-0.562091	3.07561	-1.94048	0.0563764	0.955764	-3.97894
CSMD3	-0.549228	3.82879	-1.94022	0.0564092	0.955764	-3.97936
RPL10A	-0.48269	6.95707	-1.93984	0.0564555	0.955764	-3.97996
TNFAIP1	-0.524871	3.52167	-1.93897	0.0565639	0.955764	-3.98134
GNA11	-0.548518	3.22088	-1.93846	0.0566273	0.955764	-3.98215
MOGS	0.481696	3.09739	1.93777	0.0567124	0.955764	-3.98324
RPS20	-0.45978	7.71063	-1.93562	0.0569809	0.955764	-3.98665
COX5B	-0.456661	4.14706	-1.93477	0.0570875	0.955764	-3.988
HIBADH	-0.562412	3.01682	-1.93446	0.0571262	0.955764	-3.98849
PRDX3	-0.630948	3.70708	-1.93433	0.0571418	0.955764	-3.98869
UGGT1	-0.659199	3.16494	-1.9339	0.0571964	0.955764	-3.98937
CEPT1	-0.559012	3.497	-1.93328	0.0572733	0.955764	-3.99035
RPS3A	-0.483233	8.20154	-1.93153	0.0574929	0.955764	-3.99311
CLDN10	-0.808823	3.69055	-1.93025	0.0576548	0.955764	-3.99514
DRG2	-0.572435	2.94262	-1.92971	0.057723	0.955764	-3.99599
CHST15	0.565836	3.03254	1.92882	0.0578357	0.955764	-3.9974
MRPL34	-0.556316	3.22698	-1.92806	0.057932	0.955764	-3.9986
CNN2	-0.581122	4.4037	-1.92802	0.0579372	0.955764	-3.99867
SLC8A1	-0.628322	3.60763	-1.92766	0.0579823	0.955764	-3.99923
EIF4EBP2	-0.57688	3.53574	-1.92763	0.057986	0.955764	-3.99927
BCR	0.516856	2.92162	1.92692	0.0580756	0.955764	-4.00039
ZNF444	-0.585845	3.48127	-1.92688	0.0580813	0.955764	-4.00046
STMN1	-0.618735	3.65507	-1.92599	0.0581939	0.955764	-4.00186
C14orf119	-0.539798	3.35953	-1.92597	0.0581964	0.955764	-4.00189
FNDC3A	-0.485596	4.08084	-1.92571	0.0582294	0.955764	-4.0023
TOMM20	-0.548549	4.61873	-1.92499	0.0583218	0.955764	-4.00344
TAPBP	0.526818	4.1408	1.92473	0.0583546	0.955764	-4.00385
COA8	-0.511028	3.02064	-1.92399	0.0584491	0.955764	-4.00501
RPL36A	-0.498038	7.40441	-1.92393	0.0584573	0.955764	-4.00511
EMC7	-0.594068	3.21271	-1.92229	0.0586661	0.95721	-4.00769
CERS6	-0.583458	2.90465	-1.9204	0.0589088	0.959199	-4.01066
EIF2A	-0.605195	3.49242	-1.91839	0.0591676	0.959963	-4.01382
CFAP52	0.67293	2.35424	1.91816	0.0591973	0.959963	-4.01418
LYSMD3	-0.533017	3.35983	-1.91361	0.0597863	0.963373	-4.02132
GLO1	-0.503281	4.55962	-1.91352	0.0597984	0.963373	-4.02146
PFDN5	-0.435021	5.74027	-1.91349	0.0598028	0.963373	-4.02152
CAMLG	-0.599576	3.32411	-1.9103	0.0602193	0.963373	-4.02652
C6orf62	-0.45215	4.68126	-1.91025	0.060225	0.963373	-4.02658
DDRGK1	-0.422515	4.72236	-1.91015	0.060239	0.963373	-4.02675
MOB3B	-0.705045	3.20622	-1.91001	0.0602563	0.963373	-4.02696
LPIN3	-0.58804	3.72338	-1.90755	0.0605797	0.965865	-4.03081
PLPP3	-0.511386	4.7203	-1.90565	0.0608298	0.965865	-4.03378
FBXO25	-0.595319	2.76416	-1.9049	0.0609292	0.965865	-4.03495
MITF	-0.693664	2.52703	-1.90357	0.0611056	0.965865	-4.03703
ZNF28	-0.421145	6.54325	-1.90311	0.061166	0.965865	-4.03774
CD59	-0.545149	5.23432	-1.90294	0.0611891	0.965865	-4.03801
PMEL	-0.541197	3.10567	-1.90238	0.061263	0.965865	-4.03888
TMEM63A	0.493359	3.79101	1.90054	0.0615083	0.967811	-4.04175
SEM1	-0.61848	3.63173	-1.89948	0.0616492	0.968112	-4.0434
COL15A1	-0.684058	3.02749	-1.89634	0.0620695	0.972131	-4.04828
POLR2H	-0.587198	2.98225	-1.89539	0.0621968	0.972131	-4.04976
NET1	-0.638251	2.85734	-1.89483	0.0622722	0.972131	-4.05063
KLK4	-0.597545	2.6184	-1.89389	0.0623988	0.972198	-4.05209
WAS	0.633486	2.73664	1.89216	0.062633	0.973937	-4.05478
CFHR1	-0.416052	4.87845	-1.89065	0.0628376	0.97521	-4.05712
C7orf50	0.457618	3.52373	1.88546	0.0635448	0.984102	-4.06516
ANKHD1	0.543526	3.44467	1.88328	0.0638444	0.984102	-4.06853
GUCY1A2	-0.568855	2.50229	-1.88322	0.0638523	0.984102	-4.06862
SULF1	-0.628167	2.68335	-1.88283	0.0639059	0.984102	-4.06922
DCAF8	0.517526	3.8649	1.88066	0.0642052	0.98451	-4.07257
DUSP3	-0.544012	3.09906	-1.87962	0.06435	0.98451	-4.07419
GOLM2	-0.456492	4.47747	-1.87914	0.0644158	0.98451	-4.07492
RBM18	-0.57976	2.70552	-1.87874	0.064472	0.98451	-4.07555
URI1	-0.492905	4.02919	-1.87774	0.064611	0.98451	-4.07709
UGT2B15	-0.63614	2.41066	-1.87651	0.0647821	0.98451	-4.07899
NFE2L1	0.437677	4.6333	1.87638	0.0647998	0.98451	-4.07918
METTL9	-0.559574	4.60964	-1.87539	0.0649378	0.984724	-4.08071
CEMIP	-0.589041	2.56099	-1.87274	0.0653078	0.987165	-4.08478
SNX19	-0.593795	3.4715	-1.8719	0.0654266	0.987165	-4.08608
PLCD1	0.611981	2.65556	1.87158	0.0654715	0.987165	-4.08657
CREBRF	0.526665	2.93342	1.86602	0.0662562	0.995485	-4.0951
ZFP36L1	-0.534552	5.23858	-1.86589	0.0662738	0.995485	-4.09529
CNRIP1	-0.594328	2.89363	-1.86318	0.0666605	0.998788	-4.09946
FAM189B	0.487789	3.33575	1.85986	0.0671346	0.998788	-4.10453
SPIN1	-0.459824	4.62987	-1.85895	0.0672661	0.998788	-4.10592
PXK	-0.562982	2.57489	-1.85861	0.0673152	0.998788	-4.10645
YWHAQ	-0.479835	5.93299	-1.85613	0.0676725	0.998788	-4.11023
WNT3	0.595451	3.74551	1.8559	0.067705	0.998788	-4.11057
CFAP298	0.492369	3.53555	1.85575	0.0677267	0.998788	-4.1108
EMX2	-0.604225	3.95669	-1.85516	0.0678126	0.998788	-4.11171
SCGB1D2	-0.979789	3.48994	-1.85389	0.067996	0.998788	-4.11364
DDX5	0.366961	6.65895	1.85252	0.0681957	0.998788	-4.11573
AFDN	-0.541896	3.43639	-1.85223	0.0682375	0.998788	-4.11617
AZIN1	-0.408045	4.17952	-1.85186	0.0682905	0.998788	-4.11673
PRRX1	-0.5422	3.52248	-1.85038	0.0685075	0.998788	-4.11899
RPL7A	-0.434768	7.76581	-1.84994	0.0685713	0.998788	-4.11966
VCL	-0.603481	3.7074	-1.84831	0.0688101	0.998788	-4.12214
RPS6	-0.45523	9.21732	-1.84826	0.0688169	0.998788	-4.12221
TEX261	-0.462166	3.43997	-1.84585	0.0691708	0.998788	-4.12587
SBF2	-0.578992	3.02071	-1.84453	0.0693654	0.998788	-4.12788
NLGN2	0.567988	3.36795	1.84426	0.0694054	0.998788	-4.12829
FAM47B	-0.450909	4.64706	-1.84336	0.0695381	0.998788	-4.12965
MEX3B	-0.577395	2.64581	-1.84292	0.0696021	0.998788	-4.13031
ARMC10	-0.479804	2.86908	-1.84251	0.0696634	0.998788	-4.13094
MVP	0.522539	2.9134	1.83779	0.0703656	0.998788	-4.13809
ALOX5AP	0.637951	2.85644	1.83748	0.070411	0.998788	-4.13855
PABIR1	-0.552132	3.43292	-1.83711	0.0704659	0.998788	-4.1391
MRFAP1	-0.446295	5.68947	-1.83511	0.0707662	0.998788	-4.14214
RYBP	-0.540841	3.14853	-1.83471	0.0708263	0.998788	-4.14274
SMPDL3A	-0.675788	3.27265	-1.8344	0.0708723	0.998788	-4.1432
NSMCE2	-0.495499	2.91836	-1.8316	0.0712935	0.998788	-4.14742
OR52M1	-0.513646	2.73013	-1.83093	0.071395	0.998788	-4.14844
BOK	0.524632	3.37732	1.82973	0.0715766	0.998788	-4.15025
DYRK1A	-0.550583	3.90673	-1.82887	0.0717065	0.998788	-4.15154
GOT2	-0.518288	3.29942	-1.82848	0.0717663	0.998788	-4.15213
ZFC3H1	0.530248	2.99632	1.82752	0.0719115	0.998788	-4.15357
STON1	-0.557687	2.68118	-1.8271	0.0719752	0.998788	-4.1542
HCFC1	-0.521767	3.07236	-1.82709	0.0719775	0.998788	-4.15422
C1orf198	-0.585231	3.17075	-1.8242	0.0724181	0.998788	-4.15857
IL33	-0.671293	2.85001	-1.82211	0.0727383	0.998788	-4.16171
TYMP	0.607225	3.34605	1.81973	0.0731035	0.998788	-4.16527
TSNAX	-0.587945	4.43958	-1.81863	0.0732737	0.998788	-4.16692
VOPP1	-0.574812	3.78482	-1.81728	0.0734822	0.998788	-4.16894
ZNF770	-0.48915	3.18261	-1.81711	0.0735094	0.998788	-4.1692
RASA2	0.562804	3.09235	1.81308	0.0741347	0.998788	-4.17522
WDR6	0.487285	3.04173	1.81297	0.0741518	0.998788	-4.17539
ARPP19	-0.522935	3.68292	-1.81275	0.0741866	0.998788	-4.17572
SF3B1	0.431571	4.80216	1.81036	0.0745593	0.998788	-4.17928
COTL1	-0.670947	5.34106	-1.81005	0.0746088	0.998788	-4.17975
TBC1D16	0.504234	3.67734	1.80982	0.074644	0.998788	-4.18009
ALDH1A2	-0.645899	4.52674	-1.80976	0.0746534	0.998788	-4.18017
RPL30	-0.432703	7.48693	-1.80928	0.0747297	0.998788	-4.1809
SLC35E4	-0.523538	2.6594	-1.80849	0.0748529	0.998788	-4.18207
PARP14	-0.472068	4.15273	-1.80792	0.0749427	0.998788	-4.18292
NELL2	0.690338	2.37638	1.80727	0.0750448	0.998788	-4.18389
DESI2	-0.523873	3.03414	-1.80649	0.0751685	0.998788	-4.18506
AP1M1	0.578437	2.92564	1.8047	0.0754509	0.998788	-4.18772
CHCHD2	-0.387697	5.53707	-1.80396	0.0755686	0.998788	-4.18882
CUX1	-0.514434	4.42973	-1.80189	0.0758968	0.998788	-4.1919
DKK1	0.555872	3.92707	1.80151	0.0759579	0.998788	-4.19247
FCGR2C	-0.565962	3.58994	-1.80149	0.0759602	0.998788	-4.19249
LAMP5	0.578509	2.49002	1.7996	0.0762618	0.998788	-4.1953
CD68	-0.564151	4.01158	-1.79936	0.0763001	0.998788	-4.19565
CDKN2AIPNL	-0.517673	2.80704	-1.79925	0.0763181	0.998788	-4.19582
KPNA3	-0.565764	4.30257	-1.79882	0.076386	0.998788	-4.19645
IGF2BP2	0.632043	3.01147	1.7986	0.0764213	0.998788	-4.19678
SLC23A2	0.491195	3.01969	1.79846	0.0764441	0.998788	-4.19699
HMGB2	0.497728	3.13718	1.79822	0.0764829	0.998788	-4.19735
DYNLL1	-0.418153	5.56918	-1.79757	0.0765869	0.998788	-4.19831
ST13	-0.497821	4.13204	-1.79711	0.0766605	0.998788	-4.19899
P3H3	0.555842	2.50108	1.79601	0.0768371	0.998788	-4.20063
POLDIP3	0.614214	3.0521	1.796	0.0768388	0.998788	-4.20064
INHBA	-0.621931	2.363	-1.79542	0.0769307	0.998788	-4.20149
TMEM183A	-0.503232	3.64705	-1.79517	0.0769712	0.998788	-4.20186
ATXN7L3	-0.486532	3.14478	-1.79341	0.0772551	0.998788	-4.20447
CALML3	-0.670059	2.26181	-1.7932	0.0772883	0.998788	-4.20477
JUND	0.50803	4.9992	1.79312	0.0773018	0.998788	-4.2049
RNF11	-0.599694	3.6129	-1.79268	0.077373	0.998788	-4.20555
SYP	-0.52116	4.0665	-1.79261	0.077385	0.998788	-4.20566
SBSPON	0.613975	2.75321	1.79218	0.0774536	0.998788	-4.20629
ISG15	-0.500681	2.99049	-1.79206	0.0774737	0.998788	-4.20647
NRROS	-0.497373	2.69962	-1.79188	0.0775018	0.998788	-4.20673
EDF1	-0.412043	4.94645	-1.79043	0.0777372	0.998788	-4.20887
LRP12	-0.536563	3.09945	-1.79006	0.0777969	0.998788	-4.20942
PPP3R1	-0.514557	4.42374	-1.78975	0.0778482	0.998788	-4.20988
VSIG8	-0.497791	3.31557	-1.78943	0.0778999	0.998788	-4.21035
UBXN1	-0.462662	2.96866	-1.78875	0.0780104	0.998788	-4.21136
CNKSR3	-0.644862	2.36568	-1.78818	0.0781024	0.998788	-4.21219
ZNF703	0.525863	3.6686	1.78791	0.0781469	0.998788	-4.21259
BTG2	0.619748	4.92554	1.78693	0.0783064	0.998788	-4.21404
KAZN	-0.565712	2.67526	-1.78414	0.078764	0.998788	-4.21816
SLK	-0.580114	3.49906	-1.783	0.0789496	0.998788	-4.21982
ATP5PF	-0.460375	3.65214	-1.78295	0.0789592	0.998788	-4.21991
MED13	-0.488448	3.16841	-1.78234	0.0790588	0.998788	-4.2208
ZNF146	-0.429937	4.04359	-1.78228	0.0790687	0.998788	-4.22089
MARCHF6	0.471058	4.13155	1.78227	0.07907	0.998788	-4.2209
CDIP1	0.570037	2.73338	1.78177	0.0791519	0.998788	-4.22163
FUS	0.367126	5.84101	1.77901	0.0796088	0.998788	-4.2257
RAPGEF3	0.64395	2.68292	1.77767	0.0798307	0.998788	-4.22767
RAD23B	-0.36033	6.4434	-1.77733	0.0798873	0.998788	-4.22817
S100PBP	0.542928	3.4029	1.77636	0.080047	0.998788	-4.22958
SPDYE3	0.568003	3.17699	1.77571	0.0801553	0.998788	-4.23054
INTS3	0.47987	4.23214	1.77311	0.0805889	0.998788	-4.23435
C2orf88	-0.594656	3.52151	-1.77204	0.0807679	0.998788	-4.23591
ARFGAP2	0.561093	2.6675	1.77151	0.0808571	0.998788	-4.23669
PKNOX1	-0.520892	3.45387	-1.77135	0.0808844	0.998788	-4.23693
KCTD1	-0.494556	3.10196	-1.77059	0.0810119	0.998788	-4.23804
HLA-DOB	-0.507733	2.9333	-1.76987	0.0811325	0.998788	-4.23909
GTF3C6	-0.52199	3.47493	-1.76821	0.0814113	0.998788	-4.24151
UBE2Z	-0.40397	5.39951	-1.76663	0.0816776	0.998788	-4.24382
EHBP1L1	0.501597	3.29603	1.76623	0.0817451	0.998788	-4.2444
TPST1	-0.473625	4.20961	-1.76504	0.0819478	0.998788	-4.24615
CAP1	-0.44833	4.58253	-1.76092	0.0826474	0.998788	-4.25214
DDX24	0.615219	2.83858	1.76006	0.0827942	0.998788	-4.25339
CUL7	0.485071	2.91795	1.75794	0.0831582	0.998788	-4.25648
LRRC8A	-0.617446	3.31953	-1.75746	0.0832402	0.998788	-4.25717
BCAR3	-0.487546	2.91978	-1.75736	0.0832578	0.998788	-4.25732
EEF1B2	-0.473607	6.21002	-1.75581	0.0835234	0.998788	-4.25957
GRIN2B	-0.528354	3.15513	-1.75469	0.0837175	0.998788	-4.2612
SNU13	-0.449916	4.34441	-1.75465	0.0837246	0.998788	-4.26126
FKBP1A	-0.442167	5.06128	-1.75352	0.0839186	0.998788	-4.26289
PHACTR4	-0.479463	3.4775	-1.75191	0.0841981	0.998788	-4.26523
NFKBIA	0.542243	3.96788	1.75061	0.0844237	0.998788	-4.26711
SIDT2	-0.491509	3.30918	-1.75053	0.0844369	0.998788	-4.26722
PRDX6	-0.511943	3.93489	-1.7484	0.0848082	0.998788	-4.27031
RGL2	0.439496	3.44309	1.74664	0.0851144	0.998788	-4.27284
SPTLC1	-0.524722	2.81775	-1.74585	0.0852527	0.998788	-4.27399
UPK3BL2	0.408018	4.61253	1.74375	0.0856221	0.998788	-4.27703
MYBBP1A	0.502728	2.75091	1.74358	0.0856524	0.998788	-4.27727
ATRX	-0.38029	7.02067	-1.74267	0.0858123	0.998788	-4.27858
LOX	-0.586235	2.59118	-1.74078	0.0861447	0.998788	-4.2813
NDUFS4	-0.503402	3.6491	-1.73835	0.0865757	0.998788	-4.28481
MARK2	0.527031	3.22978	1.73651	0.0869014	0.998788	-4.28744
SPATA31A6	-0.522533	3.18755	-1.73639	0.0869228	0.998788	-4.28762
ANXA1	0.632206	4.0721	1.73636	0.0869287	0.998788	-4.28766
ZNF662	0.497717	2.77419	1.73606	0.0869818	0.998788	-4.28809
TCEA1	-0.499977	4.0637	-1.73347	0.0874433	0.998788	-4.29181
SLC22A23	-0.497356	4.98197	-1.73278	0.0875683	0.998788	-4.29281
REEP2	-0.526566	3.08582	-1.7322	0.0876705	0.998788	-4.29363
NXNL1	0.54632	2.60844	1.7318	0.0877427	0.998788	-4.2942
EIF3G	-0.447473	4.37789	-1.73107	0.0878746	0.998788	-4.29526
C17orf58	-0.563665	3.65033	-1.73075	0.0879313	0.998788	-4.29571
TCF20	0.538265	3.08845	1.72786	0.0884511	0.998788	-4.29984
AKAP17A	0.484014	3.04117	1.72771	0.0884794	0.998788	-4.30007
LAMA5	-0.500825	2.69279	-1.72676	0.088651	0.998788	-4.30143
DAP3	-0.515451	3.62949	-1.72536	0.0889036	0.998788	-4.30342
ZNF783	0.520363	3.17357	1.72484	0.0889987	0.998788	-4.30417
ATMIN	-0.447861	3.50496	-1.72398	0.0891546	0.998788	-4.30539
ESD	-0.473844	3.62893	-1.72373	0.0892005	0.998788	-4.30576
USP17L15	-0.521498	3.10188	-1.72316	0.089304	0.998788	-4.30657
EGR3	0.657457	2.90379	1.72252	0.0894197	0.998788	-4.30747
POLR3A	0.465435	3.07397	1.72103	0.0896922	0.998788	-4.30961
ECHDC2	0.521849	3.71186	1.71964	0.0899466	0.998788	-4.31159
MRGPRF	-0.618451	2.38835	-1.71961	0.0899515	0.998788	-4.31163
TWSG1	-0.44265	4.60158	-1.71859	0.0901374	0.998788	-4.31307
TKT	-0.530204	3.66648	-1.71798	0.0902506	0.998788	-4.31395
TMEM255B	-0.588095	2.99493	-1.71789	0.0902673	0.998788	-4.31408
CSNK1A1	-0.502294	2.99978	-1.71653	0.0905163	0.998788	-4.31601
GRK3	-0.511333	2.56279	-1.71652	0.0905188	0.998788	-4.31603
SNX27	-0.527213	2.81562	-1.71459	0.0908737	0.998788	-4.31876
CHI3L1	-0.611416	2.99082	-1.71353	0.09107	0.998788	-4.32027
NUP50	-0.462327	3.40285	-1.71231	0.0912948	0.998788	-4.322
DDX39B	0.360037	5.21422	1.7102	0.0916881	0.998788	-4.325
USP53	-0.660888	2.45583	-1.71019	0.0916888	0.998788	-4.32501
RPS13	-0.4237	7.18888	-1.71011	0.0917033	0.998788	-4.32512
USP17L12	-0.50235	4.05436	-1.71002	0.0917213	0.998788	-4.32526
MYL12B	-0.32815	6.55107	-1.70976	0.0917697	0.998788	-4.32562
GALNT1	-0.459605	3.37675	-1.70929	0.0918567	0.998788	-4.32629
YAP1	-0.467173	4.54917	-1.70877	0.0919528	0.998788	-4.32702
ZNF706	-0.4436	3.77698	-1.70852	0.0919993	0.998788	-4.32737
DSP	-0.542653	3.22633	-1.7077	0.0921537	0.998788	-4.32854
PPP4R3B	-0.410425	4.69695	-1.70731	0.092226	0.998788	-4.32909
TRAPPC9	0.505288	3.48336	1.70656	0.0923659	0.998788	-4.33015
FAM120AOS	-0.558818	3.02244	-1.7065	0.0923765	0.998788	-4.33023
DDX3X	0.377396	4.82891	1.70307	0.0930205	0.998788	-4.33508
GNPAT	-0.546475	2.65757	-1.70253	0.0931218	0.998788	-4.33584
DPY30	-0.481262	3.25443	-1.70224	0.0931774	0.998788	-4.33626
PLPP2	-0.445717	3.42801	-1.70014	0.0935736	0.998788	-4.33922
DHRS2	0.486684	3.17218	1.69993	0.0936136	0.998788	-4.33952
PTPN21	-0.508956	2.93655	-1.69718	0.0941335	0.998788	-4.34338
COL27A1	0.645556	3.32777	1.69607	0.0943462	0.998788	-4.34495
CETN2	0.488788	2.96235	1.69569	0.0944182	0.998788	-4.34549
CPVL	-0.589044	2.29816	-1.6956	0.094434	0.998788	-4.3456
CLEC10A	0.533372	3.82626	1.69514	0.0945222	0.998788	-4.34625
PCYOX1	-0.44541	3.74284	-1.69445	0.0946539	0.998788	-4.34723
CBX3	-0.457249	4.82774	-1.69437	0.09467	0.998788	-4.34734
AKT1S1	-0.496562	3.22175	-1.69394	0.0947521	0.998788	-4.34795
ZFP36	0.477566	6.90188	1.69337	0.0948603	0.998788	-4.34874
KREMEN1	-0.552162	2.52688	-1.69296	0.094939	0.998788	-4.34932
GADD45A	-0.547575	5.06542	-1.69169	0.0951816	0.998788	-4.3511
EIF4A2	-0.371466	5.56574	-1.69141	0.0952356	0.998788	-4.35149
PRKAR1A	0.487552	4.35013	1.68915	0.0956708	0.998788	-4.35467
UBE2H	-0.494259	4.0121	-1.68714	0.0960573	0.998788	-4.35748
LGI3	-0.482846	3.12509	-1.68691	0.0961024	0.998788	-4.35781
MMP24OS	-0.474842	2.82893	-1.68551	0.0963719	0.998788	-4.35975
PSMB2	-0.511237	3.61892	-1.68534	0.0964054	0.998788	-4.36
DMBT1	-0.769571	1.96866	-1.68534	0.0964054	0.998788	-4.36
ADHFE1	0.573949	2.50942	1.68517	0.0964383	0.998788	-4.36023
H2BC3	-0.53788	2.61191	-1.6846	0.0965488	0.998788	-4.36103
PLD1	0.566658	2.72121	1.68225	0.0970059	0.998788	-4.36432
LAMA3	-0.561581	3.07212	-1.68197	0.0970606	0.998788	-4.36471
ACBD3	-0.482104	3.00443	-1.6811	0.0972291	0.998788	-4.36592
SLC1A4	-0.518978	3.10665	-1.67939	0.097563	0.998788	-4.3683
C4B	-0.659503	4.53972	-1.67915	0.0976105	0.998788	-4.36864
TRPM4	0.548697	2.68341	1.67826	0.0977853	0.998788	-4.36988
BCCIP	-0.50066	3.35853	-1.67475	0.0984749	0.998788	-4.37477
ZNF641	-0.52722	2.84911	-1.67235	0.0989499	0.998788	-4.37811
YTHDC2	0.513959	3.01163	1.67152	0.0991132	0.998788	-4.37925
TENT5B	0.478035	3.57636	1.67136	0.0991444	0.998788	-4.37947
RPL13A	-0.413208	5.46316	-1.67092	0.0992319	0.998788	-4.38009
C11orf58	-0.390778	5.19071	-1.67005	0.0994047	0.998788	-4.38129
EPS8L2	-0.480475	2.92859	-1.66981	0.0994523	0.998788	-4.38163
FOS	0.635855	6.77191	1.66935	0.099545	0.998788	-4.38227
LAMB2	0.42343	4.11929	1.66899	0.0996156	0.998788	-4.38276
ADCY9	0.532855	2.49014	1.66866	0.0996806	0.998788	-4.38322
C1QTNF5	-0.514622	2.7184	-1.6684	0.0997331	0.998788	-4.38358
ZNF160	0.472495	3.23029	1.66777	0.0998593	0.998788	-4.38446
CRYGN	-0.536037	2.49391	-1.66736	0.0999399	0.998788	-4.38502
NTAN1	-0.438577	3.56406	-1.66569	0.100274	0.998788	-4.38734
PEA15	-0.511501	4.56778	-1.66518	0.100375	0.998788	-4.38804
ECM1	-0.537654	3.71691	-1.66461	0.100491	0.998788	-4.38883
KCNMA1	0.498305	3.31868	1.6645	0.100513	0.998788	-4.38899
RAMP1	-0.556104	3.07533	-1.66197	0.10102	0.998788	-4.39247
ICMT	-0.462676	3.41069	-1.66181	0.101052	0.998788	-4.39269
RAB22A	-0.547601	2.64682	-1.66168	0.101079	0.998788	-4.39288
DNAJA1	-0.500774	3.86741	-1.66159	0.101096	0.998788	-4.393
FOXD4L1	-0.516435	2.73258	-1.6615	0.101116	0.998788	-4.39313
FAM90A1	-0.518715	2.8086	-1.6611	0.101196	0.998788	-4.39368
ZNF608	-0.530974	2.67767	-1.66024	0.10137	0.998788	-4.39487
CCDC24	-0.414871	4.02809	-1.65946	0.101527	0.998788	-4.39595
DENND1B	0.538104	3.07721	1.65862	0.101696	0.998788	-4.3971
ZBTB7A	0.444019	3.24271	1.65709	0.102006	0.998788	-4.3992
AP3D1	0.441637	3.66041	1.65696	0.102033	0.998788	-4.39939
SLC35A4	0.478296	2.9061	1.65577	0.102274	0.998788	-4.40102
OR4Q3	-0.531895	2.65772	-1.65537	0.102356	0.998788	-4.40158
OPTN	0.525619	3.4956	1.65492	0.102448	0.998788	-4.4022
SP1	-0.455454	4.00152	-1.65409	0.102617	0.998788	-4.40334
ANKRD40	-0.545644	2.6037	-1.65227	0.102988	0.998788	-4.40584
RPS2	-0.414313	7.76044	-1.65189	0.103065	0.998788	-4.40635
C18orf25	-0.504339	3.38224	-1.6517	0.103104	0.998788	-4.40662
ERGIC3	-0.531633	3.69194	-1.65142	0.103162	0.998788	-4.40701
PPIG	0.513222	2.78594	1.65042	0.103367	0.998788	-4.40838
ACTR2	-0.409565	5.40993	-1.64948	0.103561	0.998788	-4.40967
LAIR1	-0.543775	2.81829	-1.64944	0.103567	0.998788	-4.40972
NDRG1	0.428412	4.49757	1.649	0.103658	0.998788	-4.41032
COX7A2L	-0.465081	3.82276	-1.64792	0.10388	0.998788	-4.4118
VSIG2	-0.464656	2.7262	-1.64604	0.104267	0.998788	-4.41437
CCDC137	-0.39831	7.17663	-1.6445	0.104586	0.998788	-4.41648
GRAPL	-0.466171	2.87345	-1.64447	0.104593	0.998788	-4.41653
AP4B1	0.5226	3.09078	1.64436	0.104616	0.998788	-4.41668
KIF1C	-0.558955	2.54967	-1.64394	0.104702	0.998788	-4.41725
CLU	0.640883	4.32197	1.64343	0.104808	0.998788	-4.41795
ARL2BP	-0.447493	3.64613	-1.64323	0.104849	0.998788	-4.41822
RPL18A	-0.432592	7.9557	-1.64283	0.104933	0.998788	-4.41877
SLC16A2	-0.468477	2.76649	-1.64179	0.105149	0.998788	-4.42019
PSMA6	-0.518401	3.01563	-1.64039	0.10544	0.998788	-4.4221
ARL5B	-0.473089	2.88535	-1.64037	0.105444	0.998788	-4.42213
WIPF1	-0.457795	4.33957	-1.63904	0.105721	0.998788	-4.42394
PKD1	0.444443	3.95525	1.63845	0.105845	0.998788	-4.42475
AHI1	0.453223	2.92858	1.63741	0.106062	0.998788	-4.42616
GTPBP2	-0.520058	3.04189	-1.63718	0.106111	0.998788	-4.42648
VCAN	-0.631682	4.88682	-1.63716	0.106114	0.998788	-4.4265
BEX4	-0.488759	3.29609	-1.63641	0.106272	0.998788	-4.42752
SARAF	-0.437821	5.39079	-1.63508	0.10655	0.998788	-4.42933
SOAT1	0.446327	2.99966	1.63354	0.106875	0.998788	-4.43143
H2AZ2	-0.475145	3.83013	-1.63316	0.106956	0.998788	-4.43195
NDUFA13	0.417702	3.94112	1.63298	0.106993	0.998788	-4.43219
SEPTIN9	0.466209	4.50713	1.63288	0.107015	0.998788	-4.43233
PPFIBP2	-0.490819	2.86913	-1.63276	0.107039	0.998788	-4.43248
PPP1R12C	0.44306	3.86195	1.63225	0.107148	0.998788	-4.43319
GAK	0.425877	3.82705	1.63008	0.107607	0.998788	-4.43614
LMTK3	-0.500898	2.85893	-1.62909	0.107815	0.998788	-4.43747
USP46	0.43644	3.37938	1.62869	0.107901	0.998788	-4.43801
ZER1	0.429449	3.56659	1.62826	0.107992	0.998788	-4.4386
CD81	-0.36712	7.10911	-1.62824	0.107997	0.998788	-4.43863
MANF	-0.4567	4.29647	-1.62719	0.108219	0.998788	-4.44004
PRKAB1	-0.4933	3.48368	-1.62637	0.108395	0.998788	-4.44116
RHOB	-0.666789	4.41666	-1.62622	0.108427	0.998788	-4.44136
FAM98B	-0.450835	3.55465	-1.62593	0.108488	0.998788	-4.44175
CEP55	-0.484379	3.17235	-1.62564	0.10855	0.998788	-4.44215
FGD5	-0.516957	2.58565	-1.62532	0.108618	0.998788	-4.44258
TM9SF4	-0.453865	3.18945	-1.62477	0.108735	0.998788	-4.44332
SLC46A2	-0.725994	2.12822	-1.62422	0.108853	0.998788	-4.44407
CDRT4	-0.512254	2.99599	-1.62395	0.108912	0.998788	-4.44444
RBM4	-0.449536	3.81691	-1.62349	0.10901	0.998788	-4.44505
ARPC4	0.396755	4.6813	1.62313	0.109086	0.998788	-4.44553
NPM3	-0.482359	3.03917	-1.62299	0.109116	0.998788	-4.44573
KRTAP20-3	-0.453662	3.29542	-1.62001	0.109757	0.998788	-4.44975
DGKZ	0.479392	2.91322	1.61943	0.109882	0.998788	-4.45054
BRD8	-0.453211	3.28408	-1.6184	0.110104	0.998788	-4.45193
BZW1	-0.466459	4.14317	-1.61795	0.1102	0.998788	-4.45252
ARMC8	-0.430051	3.90593	-1.61781	0.110231	0.998788	-4.45272
PTPRCAP	0.476732	3.55331	1.61631	0.110555	0.998788	-4.45474
DHX34	0.474567	2.9632	1.61627	0.110564	0.998788	-4.45479
RBMX2	-0.462335	3.05809	-1.61562	0.110705	0.998788	-4.45567
RPL8	-0.339732	7.35548	-1.61379	0.111101	0.998788	-4.45812
ADAM12	-0.601292	2.4163	-1.6124	0.111404	0.998788	-4.45999
HPCAL1	-0.464476	3.34102	-1.61198	0.111496	0.998788	-4.46056
CAPZB	-0.456136	3.94089	-1.61156	0.111587	0.998788	-4.46112
H3-3A	-0.36106	5.90753	-1.61093	0.111725	0.998788	-4.46197
ADGRA3	-0.471931	3.76315	-1.61089	0.111734	0.998788	-4.46202
PPP1R3B	-0.520754	3.34229	-1.60861	0.112232	0.998788	-4.46508
HLA-G	0.4882	3.09825	1.60744	0.11249	0.998788	-4.46665
TBC1D8	0.521859	2.90325	1.60732	0.112516	0.998788	-4.46681
CMTM3	-0.531163	3.0735	-1.60729	0.112523	0.998788	-4.46686
C1QC	-0.482132	4.13779	-1.60623	0.112755	0.998788	-4.46827
BIRC5	-0.418129	4.91056	-1.60619	0.112763	0.998788	-4.46832
FOSL2	0.459231	5.72998	1.60515	0.112994	0.998788	-4.46972
MDFIC	0.481841	2.914	1.60505	0.113016	0.998788	-4.46985
UQCR10	0.518366	3.16835	1.60495	0.113036	0.998788	-4.46998
CCDC92	-0.482703	3.41963	-1.60484	0.113061	0.998788	-4.47013
SUMO3	-0.443555	3.57934	-1.60465	0.113103	0.998788	-4.47039
RORC	0.565777	2.58494	1.60442	0.113153	0.998788	-4.47068
SFPQ	0.366888	5.86972	1.60367	0.113319	0.998788	-4.47169
LBR	-0.464217	2.97321	-1.60364	0.113325	0.998788	-4.47173
CCR7	-0.552454	2.97573	-1.60214	0.113657	0.998788	-4.47373
CTU1	-0.42771	3.96202	-1.60182	0.113728	0.998788	-4.47416
CHSY3	-0.499799	2.5258	-1.60117	0.113872	0.998788	-4.47503
MED30	-0.48305	3.24863	-1.60062	0.113994	0.998788	-4.47576
CHPF	0.535779	3.38806	1.60057	0.114005	0.998788	-4.47583
NGRN	-0.44041	3.68689	-1.60042	0.11404	0.998788	-4.47604
RARA	-0.4633	3.06221	-1.60023	0.11408	0.998788	-4.47628
RACK1	-0.403993	6.70602	-1.59996	0.114142	0.998788	-4.47665
LMCD1	0.534485	3.25723	1.59818	0.114538	0.998788	-4.47902
SCARA3	-0.601501	2.68841	-1.59816	0.114541	0.998788	-4.47904
PACSIN2	0.423014	4.09753	1.59799	0.114579	0.998788	-4.47927
CD93	-0.550285	3.14679	-1.59796	0.114587	0.998788	-4.47931
FBXO28	-0.545667	2.79069	-1.59677	0.114851	0.998788	-4.4809
ATP11B	-0.473694	2.87593	-1.59633	0.11495	0.998788	-4.48148
ZBTB38	-0.452898	4.37623	-1.59385	0.115505	0.998788	-4.48478
APOBEC3C	0.456915	2.75237	1.59345	0.115595	0.998788	-4.48532
PRLR	-0.528362	3.22691	-1.59296	0.115704	0.998788	-4.48596
PRPF40B	-0.464863	2.78452	-1.59262	0.115782	0.998788	-4.48642
TNFRSF18	0.503687	2.97115	1.59224	0.115867	0.998788	-4.48692
MKNK2	0.428323	4.44619	1.59217	0.115882	0.998788	-4.48701
ULK3	0.474257	3.27097	1.59143	0.116048	0.998788	-4.48799
RPL27	-0.34201	7.67814	-1.5913	0.116078	0.998788	-4.48817
CDKN1A	0.523488	3.3167	1.59059	0.116238	0.998788	-4.48911
MYO15A	-0.503593	2.91113	-1.5904	0.11628	0.998788	-4.48936
CENPX	-0.477613	3.36691	-1.58873	0.116657	0.998788	-4.49157
DAPK3	-0.482767	3.25323	-1.58804	0.116813	0.998788	-4.49249
ADD3	0.483107	3.85559	1.58785	0.116857	0.998788	-4.49274
SEMA4D	0.453777	3.67634	1.58727	0.116989	0.998788	-4.49351
TAX1BP1	-0.473405	3.70701	-1.58715	0.117016	0.998788	-4.49367
MSRA	-0.493248	2.88953	-1.58595	0.117287	0.998788	-4.49525
DYNC1LI2	-0.372739	4.73967	-1.58566	0.117353	0.998788	-4.49564
ARFIP2	-0.479197	2.78776	-1.58555	0.117379	0.998788	-4.49579
FAM13C	-0.58448	2.31891	-1.58544	0.117403	0.998788	-4.49593
CCND2	0.457893	3.70048	1.58523	0.117451	0.998788	-4.4962
NAXD	0.422761	3.32532	1.58516	0.117467	0.998788	-4.4963
PRTG	0.513303	2.96411	1.58342	0.117863	0.998788	-4.4986
RPL10L	-0.513611	4.49989	-1.58185	0.118221	0.998788	-4.50067
KLF6	0.484271	4.12562	1.58164	0.118269	0.998788	-4.50095
RAB3D	-0.406669	3.6381	-1.58072	0.11848	0.998788	-4.50216
NUDT8	-0.521866	3.3033	-1.58063	0.1185	0.998788	-4.50228
SLC26A11	0.511126	2.53649	1.58043	0.118547	0.998788	-4.50255
GLOD4	-0.486074	3.19936	-1.58031	0.118574	0.998788	-4.50271
CANT1	-0.501877	3.61002	-1.57909	0.118854	0.998788	-4.50432
PTEN	-0.497563	3.87645	-1.57867	0.118951	0.998788	-4.50487
ING1	0.682152	2.74921	1.57776	0.119159	0.998788	-4.50607
PPCS	-0.482992	3.39154	-1.57739	0.119243	0.998788	-4.50655
RAC1	-0.410995	4.09589	-1.57699	0.119335	0.998788	-4.50707
LZTFL1	-0.477622	2.80283	-1.57636	0.119481	0.998788	-4.50791
CD46	0.450211	3.11359	1.57622	0.119514	0.998788	-4.50809
KLHL36	0.502715	2.99179	1.57514	0.119764	0.998788	-4.50952
GABRP	-0.701545	3.55135	-1.57502	0.11979	0.998788	-4.50967
RCC1	-0.570874	3.26501	-1.57431	0.119954	0.998788	-4.5106
TOM1L1	-0.500458	2.94366	-1.57394	0.12004	0.998788	-4.51109
PERP	-0.420188	3.42577	-1.57375	0.120085	0.998788	-4.51134
BMPR2	-0.423554	3.89386	-1.57312	0.120229	0.998788	-4.51216
HIGD1A	-0.442054	4.85421	-1.57286	0.12029	0.998788	-4.51251
PSMA7	-0.467013	2.96039	-1.57279	0.120306	0.998788	-4.5126
GCC1	0.498108	2.66636	1.57223	0.120435	0.998788	-4.51333
PDZD8	-0.447332	3.84693	-1.57217	0.120451	0.998788	-4.51342
FEM1A	-0.462143	2.8487	-1.56915	0.121151	0.998788	-4.51737
DHX30	-0.438834	2.88771	-1.56899	0.121189	0.998788	-4.51758
C9orf116	-0.478336	2.78597	-1.56891	0.121208	0.998788	-4.51769
LAS1L	0.464972	2.87887	1.56823	0.121368	0.998788	-4.51858
SUN2	0.486521	3.85684	1.56766	0.121499	0.998788	-4.51932
MAOB	0.509713	3.05316	1.5673	0.121585	0.998788	-4.5198
CECR2	-0.509612	2.63623	-1.56715	0.121619	0.998788	-4.51999
ATXN1L	-0.502088	3.22549	-1.56697	0.121662	0.998788	-4.52023
NPR1	0.521068	2.90627	1.56536	0.122038	0.998788	-4.52233
TELO2	0.412696	3.15928	1.56451	0.122238	0.998788	-4.52344
CHKB	0.433823	4.0111	1.56402	0.122353	0.998788	-4.52409
IQCK	-0.420659	3.06156	-1.56399	0.122359	0.998788	-4.52412
UXT	-0.493105	3.33488	-1.56385	0.122391	0.998788	-4.5243
POLR2G	-0.461392	2.90083	-1.56345	0.122486	0.998788	-4.52482
RWDD1	-0.468605	3.50177	-1.56242	0.122729	0.998788	-4.52617
C1orf52	-0.438857	3.23397	-1.56223	0.122772	0.998788	-4.52641
RBM25	0.437489	3.44136	1.5612	0.123017	0.998788	-4.52777
TNFSF10	-0.52729	3.54167	-1.56073	0.123127	0.998788	-4.52837
DACT1	-0.517466	2.46095	-1.56033	0.123222	0.998788	-4.5289
BTNL3	-0.484751	2.95186	-1.56033	0.123222	0.998788	-4.5289
TADA3	0.473144	3.04983	1.56028	0.123233	0.998788	-4.52896
PSTPIP1	0.568272	2.32735	1.55955	0.123407	0.998788	-4.52992
TGFBR2	-0.467463	3.33447	-1.55939	0.123443	0.998788	-4.53012
EIF3I	-0.483779	3.43964	-1.55901	0.123533	0.998788	-4.53061
LAPTM5	-0.478084	4.61704	-1.55792	0.123793	0.998788	-4.53204
JPT1	-0.446132	3.63905	-1.55752	0.123886	0.998788	-4.53255
CAMKK2	0.43378	3.02406	1.55741	0.123912	0.998788	-4.5327
COPZ1	-0.434077	3.8465	-1.55576	0.124306	0.998788	-4.53485
PKHD1L1	-0.628919	3.33987	-1.55528	0.124418	0.998788	-4.53546
PSME2	0.461475	3.57982	1.55525	0.124427	0.998788	-4.53551
GNB1	-0.404519	5.47526	-1.55522	0.124434	0.998788	-4.53555
SLC5A1	-0.467871	2.62239	-1.55518	0.124443	0.998788	-4.5356
SPIRE1	-0.495434	2.87096	-1.55418	0.124681	0.998788	-4.5369
PLEC	0.319894	5.79738	1.55345	0.124854	0.998788	-4.53784
FBH1	-0.429555	3.58102	-1.55314	0.124928	0.998788	-4.53824
ROCK2	-0.382072	3.4386	-1.55254	0.125073	0.998788	-4.53903
UFC1	-0.399391	4.11276	-1.55252	0.125076	0.998788	-4.53905
ENOPH1	-0.427439	3.76701	-1.55182	0.125245	0.998788	-4.53996
PPP4R2	-0.421906	3.75147	-1.55038	0.12559	0.998788	-4.54183
TUBB4B	0.396729	5.42309	1.54992	0.1257	0.998788	-4.54242
GLMP	-0.496169	2.8394	-1.54916	0.125883	0.998788	-4.54341
TUBB2B	-0.611289	2.75883	-1.54883	0.125961	0.998788	-4.54383
ERP29	-0.431503	4.33395	-1.5477	0.126233	0.998788	-4.54529
RPAIN	-0.385727	3.94138	-1.54764	0.126249	0.998788	-4.54538
IKZF1	0.462213	2.5518	1.54697	0.12641	0.998788	-4.54624
BCAR1	0.452923	3.09692	1.54596	0.126654	0.998788	-4.54755
NUS1	-0.560372	4.56773	-1.54567	0.126722	0.998788	-4.54792
C1orf216	-0.47516	3.28858	-1.54536	0.126799	0.998788	-4.54833
ABLIM1	-0.472779	3.29101	-1.54529	0.126814	0.998788	-4.54841
SLC35F6	0.487194	3.08654	1.54529	0.126815	0.998788	-4.54841
SORL1	0.52284	3.78782	1.54452	0.127001	0.998788	-4.5494
PIGQ	0.492509	2.7143	1.54354	0.127239	0.998788	-4.55067
SNORC	0.444132	2.91562	1.54287	0.1274	0.998788	-4.55153
EIF5	-0.480203	3.85696	-1.54149	0.127737	0.998788	-4.55332
RCE1	0.517754	2.70079	1.5403	0.128025	0.998788	-4.55484
GEMIN7	0.440346	2.94603	1.53968	0.128176	0.998788	-4.55564
KDELR1	-0.394214	3.91701	-1.53934	0.128261	0.998788	-4.55609
ING4	-0.458709	3.5424	-1.53834	0.128502	0.998788	-4.55736
KRAS	-0.47863	3.85119	-1.53797	0.128593	0.998788	-4.55784
STAMBP	-0.432724	3.22036	-1.53632	0.128997	0.998788	-4.55996
ITPRIPL2	-0.448077	3.20387	-1.53621	0.129025	0.998788	-4.56011
PPP2R2B	-0.571536	2.57816	-1.53617	0.129034	0.998788	-4.56016
C17orf49	0.432511	3.56394	1.53551	0.129197	0.998788	-4.56101
ZFP91	-0.447959	2.88516	-1.5338	0.129616	0.998788	-4.5632
ZFP69B	-0.474462	2.76385	-1.53359	0.129668	0.998788	-4.56347
CARHSP1	-0.488419	3.333	-1.53316	0.129772	0.998788	-4.56402
DEFB1	-0.594135	2.94702	-1.53304	0.129802	0.998788	-4.56417
IRS1	-0.476649	2.83136	-1.53242	0.129957	0.998788	-4.56498
TMEM200A	-0.516552	2.58794	-1.53235	0.129974	0.998788	-4.56507
CXXC5	-0.445943	3.6873	-1.53232	0.129979	0.998788	-4.56509
CSDE1	-0.447531	5.47742	-1.53202	0.130053	0.998788	-4.56548
PTP4A2	-0.344308	5.17515	-1.53121	0.130254	0.998788	-4.56652
PSMB10	0.512858	2.59775	1.53089	0.130332	0.998788	-4.56692
RPN1	-0.410222	3.96674	-1.53064	0.130395	0.998788	-4.56725
SPTLC2	-0.507175	3.04349	-1.53058	0.13041	0.998788	-4.56733
ANP32B	-0.533154	3.51717	-1.53034	0.13047	0.998788	-4.56764
B4GALT3	-0.510483	2.80074	-1.52947	0.130685	0.998788	-4.56875
IGFBP7	-0.610326	6.6866	-1.52895	0.130813	0.998788	-4.56941
HSD17B12	-0.464997	3.31774	-1.52806	0.131033	0.998788	-4.57055
PLA2G7	-0.491511	2.92938	-1.52798	0.131053	0.998788	-4.57065
C1orf43	-0.407345	3.98423	-1.52635	0.131459	0.998788	-4.57274
RNF26	-0.50529	2.83521	-1.52552	0.131664	0.998788	-4.57379
GBA	-0.433178	3.31259	-1.52499	0.131796	0.998788	-4.57447
CCT8	-0.515138	3.26906	-1.52424	0.131983	0.998788	-4.57542
WASHC2A	0.42032	3.22285	1.52406	0.132029	0.998788	-4.57566
ALG5	-0.43997	3.87593	-1.52375	0.132106	0.998788	-4.57606
FXYD5	-0.512121	3.36286	-1.52357	0.13215	0.998788	-4.57628
EIF2D	-0.449973	2.74436	-1.5234	0.132194	0.998788	-4.5765
LETMD1	-0.43007	3.57248	-1.52337	0.132201	0.998788	-4.57654
GRM4	-0.506794	2.61301	-1.52314	0.132259	0.998788	-4.57683
C15orf48	-0.356489	5.53247	-1.52301	0.132292	0.998788	-4.577
GOLGA1	-0.467081	2.91602	-1.52251	0.132416	0.998788	-4.57763
OSTM1	-0.472723	2.95795	-1.52158	0.132649	0.998788	-4.57882
PHLDB1	0.399756	3.8073	1.52142	0.13269	0.998788	-4.57903
SAT1	-0.638182	6.98597	-1.52019	0.132997	0.998788	-4.58059
ZNF322	-0.459492	2.83471	-1.52017	0.133003	0.998788	-4.58062
ZNF419	0.493691	2.90125	1.52009	0.133023	0.998788	-4.58072
CASTOR2	-0.457515	2.912	-1.5191	0.13327	0.998788	-4.58197
CALR	-0.343931	6.89952	-1.51719	0.133752	0.998788	-4.5844
RNF152	-0.502291	3.00633	-1.51699	0.133803	0.998788	-4.58466
MME	-0.469057	3.35247	-1.51679	0.133851	0.998788	-4.5849
ADA	0.497504	2.55213	1.51624	0.13399	0.998788	-4.5856
LDHB	-0.378428	5.28288	-1.51624	0.133992	0.998788	-4.58561
CISD2	-0.422616	2.912	-1.51608	0.134033	0.998788	-4.58581
ZBTB20	-0.516651	3.39284	-1.51564	0.134143	0.998788	-4.58637
EIF4H	-0.377818	4.46028	-1.51463	0.134398	0.998788	-4.58765
OLFML2A	-0.444238	2.6461	-1.51458	0.13441	0.998788	-4.58771
EEFSEC	0.538102	2.49992	1.51457	0.134414	0.998788	-4.58773
CITED2	0.452237	4.44923	1.5144	0.134456	0.998788	-4.58794
EIF2S3B	-0.346378	5.529	-1.51391	0.134582	0.998788	-4.58857
PLEKHG3	-0.438991	3.63464	-1.51348	0.134691	0.998788	-4.58911
TNFAIP3	0.615494	3.07977	1.51337	0.134718	0.998788	-4.58925
PTP4A1	-0.407909	3.80053	-1.51312	0.134781	0.998788	-4.58957
YME1L1	-0.421263	3.53318	-1.51194	0.13508	0.998788	-4.59106
TPD52L1	-0.491731	2.51044	-1.51191	0.135087	0.998788	-4.59109
COX5A	-0.377277	4.03733	-1.51127	0.135252	0.998788	-4.59191
PGM1	-0.496225	2.76002	-1.51074	0.135385	0.998788	-4.59258
TIMM8B	-0.451084	3.38761	-1.51073	0.135387	0.998788	-4.59258
MBD3L2	-0.49867	3.35337	-1.51067	0.135404	0.998788	-4.59267
YTHDF3	-0.447037	3.74703	-1.51059	0.135424	0.998788	-4.59277
NFKB2	-0.448028	4.08391	-1.51044	0.135463	0.998788	-4.59296
MNAT1	-0.406177	3.58838	-1.5104	0.135473	0.998788	-4.59301
SPECC1L	0.453837	3.08281	1.51005	0.135562	0.998788	-4.59345
ABI2	-0.463952	3.38578	-1.50881	0.135877	0.998788	-4.59501
SGCA	-0.478296	3.24403	-1.50845	0.13597	0.998788	-4.59548
CDPF1	-0.476914	3.09433	-1.50815	0.136046	0.998788	-4.59585
PRDM1	-0.463003	4.25876	-1.5076	0.136188	0.998788	-4.59655
ZNF704	-0.45305	3.41329	-1.50728	0.136267	0.998788	-4.59694
ICAM2	-0.469679	2.6627	-1.5065	0.136468	0.998788	-4.59793
COIL	-0.418928	3.21965	-1.50636	0.136505	0.998788	-4.59811
COG7	-0.412764	3.08285	-1.50607	0.136579	0.998788	-4.59848
HLA-A	0.47888	6.43986	1.50599	0.136599	0.998788	-4.59857
MPHOSPH9	-0.371201	3.02127	-1.50593	0.136614	0.998788	-4.59865
TMEM123	-0.378416	4.48257	-1.50581	0.136645	0.998788	-4.5988
MAPKAPK2	-0.440352	3.78645	-1.50576	0.136659	0.998788	-4.59887
GPR4	-0.442068	3.38405	-1.50506	0.136838	0.998788	-4.59975
ABHD14B	-0.413038	3.49809	-1.50469	0.136932	0.998788	-4.60021
USP17L3	-0.521351	3.51944	-1.50459	0.136959	0.998788	-4.60035
NBPF11	0.451445	3.26246	1.50453	0.136973	0.998788	-4.60041
UBR4	0.402938	3.22938	1.50422	0.137054	0.998788	-4.60081
TMEM218	-0.403741	3.1629	-1.50097	0.137891	0.998788	-4.6049
IGBP1	-0.467558	3.45082	-1.50091	0.137906	0.998788	-4.60498
BTBD10	-0.3819	3.05882	-1.50067	0.137968	0.998788	-4.60527
ATP6V0B	-0.317329	5.16901	-1.50055	0.137999	0.998788	-4.60543
FAP	-0.467539	2.93549	-1.50044	0.138026	0.998788	-4.60556
RHOQ	-0.376495	4.53102	-1.49983	0.138185	0.998788	-4.60633
HMGA1	-0.444631	4.37105	-1.49971	0.138215	0.998788	-4.60647
WWOX	0.420236	3.26076	1.49911	0.138372	0.998788	-4.60724
PML	0.464788	3.31454	1.49908	0.13838	0.998788	-4.60728
PEX6	0.422903	2.88292	1.49838	0.13856	0.998788	-4.60815
UBE2A	-0.481237	3.00351	-1.49834	0.13857	0.998788	-4.6082
HLA-DMA	0.523586	3.89796	1.49804	0.138649	0.998788	-4.60858
CASC3	-0.428699	3.61883	-1.49674	0.138986	0.998788	-4.61021
PIGN	-0.427791	3.46482	-1.49634	0.13909	0.998788	-4.61071
CYTH3	-0.49647	2.92858	-1.49612	0.139146	0.998788	-4.61098
PSMG3	-0.337277	5.60698	-1.4953	0.139361	0.998788	-4.61201
SMIM26	-0.47604	3.18346	-1.4941	0.139672	0.998788	-4.61351
GPR183	0.517582	2.70378	1.49406	0.139685	0.998788	-4.61357
DMWD	0.402787	3.80097	1.49353	0.139822	0.998788	-4.61423
SPA17	-0.414422	2.92694	-1.49339	0.139858	0.998788	-4.6144
PDCD6IP	-0.446703	3.22296	-1.49325	0.139895	0.998788	-4.61458
EPS8	-0.468647	3.27761	-1.49257	0.140073	0.998788	-4.61543
NRAS	-0.408618	3.26743	-1.49215	0.140184	0.998788	-4.61596
WDR72	-0.463208	2.60634	-1.49206	0.140205	0.998788	-4.61606
ZNF436	-0.430418	3.27925	-1.49049	0.140617	0.998788	-4.61803
FASN	0.441664	3.1226	1.48936	0.140913	0.998788	-4.61944
RAB5B	-0.381797	3.76861	-1.4893	0.140931	0.998788	-4.61952
CCNA1	-0.490337	2.3183	-1.48866	0.141099	0.998788	-4.62032
ZNF331	0.522641	2.39204	1.48819	0.141222	0.998788	-4.62091
ITPR2	0.513288	3.46755	1.48814	0.141235	0.998788	-4.62096
PYM1	-0.376758	3.46724	-1.4876	0.141377	0.998788	-4.62164
COQ9	-0.416685	3.27189	-1.48751	0.1414	0.998788	-4.62175
AIFM1	-0.419803	2.81869	-1.48693	0.141554	0.998788	-4.62247
SDHAF3	-0.422014	2.92883	-1.48639	0.141695	0.998788	-4.62314
ATP2B1	-0.484299	3.48117	-1.4861	0.141773	0.998788	-4.62351
MIB1	-0.453164	3.51429	-1.48606	0.141782	0.998788	-4.62355
JAK3	0.457673	2.78252	1.48567	0.141886	0.998788	-4.62404
DLX2	-0.511127	2.63745	-1.48532	0.14198	0.998788	-4.62448
EFNB2	-0.520777	2.81639	-1.48452	0.142189	0.998788	-4.62547
HADHA	-0.423007	3.71307	-1.48423	0.142266	0.998788	-4.62583
MYLK	-0.502491	3.6464	-1.48422	0.142268	0.998788	-4.62584
PSMG2	-0.379401	3.58649	-1.48418	0.142281	0.998788	-4.6259
ANKRD13D	0.361915	4.11535	1.48197	0.142865	0.998788	-4.62864
CYTH1	0.422822	3.14306	1.48114	0.143086	0.998788	-4.62967
CFAP43	0.476686	2.44318	1.47974	0.14346	0.998788	-4.63142
EDNRA	-0.478062	3.39831	-1.47938	0.143553	0.998788	-4.63185
FGD2	-0.47828	2.7289	-1.47938	0.143554	0.998788	-4.63186
ATXN1	-0.333794	4.50982	-1.47895	0.14367	0.998788	-4.6324
ZNF559	-0.517014	2.67682	-1.47836	0.143828	0.998788	-4.63313
AHNAK	0.442616	4.30105	1.47807	0.143903	0.998788	-4.63348
SPAG16	-0.401486	3.39704	-1.47805	0.143911	0.998788	-4.63352
AXL	-0.321238	4.15791	-1.47776	0.143987	0.998788	-4.63387
B3GAT1	-0.466195	2.86816	-1.47738	0.144088	0.998788	-4.63434
TMEM258	-0.446573	4.26231	-1.47625	0.144391	0.998788	-4.63574
RHPN2	-0.43486	3.33295	-1.47609	0.144433	0.998788	-4.63593
SIK1	0.663017	4.09392	1.47597	0.144467	0.998788	-4.63609
CNOT7	-0.365654	3.87218	-1.47506	0.144711	0.998788	-4.63722
RAB11A	-0.388807	4.32378	-1.4749	0.144751	0.998788	-4.63741
FBXO32	-0.41587	2.89377	-1.47473	0.144799	0.998788	-4.63762
CRABP2	-0.430366	4.48168	-1.4742	0.144941	0.998788	-4.63828
PDCL	-0.445864	2.81526	-1.47275	0.14533	0.998788	-4.64007
FYTTD1	-0.412658	3.01591	-1.47215	0.145491	0.998788	-4.64081
MEGF8	0.323896	5.57433	1.47005	0.146059	0.998788	-4.64341
CYP51A1	-0.453174	2.73098	-1.46955	0.146194	0.998788	-4.64402
CPNE3	-0.37392	3.08663	-1.46932	0.146256	0.998788	-4.6443
HDLBP	-0.420868	5.42295	-1.46917	0.146296	0.998788	-4.64448
EXOC1	-0.406214	3.07066	-1.46845	0.146491	0.998788	-4.64537
TSSK6	-0.444341	3.07106	-1.46829	0.146534	0.998788	-4.64557
HSP90B1	-0.470729	3.91143	-1.46804	0.146601	0.998788	-4.64587
VPS51	0.378688	3.43597	1.46801	0.146611	0.998788	-4.64592
LCE2D	-0.42983	2.85234	-1.46791	0.146637	0.998788	-4.64603
DNAH5	-0.44933	2.55835	-1.46782	0.146663	0.998788	-4.64615
NEK4	-0.439769	3.47947	-1.46642	0.147041	0.998788	-4.64787
TRIP10	0.370463	3.27103	1.46613	0.14712	0.998788	-4.64823
MTHFSD	0.475374	2.77868	1.46536	0.14733	0.998788	-4.64918
RNF31	0.426177	2.94767	1.46526	0.147357	0.998788	-4.6493
IGFBP6	0.52722	2.70293	1.46517	0.147382	0.998788	-4.64941
RNPEP	-0.361938	4.5357	-1.46339	0.147865	0.998788	-4.65159
ZFTA	-0.416504	3.36017	-1.46337	0.147872	0.998788	-4.65162
MTMR2	-0.434599	2.90438	-1.46322	0.147911	0.998788	-4.6518
GNAI3	-0.481213	4.00596	-1.46249	0.148112	0.998788	-4.6527
TENT5A	0.518245	2.99704	1.4624	0.148137	0.998788	-4.65281
ROMO1	-0.453272	3.87471	-1.46199	0.148249	0.998788	-4.65332
ZCCHC14	-0.448907	3.2031	-1.46182	0.148296	0.998788	-4.65353
DIDO1	0.419393	3.00979	1.4618	0.148301	0.998788	-4.65355
ASCC3	0.459546	3.45653	1.4604	0.148682	0.998788	-4.65526
MRPL36	-0.399587	3.4697	-1.46036	0.148693	0.998788	-4.65531
ANG	-0.450061	2.90756	-1.46032	0.148705	0.998788	-4.65536
ATP5MK	-0.391628	4.50243	-1.45992	0.148815	0.998788	-4.65585
PIGP	-0.443731	2.79285	-1.45827	0.149268	0.998788	-4.65787
SLC24A3	-0.404816	2.73189	-1.45702	0.149612	0.998788	-4.6594
PDLIM4	-0.486449	3.16489	-1.45422	0.150384	0.998788	-4.66282
UBXN7	-0.421705	3.61307	-1.45408	0.150422	0.998788	-4.66299
MARCKSL1	-0.436632	5.69868	-1.45385	0.150485	0.998788	-4.66327
COX6B1	-0.479437	3.94694	-1.45375	0.150513	0.998788	-4.66339
SLC39A1	-0.409632	4.0353	-1.45287	0.150759	0.998788	-4.66448
HINT3	-0.376278	3.43087	-1.45278	0.150783	0.998788	-4.66458
ATP6V1C1	-0.485322	2.61291	-1.45266	0.150815	0.998788	-4.66473
BRD3	-0.361116	3.34044	-1.45265	0.150818	0.998788	-4.66474
SURF4	-0.395906	3.78615	-1.45265	0.150818	0.998788	-4.66474
H2AC6	-0.353769	5.19121	-1.45243	0.15088	0.998788	-4.66501
MTIF3	-0.482592	3.57175	-1.45239	0.150891	0.998788	-4.66506
TOP2B	-0.406816	3.96058	-1.45145	0.151152	0.998788	-4.66621
PHF2	0.392647	3.1669	1.45116	0.151232	0.998788	-4.66656
TGOLN2	-0.374629	4.77867	-1.45115	0.151235	0.998788	-4.66657
IRS2	0.521476	3.40606	1.44993	0.151574	0.998788	-4.66806
SFRP1	-0.526946	2.78218	-1.4496	0.151666	0.998788	-4.66846
EXOC4	0.333709	3.96919	1.44947	0.151702	0.998788	-4.66862
NDUFV1	0.407186	3.33152	1.44934	0.151736	0.998788	-4.66877
PLPBP	-0.423045	3.23927	-1.44863	0.151935	0.998788	-4.66964
ACTR1A	-0.477774	2.75854	-1.44761	0.152221	0.998788	-4.67088
RSPH1	-0.610275	2.56693	-1.44708	0.152367	0.998788	-4.67152
ACP6	0.4136	2.79511	1.44577	0.152732	0.998788	-4.67311
MT1X	-0.485518	3.22674	-1.44506	0.152932	0.998788	-4.67398
RNASEH2A	-0.387321	2.75514	-1.4444	0.153118	0.998788	-4.67478
PKD1L2	0.514419	2.56804	1.44435	0.153132	0.998788	-4.67484
TMEM37	-0.428441	4.27814	-1.44402	0.153224	0.998788	-4.67524
PRR20A	-0.501139	2.35114	-1.442	0.153791	0.998788	-4.67769
KLHL24	-0.433123	2.93626	-1.44146	0.153942	0.998788	-4.67833
DTD1	-0.42847	2.91485	-1.4407	0.154158	0.998788	-4.67926
CENPB	0.38486	3.23212	1.44064	0.154175	0.998788	-4.67934
PIK3R5	-0.43183	2.58935	-1.44035	0.154256	0.998788	-4.67969
PSPH	-0.421877	2.92981	-1.4396	0.154468	0.998788	-4.6806
KDM5C	0.357638	4.25246	1.43948	0.1545	0.998788	-4.68073
ANKH	-0.462253	3.53214	-1.43927	0.15456	0.998788	-4.68099
SIRT1	-0.398482	2.90564	-1.43911	0.154604	0.998788	-4.68118
DNAH1	0.458805	2.78453	1.43877	0.154703	0.998788	-4.6816
CCNG2	-0.459715	4.27293	-1.43816	0.154872	0.998788	-4.68232
NPEPL1	0.444283	2.7422	1.43809	0.154893	0.998788	-4.68241
IL10RA	0.519472	2.65915	1.4369	0.155231	0.998788	-4.68386
AUH	-0.424849	3.2674	-1.43669	0.155291	0.998788	-4.68411
VTCN1	0.546799	2.49995	1.43627	0.155408	0.998788	-4.68461
CFAP97	-0.381415	2.82396	-1.43602	0.155479	0.998788	-4.68491
CCDC159	0.454649	3.0006	1.43596	0.155496	0.998788	-4.68498
BLMH	-0.415532	3.03859	-1.43583	0.155534	0.998788	-4.68514
SLC31A1	-0.435936	3.01153	-1.43497	0.155778	0.998788	-4.68618
H2AC1	-0.431073	3.33307	-1.43494	0.155787	0.998788	-4.68622
FLRT2	-0.438397	2.97582	-1.43466	0.155865	0.998788	-4.68655
RAB13	-0.434205	3.79817	-1.43457	0.155892	0.998788	-4.68666
METTL15	-0.383869	3.07517	-1.43367	0.156146	0.998788	-4.68774
FCGR3A	-0.535584	3.9259	-1.43348	0.156203	0.998788	-4.68798
YIPF6	-0.429249	3.31882	-1.43249	0.156483	0.998788	-4.68917
KMT2E	-0.392914	4.06422	-1.43186	0.156663	0.998788	-4.68992
IST1	-0.363966	3.6969	-1.43163	0.156728	0.998788	-4.6902
CD63	-0.314191	6.32231	-1.43152	0.15676	0.998788	-4.69033
UBR2	0.416381	2.98305	1.43145	0.156779	0.998788	-4.69042
COMMD7	-0.394228	3.01246	-1.43134	0.156812	0.998788	-4.69055
C1orf54	-0.483345	2.50144	-1.43032	0.157104	0.998788	-4.69178
PFKM	0.481414	2.60694	1.43005	0.157181	0.998788	-4.69211
R3HDM4	-0.320145	4.97275	-1.42955	0.157323	0.998788	-4.6927
RPLP1	-0.333032	8.00601	-1.42929	0.157399	0.998788	-4.69302
SLC35G6	-0.435277	3.05102	-1.42876	0.157549	0.998788	-4.69365
BGLAP	0.437513	3.1662	1.42753	0.157902	0.998788	-4.69513
TXN2	-0.33674	5.68094	-1.42517	0.158581	0.998788	-4.69796
INAVA	-0.459407	3.77526	-1.42477	0.158695	0.998788	-4.69843
RESF1	0.402725	4.79071	1.42409	0.158891	0.998788	-4.69925
SNTB2	-0.452719	3.34018	-1.42404	0.158908	0.998788	-4.69932
SLPI	-0.571505	4.35132	-1.42399	0.158921	0.998788	-4.69937
FAM107B	-0.43231	2.7308	-1.4218	0.159553	0.998788	-4.70199
RND3	-0.485665	3.09769	-1.42174	0.159573	0.998788	-4.70207
PMF1	0.454787	2.94348	1.42127	0.159707	0.998788	-4.70263
KIAA1191	-0.428186	3.23701	-1.42123	0.159718	0.998788	-4.70267
APOC1	-0.495364	3.6154	-1.42117	0.159736	0.998788	-4.70274
NUP58	-0.424117	3.34625	-1.42101	0.159781	0.998788	-4.70293
DDX58	-0.45907	2.84805	-1.42047	0.15994	0.998788	-4.70358
NFXL1	0.490999	3.02707	1.41959	0.160195	0.998788	-4.70464
H4C2	-0.452113	4.42633	-1.41952	0.160216	0.998788	-4.70472
COL6A3	0.451062	3.61821	1.41921	0.160304	0.998788	-4.70508
RTEL1	0.474705	2.53414	1.41883	0.160416	0.998788	-4.70554
SNCA	-0.476916	3.06461	-1.41803	0.160649	0.998788	-4.7065
PAF1	0.397219	3.47373	1.41783	0.160705	0.998788	-4.70673
MAGEA8	-0.397166	3.24716	-1.41762	0.160768	0.998788	-4.70699
SRPRA	-0.449406	3.67871	-1.41707	0.160926	0.998788	-4.70763
SIKE1	-0.437084	2.72472	-1.41537	0.161423	0.998788	-4.70966
JPH4	-0.380809	4.36599	-1.41509	0.161504	0.998788	-4.70999
CPSF2	-0.464759	3.05968	-1.41464	0.161636	0.998788	-4.71053
INPPL1	0.356853	4.41582	1.41429	0.161738	0.998788	-4.71095
SNX18	0.423002	2.78737	1.41383	0.161872	0.998788	-4.71149
TSPYL1	0.366124	4.45229	1.41344	0.161987	0.998788	-4.71196
FEN1	-0.416433	3.49118	-1.41317	0.162067	0.998788	-4.71228
PPDPF	-0.326645	6.02291	-1.4127	0.162205	0.998788	-4.71284
SUSD3	0.424334	2.89553	1.41214	0.162368	0.998788	-4.7135
SMU1	0.408612	3.0552	1.41202	0.162404	0.998788	-4.71365
DRC1	-0.495269	2.40205	-1.41195	0.162424	0.998788	-4.71373
CABLES1	-0.376977	2.8195	-1.41158	0.162532	0.998788	-4.71417
KCNK6	-0.413026	3.10687	-1.41095	0.162716	0.998788	-4.71491
YWHAE	-0.321604	5.9905	-1.40949	0.163147	0.998788	-4.71665
TSPAN6	-0.389849	2.95452	-1.4094	0.163172	0.998788	-4.71675
PRKRIP1	-0.290379	6.17297	-1.40936	0.163186	0.998788	-4.71681
ATXN7L3B	-0.446701	3.68026	-1.4089	0.16332	0.998788	-4.71735
DHX35	-0.418466	2.81574	-1.40878	0.163355	0.998788	-4.71748
RIN2	-0.395086	3.20522	-1.40812	0.163551	0.998788	-4.71827
SMARCA2	-0.433563	3.35157	-1.40803	0.163576	0.998788	-4.71837
CAMTA1	-0.405011	3.50854	-1.40781	0.163641	0.998788	-4.71863
FAM204A	-0.368897	3.75242	-1.40702	0.163874	0.998788	-4.71957
NEK9	0.468203	2.77691	1.407	0.163882	0.998788	-4.7196
TIMM9	-0.400514	3.28294	-1.40534	0.164373	0.998788	-4.72157
HNRNPLL	0.384563	3.36053	1.40503	0.164463	0.998788	-4.72192
PPFIA1	0.456055	3.48825	1.40486	0.164516	0.998788	-4.72214
ZFYVE9	-0.430274	2.89858	-1.40467	0.164571	0.998788	-4.72236
C22orf15	0.527304	2.32094	1.40435	0.164665	0.998788	-4.72273
ABCF3	0.458994	2.84885	1.40342	0.16494	0.998788	-4.72383
LSM12	-0.323236	4.44678	-1.40336	0.16496	0.998788	-4.7239
EBAG9	-0.439844	2.73153	-1.40289	0.165098	0.998788	-4.72445
C5orf24	-0.383689	3.78388	-1.4026	0.165186	0.998788	-4.7248
PARVA	-0.446707	4.08659	-1.40258	0.165189	0.998788	-4.72482
ITGB1BP1	-0.424065	3.33978	-1.4025	0.165216	0.998788	-4.72492
ELMO1	-0.465897	3.02816	-1.40242	0.165239	0.998788	-4.72502
HSPB1	0.461296	4.4427	1.40138	0.165547	0.998788	-4.72624
PPP5D1	-0.466591	2.72276	-1.40084	0.165707	0.998788	-4.72687
MCM2	-0.468993	2.73833	-1.40051	0.165805	0.998788	-4.72726
BCAM	-0.49298	3.60886	-1.4002	0.165899	0.998788	-4.72763
NDUFB4	-0.406516	4.2359	-1.39994	0.165977	0.998788	-4.72794
ZBTB16	0.469484	3.12648	1.39933	0.16616	0.998788	-4.72866
PHF14	-0.389068	3.73672	-1.39933	0.16616	0.998788	-4.72866
CHD2	0.366736	3.74157	1.39928	0.166173	0.998788	-4.72871
S100A13	-0.351801	5.2672	-1.39791	0.166583	0.998788	-4.73033
GOLPH3	-0.404844	3.82154	-1.39774	0.166634	0.998788	-4.73053
SLC39A11	0.401042	3.3345	1.39759	0.16668	0.998788	-4.73071
NAPSA	-0.522141	3.35078	-1.39754	0.166695	0.998788	-4.73076
MFSD5	0.43882	2.99553	1.39714	0.166813	0.998788	-4.73123
KHSRP	-0.34635	4.63852	-1.39659	0.166978	0.998788	-4.73188
RPS14	-0.327047	8.24384	-1.39629	0.167067	0.998788	-4.73223
RBSN	-0.398041	2.87091	-1.39527	0.167374	0.998788	-4.73343
DESI1	0.410941	3.03197	1.39435	0.167652	0.998788	-4.73451
CERCAM	0.453143	2.75698	1.39355	0.167891	0.998788	-4.73545
TMEM168	0.446012	2.98636	1.39167	0.168458	0.998788	-4.73765
NXN	-0.414578	3.50658	-1.39163	0.16847	0.998788	-4.7377
UBE2D3	-0.418554	4.80465	-1.39161	0.168477	0.998788	-4.73773
GTF2H2C	-0.397346	3.39716	-1.39128	0.168577	0.998788	-4.73811
CD276	-0.359679	4.0916	-1.38953	0.169105	0.998788	-4.74016
ST6GALNAC2	-0.416098	3.87183	-1.38952	0.169109	0.998788	-4.74018
STRA6	0.434741	3.7617	1.38946	0.169125	0.998788	-4.74024
OR4F21	0.441934	2.82931	1.38923	0.169196	0.998788	-4.74051
B2M	-0.41044	5.99606	-1.38911	0.16923	0.998788	-4.74064
GPR137B	-0.453554	2.8439	-1.38896	0.169278	0.998788	-4.74083
ACAA1	0.400923	3.47169	1.3887	0.169355	0.998788	-4.74113
G0S2	0.52526	3.08005	1.38859	0.169389	0.998788	-4.74126
KLHL5	-0.474108	2.88559	-1.38821	0.169506	0.998788	-4.74171
TMEM254	-0.37394	2.93848	-1.38724	0.169799	0.998788	-4.74284
TNKS	0.392123	3.3742	1.38691	0.169899	0.998788	-4.74322
SIX5	-0.500004	3.41494	-1.38562	0.170291	0.998788	-4.74473
VPS35L	0.419845	3.33123	1.38543	0.170348	0.998788	-4.74495
TMBIM1	0.363575	4.52371	1.38469	0.170574	0.998788	-4.74581
SF3B6	-0.37829	3.53579	-1.38459	0.170605	0.998788	-4.74593
GABARAP	-0.418741	4.04831	-1.38429	0.170696	0.998788	-4.74628
DEPDC5	0.389987	3.00062	1.38327	0.171007	0.998788	-4.74747
RPRD1A	-0.395609	3.24897	-1.38291	0.171116	0.998788	-4.74788
SH3GLB1	-0.410105	3.30711	-1.38288	0.171125	0.998788	-4.74792
STAU1	-0.369974	3.52682	-1.38238	0.171277	0.998788	-4.7485
RAB4A	-0.398746	3.5737	-1.38217	0.171343	0.998788	-4.74875
TAL1	-0.403422	3.66207	-1.38194	0.171414	0.998788	-4.74902
ADGRD2	0.44469	2.94057	1.38154	0.171536	0.998788	-4.74948
GNPDA1	-0.422505	2.94136	-1.38142	0.171572	0.998788	-4.74962
EXT1	-0.452765	3.02398	-1.38094	0.171718	0.998788	-4.75017
GRPEL2	-0.430592	2.87469	-1.38092	0.171726	0.998788	-4.7502
FAM32A	-0.387807	3.61398	-1.38058	0.171829	0.998788	-4.7506
MXI1	-0.419646	3.22832	-1.37762	0.172738	0.998788	-4.75404
SPG7	0.324431	3.98795	1.37725	0.172852	0.998788	-4.75447
VAV1	0.465164	2.53625	1.37656	0.173064	0.998788	-4.75526
ACOX1	-0.412036	3.00024	-1.37567	0.17334	0.998788	-4.7563
TFPI	-0.426766	3.29462	-1.37556	0.173372	0.998788	-4.75642
MRPS27	-0.44016	3.03202	-1.37426	0.173774	0.998788	-4.75793
H2AC8	-0.434351	3.15224	-1.37372	0.173941	0.998788	-4.75856
CABCOCO1	0.438712	2.50869	1.3734	0.174038	0.998788	-4.75892
ZNRF1	-0.418559	3.05475	-1.37315	0.174116	0.998788	-4.75921
DNAI2	-0.538558	2.42439	-1.373	0.174164	0.998788	-4.75939
CHST10	-0.394024	2.97285	-1.37263	0.174277	0.998788	-4.75981
RTN4R	-0.369997	3.03948	-1.37243	0.174339	0.998788	-4.76004
TRAF3IP1	-0.424666	2.96908	-1.37239	0.174353	0.998788	-4.7601
MLLT10	0.362707	3.22245	1.37237	0.174359	0.998788	-4.76012
COX20	-0.398268	3.65654	-1.37233	0.17437	0.998788	-4.76016
GLRX5	-0.437761	2.98627	-1.3722	0.174411	0.998788	-4.76032
CCDC188	0.513288	2.38773	1.37202	0.174467	0.998788	-4.76052
H2BC7	-0.429539	3.01822	-1.37201	0.17447	0.998788	-4.76054
SRFBP1	-0.414211	2.7477	-1.37104	0.174771	0.998788	-4.76166
SUMO2	-0.328902	4.62034	-1.37051	0.174937	0.998788	-4.76227
FBXO7	0.380619	3.00062	1.36997	0.175103	0.998788	-4.76289
LITAF	-0.375891	4.92646	-1.36899	0.175409	0.998788	-4.76402
C1QTNF4	-0.408683	2.4234	-1.36872	0.175491	0.998788	-4.76433
F11R	-0.375387	3.19919	-1.36856	0.175541	0.998788	-4.76452
ATP6V1H	-0.415924	2.96171	-1.3682	0.175653	0.998788	-4.76493
CALCOCO1	-0.425142	2.91941	-1.3682	0.175654	0.998788	-4.76494
RRBP1	0.413689	3.67146	1.36809	0.175688	0.998788	-4.76506
GUK1	-0.372454	3.62192	-1.36809	0.17569	0.998788	-4.76507
COX6C	-0.391302	4.72272	-1.36695	0.176044	0.998788	-4.76637
BMI1	-0.401525	3.44934	-1.36686	0.176072	0.998788	-4.76648
MICAL1	0.415745	3.46575	1.36678	0.176098	0.998788	-4.76658
SUPT7L	0.302729	9.24853	1.3659	0.176371	0.998788	-4.76758
RAB32	-0.400122	3.15945	-1.36546	0.17651	0.998788	-4.76809
ZKSCAN8	-0.423197	3.04009	-1.36419	0.176906	0.998788	-4.76955
ZNF764	-0.380083	4.16806	-1.36416	0.176915	0.998788	-4.76958
NDUFV3	0.375966	3.27785	1.36366	0.177071	0.998788	-4.77016
SWI5	-0.410093	2.98866	-1.36342	0.177147	0.998788	-4.77043
SCAP	0.341347	3.71167	1.36327	0.177194	0.998788	-4.77061
SEC11C	-0.415905	3.05925	-1.36292	0.177304	0.998788	-4.77101
VAMP1	-0.409729	3.21478	-1.36281	0.177339	0.998788	-4.77114
LY96	-0.494285	2.46621	-1.36182	0.177649	0.998788	-4.77227
SEC31A	-0.313793	4.35504	-1.36177	0.177667	0.998788	-4.77233
RERE	-0.384537	3.76894	-1.36141	0.17778	0.998788	-4.77275
UBA1	0.35853	4.82747	1.36134	0.1778	0.998788	-4.77282
IL2RA	-0.443004	2.9411	-1.36052	0.17806	0.998788	-4.77377
CDR2L	-0.439013	3.11895	-1.3605	0.178065	0.998788	-4.77379
PGS1	0.458862	2.84087	1.3603	0.178128	0.998788	-4.77402
TP53I3	0.48549	2.8593	1.3602	0.178159	0.998788	-4.77413
HOXA10	-0.436782	3.63296	-1.36001	0.178221	0.998788	-4.77436
MRAP2	-0.466622	2.40907	-1.35968	0.178323	0.998788	-4.77473
GNL2	-0.421275	2.87067	-1.35894	0.178558	0.998788	-4.77558
HGS	0.397125	3.25894	1.35876	0.178613	0.998788	-4.77578
SFSWAP	0.418741	3.46002	1.35872	0.178627	0.998788	-4.77583
UBQLN4	0.411257	2.83521	1.35831	0.178754	0.998788	-4.7763
KMT5B	-0.310328	3.67032	-1.35821	0.178787	0.998788	-4.77641
RRAS	0.374962	3.59948	1.35792	0.178879	0.998788	-4.77675
PI4KA	0.390376	3.49051	1.35776	0.17893	0.998788	-4.77693
ARL6IP6	0.385401	2.97521	1.35747	0.179021	0.998788	-4.77726
FRS2	-0.412656	3.32149	-1.35701	0.179165	0.998788	-4.77778
CILK1	-0.373419	3.07508	-1.35698	0.179175	0.998788	-4.77782
BTRC	0.371908	2.80913	1.35642	0.179353	0.998788	-4.77846
OAF	0.410285	2.96029	1.35602	0.179479	0.998788	-4.77892
MMP10	-0.610342	2.67893	-1.35591	0.179515	0.998788	-4.77905
TATDN1	-0.382363	2.85695	-1.35573	0.179572	0.998788	-4.77925
DMRTA2	0.413496	2.58315	1.35565	0.179595	0.998788	-4.77934
PITRM1	0.356658	2.80245	1.35496	0.179814	0.998788	-4.78013
FBXW2	-0.367485	3.49518	-1.35457	0.17994	0.998788	-4.78058
HDAC10	0.393671	3.10713	1.35424	0.180043	0.998788	-4.78095
UBE4A	-0.43587	2.96029	-1.35411	0.180087	0.998788	-4.78111
FSTL1	-0.400973	3.87645	-1.35389	0.180154	0.998788	-4.78135
ANKRD30BL	-0.37051	2.75013	-1.35389	0.180155	0.998788	-4.78135
CBLB	0.380721	3.02887	1.35344	0.180299	0.998788	-4.78187
MBOAT7	0.399466	2.55081	1.35337	0.18032	0.998788	-4.78194
RBM7	-0.395451	2.9237	-1.3527	0.180533	0.998788	-4.78271
CT47B1	-0.308117	5.53515	-1.35231	0.180659	0.998788	-4.78316
ATRAID	-0.390981	3.68587	-1.35217	0.180703	0.998788	-4.78332
RSRP1	0.426865	4.75344	1.35147	0.180926	0.998788	-4.78412
TMEM222	0.459406	2.6475	1.34986	0.181437	0.998788	-4.78594
CLCN3	-0.386927	2.86745	-1.34923	0.181641	0.998788	-4.78667
RAD51C	-0.364952	3.53245	-1.34894	0.181734	0.998788	-4.787
FEM1B	-0.379802	3.3642	-1.34849	0.181877	0.998788	-4.78751
SCARA5	0.511476	2.85712	1.34833	0.181929	0.998788	-4.7877
ABCC3	0.470453	3.36108	1.3483	0.181937	0.998788	-4.78772
GABPA	-0.383749	2.98699	-1.34803	0.182023	0.998788	-4.78803
JMJD7	0.374688	3.65789	1.34782	0.182091	0.998788	-4.78827
RANBP3	0.381735	3.56927	1.34761	0.182157	0.998788	-4.7885
LRRC74B	-0.420594	2.81374	-1.34744	0.182214	0.998788	-4.78871
KARS1	-0.383389	3.25304	-1.3471	0.182322	0.998788	-4.78909
RNF213	0.35721	4.11576	1.34698	0.18236	0.998788	-4.78922
PTPMT1	-0.446564	3.11812	-1.34696	0.182367	0.998788	-4.78925
SEC16A	0.356819	3.40358	1.34654	0.182502	0.998788	-4.78973
MIER2	-0.425572	2.80498	-1.34515	0.182949	0.998788	-4.79131
AGAP9	0.348481	3.75846	1.34469	0.183095	0.998788	-4.79183
GSTZ1	-0.399176	2.69134	-1.34418	0.18326	0.998788	-4.79241
IL20RA	0.458477	2.50597	1.34394	0.183335	0.998788	-4.79267
SIAH1	-0.386764	3.26827	-1.34348	0.183483	0.998788	-4.79319
PTGES3	-0.363255	4.29436	-1.34225	0.183879	0.998788	-4.79459
SUPT4H1	-0.382477	3.18437	-1.34219	0.183899	0.998788	-4.79465
CGRRF1	-0.385792	2.9927	-1.34157	0.184099	0.998788	-4.79536
USHBP1	-0.371028	4.4192	-1.34103	0.184275	0.998788	-4.79597
MLPH	0.371449	3.3123	1.34005	0.18459	0.998788	-4.79708
ZNF696	-0.313335	4.24323	-1.33995	0.184624	0.998788	-4.79719
NBDY	-0.421802	3.73296	-1.33975	0.184687	0.998788	-4.79742
FMNL2	-0.404706	2.80404	-1.33944	0.184788	0.998788	-4.79777
SAR1A	-0.386455	2.99887	-1.33872	0.18502	0.998788	-4.79858
ARHGAP21	-0.366809	3.6109	-1.33773	0.185344	0.998788	-4.79971
CDK9	0.36658	3.88502	1.3376	0.185384	0.998788	-4.79985
HSD3B2	-0.406218	2.86526	-1.33706	0.185559	0.998788	-4.80045
HLA-B	0.411288	8.31593	1.33569	0.186006	0.998788	-4.802
PHETA2	-0.395931	3.16299	-1.33459	0.186364	0.998788	-4.80324
UFL1	0.3903	3.07071	1.33428	0.186463	0.998788	-4.80359
CYB5B	-0.428997	4.23305	-1.33424	0.186478	0.998788	-4.80364
HERPUD2	-0.382841	3.21581	-1.33398	0.186564	0.998788	-4.80393
MAGED2	0.379906	4.40426	1.33321	0.186815	0.998788	-4.8048
TMEM106C	-0.231404	9.37479	-1.33286	0.186927	0.998788	-4.80518
NCBP2	-0.389845	4.38224	-1.33236	0.187092	0.998788	-4.80575
C1QL2	-0.414758	3.0551	-1.33231	0.187109	0.998788	-4.80581
SRPRB	-0.437521	3.20256	-1.33202	0.187202	0.998788	-4.80613
GARNL3	-0.453831	2.45641	-1.33193	0.187231	0.998788	-4.80623
DEGS2	0.41812	2.55997	1.3319	0.187243	0.998788	-4.80627
QARS1	-0.358931	3.61074	-1.33188	0.187247	0.998788	-4.80629
RAD17	0.399989	2.84253	1.33071	0.187632	0.998788	-4.80761
RPS25	-0.3287	7.02909	-1.33045	0.187718	0.998788	-4.8079
RPL23A	-0.364085	3.35689	-1.32981	0.187928	0.998788	-4.80862
MAPKBP1	-0.271494	7.58293	-1.32952	0.188022	0.998788	-4.80895
ATF4	-0.324823	5.07774	-1.32918	0.188133	0.998788	-4.80932
DHPS	0.331089	3.5792	1.3286	0.188323	0.998788	-4.80997
MPLKIP	-0.437419	2.76539	-1.32815	0.188471	0.998788	-4.81048
ATP5MJ	-0.319001	4.4843	-1.32764	0.188639	0.998788	-4.81105
ZNF776	0.43359	3.76984	1.32761	0.18865	0.998788	-4.81109
DSE	-0.453122	2.40129	-1.32742	0.188711	0.998788	-4.8113
COMT	0.39989	3.16996	1.32712	0.188811	0.998788	-4.81164
KLHL6	-0.422722	3.16819	-1.32685	0.188897	0.998788	-4.81193
TBC1D2B	0.403267	3.28175	1.3267	0.18895	0.998788	-4.81211
D2HGDH	0.374013	3.34718	1.32666	0.188961	0.998788	-4.81215
TTC14	0.394874	3.27498	1.32618	0.189121	0.998788	-4.81269
KDM4E	-0.423448	3.10456	-1.32586	0.189223	0.998788	-4.81304
PHC3	-0.329666	3.68815	-1.32435	0.189721	0.998788	-4.81473
TAF13	-0.45288	3.09039	-1.32379	0.189908	0.998788	-4.81536
UBXN4	-0.307259	4.55023	-1.32361	0.189967	0.998788	-4.81556
BOLA3	-0.404109	3.02773	-1.32195	0.190516	0.998788	-4.81741
PTPN22	0.412285	2.36193	1.32166	0.190613	0.998788	-4.81774
LIMS3	0.385685	4.88261	1.32159	0.190636	0.998788	-4.81782
SETX	0.384825	3.12395	1.32087	0.190876	0.998788	-4.81862
WNT11	-0.421699	3.1194	-1.32014	0.191116	0.998788	-4.81943
P4HTM	-0.374044	4.13567	-1.31904	0.191483	0.998788	-4.82066
KMT2D	0.401163	2.99694	1.31874	0.191582	0.998788	-4.82099
GPR1	-0.435683	3.04651	-1.31809	0.191798	0.998788	-4.82172
TMEM230	-0.402247	3.17472	-1.3174	0.192028	0.998788	-4.82249
TRIM8	-0.371613	4.37194	-1.31702	0.192156	0.998788	-4.82291
IPO7	-0.336632	4.02637	-1.31654	0.192315	0.998788	-4.82344
KRTAP9-1	-0.481907	2.55068	-1.31578	0.192568	0.998788	-4.82428
ACP5	-0.444378	2.78206	-1.31577	0.192574	0.998788	-4.8243
SLCO2B1	0.330867	3.61686	1.31516	0.192776	0.998788	-4.82498
SLIRP	-0.402654	3.57362	-1.31475	0.192915	0.998788	-4.82544
PTMS	-0.387606	5.39734	-1.31448	0.193004	0.998788	-4.82573
PCED1B	0.411323	2.64117	1.31368	0.193273	0.998788	-4.82663
TOLLIP	0.404889	2.74017	1.31282	0.19356	0.998788	-4.82758
ANP32E	-0.412679	3.13031	-1.31272	0.193594	0.998788	-4.82769
SEMA3B	0.434437	2.76887	1.31212	0.193793	0.998788	-4.82835
IL17RB	0.455955	2.7447	1.31207	0.193812	0.998788	-4.82841
H4C15	0.3183	4.88973	1.31197	0.193843	0.998788	-4.82851
WSB1	0.326831	4.46736	1.31194	0.193854	0.998788	-4.82855
CDKAL1	-0.385435	3.37026	-1.31186	0.193883	0.998788	-4.82864
USP14	-0.34996	4.07538	-1.3117	0.193936	0.998788	-4.82882
UBB	-0.400554	3.60544	-1.31138	0.194043	0.998788	-4.82917
SLF2	0.350507	3.58247	1.31048	0.194345	0.998788	-4.83017
MAP3K8	0.43615	3.22	1.3096	0.19464	0.998788	-4.83114
HERC4	0.407723	3.3431	1.30948	0.194681	0.998788	-4.83127
SCNN1A	-0.322038	3.87124	-1.30899	0.194845	0.998788	-4.83181
LSM2	-0.365873	3.75652	-1.3078	0.195247	0.998788	-4.83313
KLHL9	-0.342958	3.69562	-1.30768	0.195289	0.998788	-4.83327
ELOA	-0.395212	3.03286	-1.30743	0.195373	0.998788	-4.83354
ABI3BP	0.4395	2.69533	1.30652	0.195682	0.998788	-4.83455
SVEP1	-0.437528	2.68033	-1.30569	0.195962	0.998788	-4.83546
RBM26	0.346654	3.16087	1.3051	0.19616	0.998788	-4.83611
ELL2	0.36827	3.19471	1.3047	0.196295	0.998788	-4.83655
ANAPC7	-0.364352	3.71371	-1.30443	0.196388	0.998788	-4.83685
RNF169	-0.401991	2.83951	-1.30387	0.196577	0.998788	-4.83747
LLGL2	0.403848	2.7592	1.3029	0.196908	0.998788	-4.83854
PAGR1	0.400211	3.52655	1.30287	0.196918	0.998788	-4.83857
KIAA1958	-0.392251	2.70177	-1.30254	0.19703	0.998788	-4.83894
IGF1	-0.486942	4.07697	-1.30148	0.19739	0.998788	-4.8401
DCTN2	-0.36592	3.66823	-1.3011	0.19752	0.998788	-4.84052
SSR4	-0.32934	5.1774	-1.3006	0.197689	0.998788	-4.84107
CREBZF	-0.406166	3.53417	-1.30032	0.197785	0.998788	-4.84138
UGT2B7	-0.411042	2.82755	-1.29995	0.197911	0.998788	-4.84179
VPS13C	0.398819	3.91489	1.29988	0.197936	0.998788	-4.84186
ANO4	-0.382766	2.81877	-1.29887	0.19828	0.998788	-4.84297
IGSF10	-0.463076	2.41307	-1.2983	0.198474	0.998788	-4.8436
SEPTIN5	0.385605	3.10122	1.29743	0.198772	0.998788	-4.84455
ANAPC5	0.356942	3.80413	1.29671	0.199018	0.998788	-4.84534
THYN1	-0.355471	3.34123	-1.2963	0.199158	0.998788	-4.84579
CREG1	-0.423516	3.42716	-1.29626	0.19917	0.998788	-4.84583
TMEM14C	-0.359841	3.95848	-1.29599	0.199263	0.998788	-4.84613
ADCY7	0.430646	2.8933	1.2957	0.199362	0.998788	-4.84644
BCL2L2	-0.251537	5.69828	-1.29534	0.199486	0.998788	-4.84684
PPIA	-0.330349	5.72751	-1.2952	0.199534	0.998788	-4.84699
NONO	-0.336262	5.03406	-1.29506	0.199582	0.998788	-4.84714
RPRD2	-0.37721	3.48577	-1.2949	0.199638	0.998788	-4.84732
RAPGEF2	-0.380212	2.78397	-1.29482	0.199666	0.998788	-4.84741
IRGQ	-0.422297	2.92446	-1.29468	0.199712	0.998788	-4.84756
CACUL1	-0.375605	3.13969	-1.29466	0.199718	0.998788	-4.84758
RNF10	-0.331666	3.54767	-1.29464	0.199728	0.998788	-4.84761
FNBP1L	-0.33441	3.65609	-1.29462	0.199734	0.998788	-4.84763
DNAJC7	0.37304	3.19429	1.29434	0.199828	0.998788	-4.84793
CNIH4	-0.395077	2.90969	-1.29375	0.200032	0.998788	-4.84858
CEP164	0.392161	3.04299	1.29347	0.20013	0.998788	-4.84889
PARP4	-0.369241	3.68663	-1.29244	0.200482	0.998788	-4.85001
RHEB	-0.345961	4.11806	-1.29242	0.20049	0.998788	-4.85004
APBB2	-0.397874	3.20962	-1.29235	0.200512	0.998788	-4.85011
PTPRA	-0.3556	3.42306	-1.29165	0.200754	0.998788	-4.85087
SLC25A52	-0.426479	3.99439	-1.29156	0.200786	0.998788	-4.85097
CWC27	0.337855	2.84379	1.2909	0.201013	0.998788	-4.85169
VPS37B	0.39851	3.326	1.29074	0.201068	0.998788	-4.85187
LRRC32	-0.415397	2.76439	-1.28964	0.201448	0.998788	-4.85307
TMEM167B	-0.385224	3.089	-1.28894	0.20169	0.998788	-4.85383
ANP32A	-0.378742	3.50187	-1.28828	0.201919	0.998788	-4.85455
PKM	0.364008	3.9737	1.28824	0.201933	0.998788	-4.8546
BDH2	0.375641	3.34548	1.2882	0.201946	0.998788	-4.85464
UBR1	0.361927	3.09041	1.28774	0.202105	0.998788	-4.85514
ARPC5L	0.417989	3.02708	1.28752	0.202183	0.998788	-4.85538
DLD	-0.39412	2.92732	-1.28727	0.202267	0.998788	-4.85565
NNT	0.359379	3.00119	1.28697	0.202371	0.998788	-4.85597
PREB	0.364791	3.07781	1.28693	0.202387	0.998788	-4.85602
NPAP1L	0.325934	5.21817	1.28683	0.202422	0.998788	-4.85614
AVPR1A	-0.428422	2.55593	-1.28646	0.202548	0.998788	-4.85653
TNFRSF21	-0.398073	3.88012	-1.2864	0.20257	0.998788	-4.8566
NAA16	-0.419823	2.93378	-1.28596	0.202722	0.998788	-4.85708
C4orf51	0.334592	3.74872	1.28576	0.202792	0.998788	-4.8573
RHOA	-0.35315	4.12819	-1.28544	0.202904	0.998788	-4.85764
TRAK1	-0.414086	3.11874	-1.28527	0.202962	0.998788	-4.85783
HYOU1	-0.415908	4.16962	-1.28335	0.203629	0.998788	-4.85991
ZDHHC3	-0.361093	3.44196	-1.28213	0.204055	0.998788	-4.86124
CXCR3	-0.402469	2.9318	-1.28211	0.204062	0.998788	-4.86126
FHL3	-0.377768	2.82478	-1.2818	0.204171	0.998788	-4.8616
SH2D2A	0.453628	2.25797	1.28155	0.204257	0.998788	-4.86186
MTCH1	0.294728	4.63303	1.28153	0.204265	0.998788	-4.86189
MUC16	-0.410562	2.61057	-1.28029	0.204696	0.998788	-4.86323
LZTS2	0.349354	3.14873	1.27981	0.204864	0.998788	-4.86375
ZNF334	0.418344	2.8422	1.27947	0.204985	0.998788	-4.86412
RPP25	0.416883	2.99008	1.27932	0.205036	0.998788	-4.86428
TMPO	-0.366134	2.92812	-1.27895	0.205165	0.998788	-4.86468
IFITM3	-0.422774	6.04545	-1.27871	0.205249	0.998788	-4.86494
RAD50	-0.395259	2.87297	-1.2772	0.20578	0.998788	-4.86658
NAXE	-0.3472	3.0243	-1.27715	0.205796	0.998788	-4.86662
PTTG1IP	-0.341706	3.91595	-1.27685	0.205903	0.998788	-4.86695
SSBP3	-0.407655	4.16637	-1.27636	0.206075	0.998788	-4.86748
CEL	0.36286	2.63368	1.27603	0.206191	0.998788	-4.86784
CLTB	0.338434	4.64948	1.27595	0.206217	0.998788	-4.86792
TMEM209	-0.401173	3.09996	-1.27413	0.206858	0.998788	-4.86988
ANAPC15	-0.317632	2.88902	-1.27373	0.207001	0.998788	-4.87032
ST3GAL6	-0.441003	2.96648	-1.27365	0.207028	0.998788	-4.8704
PDCL3	-0.334149	5.55395	-1.27348	0.207089	0.998788	-4.87059
KLF4	0.383005	3.69247	1.27342	0.207107	0.998788	-4.87065
FOXO3	-0.388781	3.60525	-1.27338	0.207122	0.998788	-4.87069
DENND10	-0.354165	2.99972	-1.27258	0.207406	0.998788	-4.87156
SNRPA1	0.337132	3.91989	1.27222	0.207531	0.998788	-4.87194
UNK	0.370737	2.88363	1.27192	0.207638	0.998788	-4.87227
CCN1	-0.470857	5.2165	-1.27161	0.207748	0.998788	-4.8726
SNX17	0.364054	3.24151	1.27086	0.208014	0.998788	-4.87341
CKB	-0.29763	5.99253	-1.27021	0.208243	0.998788	-4.8741
ARL17B	0.357348	3.32613	1.2702	0.208247	0.998788	-4.87412
SPATA12	-0.406867	3.03315	-1.26896	0.208685	0.998788	-4.87545
RALBP1	-0.390844	3.44795	-1.26747	0.209214	0.998788	-4.87705
WSB2	-0.409064	2.94072	-1.2674	0.209239	0.998788	-4.87712
SCAPER	0.34069	3.01776	1.26702	0.209375	0.998788	-4.87753
CALM1	-0.376474	3.59779	-1.26688	0.209424	0.998788	-4.87768
HSPA5	-0.36373	4.37753	-1.26652	0.209554	0.998788	-4.87807
PEF1	-0.333961	3.79377	-1.26588	0.209779	0.998788	-4.87875
DDX17	0.25228	5.85309	1.26578	0.209817	0.998788	-4.87886
BCL6B	-0.420771	2.48336	-1.26549	0.209918	0.998788	-4.87917
HLA-DOA	-0.462899	2.83324	-1.26474	0.210185	0.998788	-4.87997
HAGH	0.404691	2.90897	1.26468	0.210207	0.998788	-4.88004
KRTAP5-8	-0.343286	3.50906	-1.26467	0.210211	0.998788	-4.88005
JADE1	0.385042	2.74927	1.26456	0.210249	0.998788	-4.88016
TMEM256	-0.375173	3.21188	-1.26453	0.210261	0.998788	-4.8802
RNF144B	0.433455	2.43865	1.26452	0.210265	0.998788	-4.88021
MAFK	0.447882	3.0227	1.26428	0.210352	0.998788	-4.88047
CAPN5	0.393395	2.80765	1.2638	0.210521	0.998788	-4.88098
ROCK1	-0.409709	3.40251	-1.26378	0.210527	0.998788	-4.881
RAP2A	-0.386566	2.94683	-1.26314	0.210758	0.998788	-4.88169
SLC7A10	-0.363106	2.94985	-1.26264	0.210935	0.998788	-4.88222
CD99	0.306905	4.45018	1.26223	0.211084	0.998788	-4.88266
ALOX5	0.496304	2.66216	1.26135	0.211397	0.998788	-4.8836
METTL2B	-0.340766	3.33142	-1.26033	0.211764	0.998788	-4.88469
HSP90AB1	-0.3209	5.80712	-1.26027	0.211784	0.998788	-4.88475
SPOP	-0.372362	3.04638	-1.26008	0.211853	0.998788	-4.88496
AK9	-0.459628	2.10332	-1.25994	0.211904	0.998788	-4.88511
MTG1	0.346498	3.35258	1.25987	0.211927	0.998788	-4.88518
ITGB1	-0.327038	5.61293	-1.25965	0.212008	0.998788	-4.88542
OSBPL1A	-0.421043	3.3092	-1.25948	0.212066	0.998788	-4.88559
IL17RC	0.372825	2.93565	1.2594	0.212095	0.998788	-4.88568
SYNJ2BP	-0.420323	3.18342	-1.25935	0.212113	0.998788	-4.88573
RXFP1	-0.454709	3.48495	-1.25924	0.212155	0.998788	-4.88586
CHCHD5	-0.328666	3.66741	-1.25752	0.212773	0.998788	-4.88769
PSMA5	-0.382958	2.89914	-1.25729	0.212854	0.998788	-4.88793
PGBD5	0.397502	2.44749	1.25702	0.212954	0.998788	-4.88822
PARM1	-0.334826	3.6762	-1.25685	0.213011	0.998788	-4.88839
CAT	-0.365676	3.43745	-1.25676	0.213045	0.998788	-4.88849
SAV1	-0.3858	3.04488	-1.25674	0.213052	0.998788	-4.88851
COL1A1	-0.413008	6.69799	-1.25624	0.213232	0.998788	-4.88905
FLAD1	0.421799	3.30602	1.25553	0.213489	0.998788	-4.8898
ACTR3B	-0.3497	3.06693	-1.25522	0.213599	0.998788	-4.89013
RPS17	-0.29485	8.72051	-1.25468	0.213796	0.998788	-4.89071
ORMDL3	-0.309091	3.24799	-1.25397	0.214052	0.998788	-4.89146
THOC5	0.354822	2.85693	1.25305	0.214383	0.998788	-4.89243
STAG2	-0.31882	3.35986	-1.25146	0.214961	0.998788	-4.89412
DENND11	-0.373899	2.8038	-1.25141	0.214977	0.998788	-4.89417
FAM98A	-0.343409	2.83845	-1.25141	0.214979	0.998788	-4.89418
CLPTM1L	-0.363411	4.07176	-1.25127	0.215028	0.998788	-4.89432
TRAPPC6B	-0.395759	2.97139	-1.25104	0.215111	0.998788	-4.89456
STARD7	-0.353292	4.18633	-1.25102	0.21512	0.998788	-4.89459
AKAP8	0.331689	3.17752	1.251	0.215127	0.998788	-4.89461
TMEM245	0.374026	2.91309	1.25034	0.215368	0.998788	-4.89531
MSRB2	-0.366607	2.79757	-1.24987	0.215536	0.998788	-4.8958
FILIP1L	-0.412005	2.76948	-1.24987	0.215536	0.998788	-4.89581
PAFAH2	-0.390145	2.91856	-1.24933	0.215735	0.998788	-4.89638
TMEM259	0.352313	3.24572	1.24925	0.215762	0.998788	-4.89646
ACSL5	-0.333504	3.37606	-1.24908	0.215824	0.998788	-4.89664
MPHOSPH8	0.362294	2.94184	1.24787	0.216265	0.998788	-4.89792
TOMM22	-0.375083	3.52439	-1.24764	0.216349	0.998788	-4.89817
DUSP10	-0.367735	2.84641	-1.24625	0.216855	0.998788	-4.89964
RPS6KA5	-0.376118	2.66104	-1.24612	0.216902	0.998788	-4.89977
SRSF11	0.332118	3.77712	1.24611	0.216907	0.998788	-4.89979
PWP1	-0.372012	2.85837	-1.2459	0.216981	0.998788	-4.9
COL4A2	-0.386281	4.12863	-1.24553	0.217116	0.998788	-4.90039
ARHGEF12	-0.350041	3.62519	-1.2455	0.217129	0.998788	-4.90043
PEX10	-0.365879	3.06294	-1.24462	0.217449	0.998788	-4.90135
AP1S2	-0.365544	3.33995	-1.24446	0.217508	0.998788	-4.90152
LYNX1	0.412016	2.73846	1.24445	0.217513	0.998788	-4.90154
MIDN	0.359579	4.31	1.24433	0.217557	0.998788	-4.90166
U2SURP	0.347866	3.57123	1.24381	0.217744	0.998788	-4.9022
SPRY1	-0.428021	3.03994	-1.24335	0.217915	0.998788	-4.90269
BIRC6	0.378364	3.17527	1.2429	0.218079	0.998788	-4.90316
RPL35	-0.324799	6.39167	-1.24258	0.218197	0.998788	-4.9035
ANKRD36C	0.375057	2.70587	1.24193	0.218436	0.998788	-4.90419
KLRC4	0.419299	2.55309	1.2415	0.218594	0.998788	-4.90464
SPARC	-0.426138	4.4875	-1.24127	0.218678	0.998788	-4.90488
MFSD4A	-0.417096	2.67244	-1.24096	0.218792	0.998788	-4.90521
RHBDD2	-0.335629	3.58353	-1.2406	0.218921	0.998788	-4.90558
CTHRC1	-0.378044	2.40309	-1.23847	0.219705	0.998788	-4.90782
CHDH	0.343763	2.81743	1.23837	0.219742	0.998788	-4.90792
PILRB	0.309724	3.96643	1.23702	0.220242	0.998788	-4.90935
MGST2	-0.356518	3.27967	-1.23676	0.220338	0.998788	-4.90962
MEMO1	-0.374002	3.30684	-1.23627	0.220516	0.998788	-4.91013
F3	0.409108	3.47317	1.23627	0.220518	0.998788	-4.91013
ARL1	-0.400243	3.75606	-1.236	0.220617	0.998788	-4.91041
ARF4	-0.311834	5.3283	-1.23577	0.220703	0.998788	-4.91065
PPP1R21	0.358913	3.02743	1.23544	0.220824	0.998788	-4.911
SPATA6L	-0.368328	2.88589	-1.2342	0.221281	0.998788	-4.91229
RBM4B	-0.326798	3.14393	-1.23374	0.221452	0.998788	-4.91277
MTMR3	0.300584	3.55181	1.23358	0.221511	0.998788	-4.91294
ACTL9	0.375263	2.68153	1.23312	0.221682	0.998788	-4.91342
ZNF723	0.275108	5.22896	1.23289	0.221767	0.998788	-4.91366
PLCB2	0.443318	2.93464	1.23279	0.221806	0.998788	-4.91377
SERPINA3	0.61085	3.28219	1.23255	0.221894	0.998788	-4.91402
CHSY1	-0.391651	3.84346	-1.2325	0.221915	0.998788	-4.91408
RPS9	-0.279351	7.40551	-1.23213	0.222052	0.998788	-4.91446
PTGIS	-0.484635	2.24357	-1.23134	0.222344	0.998788	-4.91529
ST3GAL1	0.356898	3.41671	1.23098	0.222476	0.998788	-4.91566
RABL6	0.336768	3.18042	1.23068	0.22259	0.998788	-4.91598
DYRK2	-0.358441	3.07995	-1.2302	0.222767	0.998788	-4.91647
NBPF19	0.304921	4.99258	1.22998	0.22285	0.998788	-4.91671
HMBOX1	0.39724	3.22127	1.22984	0.222902	0.998788	-4.91685
ZBTB2	-0.433004	2.85183	-1.22942	0.223059	0.998788	-4.91729
MED4	-0.384716	3.52833	-1.22941	0.223062	0.998788	-4.9173
CDK14	-0.379033	2.64242	-1.22811	0.223547	0.998788	-4.91865
CARNMT1	-0.361838	2.9648	-1.22789	0.223629	0.998788	-4.91888
AFAP1L2	0.403156	3.35123	1.22761	0.223734	0.998788	-4.91918
CES2	-0.397779	2.82436	-1.22648	0.224153	0.998788	-4.92034
ARPC5	-0.353823	4.15173	-1.22506	0.224686	0.998788	-4.92182
BEGAIN	-0.424061	2.71032	-1.22483	0.224771	0.998788	-4.92206
FAM104B	-0.32146	3.04427	-1.22483	0.224774	0.998788	-4.92207
CXCL12	-0.396853	3.1706	-1.22471	0.224815	0.998788	-4.92218
SESN3	-0.411976	3.63322	-1.22405	0.225063	0.998788	-4.92287
ARMC7	-0.360889	2.93499	-1.22392	0.225113	0.998788	-4.92301
DBN1	-0.405766	2.68238	-1.22325	0.225366	0.998788	-4.92371
MTFR1	-0.348589	2.84372	-1.22323	0.22537	0.998788	-4.92372
CRY2	0.331495	2.83837	1.22313	0.225409	0.998788	-4.92382
ZNF512B	0.344095	2.77306	1.22267	0.225584	0.998788	-4.92431
TNKS1BP1	0.337038	3.9353	1.22236	0.225699	0.998788	-4.92463
PELP1	0.358101	2.66746	1.22224	0.225743	0.998788	-4.92475
ATP6V0E1	-0.379336	3.6217	-1.22165	0.225966	0.998788	-4.92536
WBP4	-0.350572	3.323	-1.22153	0.22601	0.998788	-4.92548
MBD3	0.368084	3.32738	1.22129	0.226102	0.998788	-4.92574
CNIH1	-0.323058	3.72914	-1.22118	0.226142	0.998788	-4.92585
PITX1	0.364927	3.75484	1.22108	0.226181	0.998788	-4.92596
IRF2BP2	0.301505	4.33235	1.22045	0.226415	0.998788	-4.9266
MAPK13	0.408243	2.72999	1.2204	0.226435	0.998788	-4.92665
SEPTIN11	-0.394371	3.51049	-1.21995	0.226603	0.998788	-4.92712
GAA	0.321834	3.77518	1.21949	0.226778	0.998788	-4.92759
HOXB2	0.365426	3.01414	1.21943	0.2268	0.998788	-4.92766
HEXIM1	0.404429	2.78261	1.21941	0.226808	0.998788	-4.92768
KIAA2026	-0.326737	3.40366	-1.21907	0.226936	0.998788	-4.92803
FAM200B	-0.370792	2.94611	-1.2187	0.227075	0.998788	-4.92841
MRPL12	0.411009	2.99258	1.21866	0.227092	0.998788	-4.92846
EIF4A1	-0.328228	4.73497	-1.21864	0.227099	0.998788	-4.92848
ZNF568	-0.306933	4.05577	-1.21846	0.227166	0.998788	-4.92866
NAGA	-0.397944	2.81859	-1.21749	0.227533	0.998788	-4.92966
FRAT2	0.32564	3.26334	1.21723	0.227631	0.998788	-4.92993
USP31	-0.421187	2.80942	-1.21697	0.22773	0.998788	-4.9302
C1GALT1C1	-0.381191	2.66804	-1.21662	0.227863	0.998788	-4.93056
CLTA	-0.295731	5.06799	-1.21647	0.227918	0.998788	-4.93072
PCP2	0.397396	2.66756	1.21644	0.227932	0.998788	-4.93075
DEF8	-0.314293	2.99922	-1.21631	0.22798	0.998788	-4.93088
ARL8B	-0.317801	3.89464	-1.2156	0.228249	0.998788	-4.93162
SIPA1L3	0.346649	3.29103	1.21548	0.228294	0.998788	-4.93174
HOXA11	-0.414278	2.96258	-1.21532	0.228352	0.998788	-4.9319
GATD1	-0.342057	2.96593	-1.21451	0.228661	0.998788	-4.93274
NELFB	0.342951	2.90895	1.21406	0.228832	0.998788	-4.9332
SFI1	0.379894	3.00241	1.21371	0.228963	0.998788	-4.93356
PLIN5	0.366804	3.89892	1.21333	0.22911	0.998788	-4.93395
KIF9	-0.477039	2.57312	-1.21305	0.229215	0.998788	-4.93424
PMEPA1	-0.426155	3.12681	-1.21305	0.229216	0.998788	-4.93424
TSPYL2	0.34819	4.21058	1.21296	0.22925	0.998788	-4.93433
NEGR1	-0.267726	4.66617	-1.2129	0.229272	0.998788	-4.93439
TMEM102	-0.342979	3.21245	-1.21227	0.229512	0.998788	-4.93504
PTAR1	-0.341248	3.06923	-1.21184	0.229674	0.998788	-4.93548
PPP1R8	0.319583	3.24662	1.21015	0.230318	0.998788	-4.93722
SMOC2	-0.47769	2.65144	-1.20944	0.230589	0.998788	-4.93795
TSC22D1	-0.381578	4.32795	-1.20937	0.230618	0.998788	-4.93802
SIRPA	-0.419374	3.55178	-1.20898	0.230766	0.998788	-4.93842
PPP1R16A	0.417185	2.78253	1.20882	0.230824	0.998788	-4.93858
ACTA2	-0.377296	4.25385	-1.20845	0.230966	0.998788	-4.93896
CUL4B	-0.335535	3.27949	-1.20819	0.231068	0.998788	-4.93923
LUC7L3	0.336011	4.8222	1.20813	0.23109	0.998788	-4.93929
IPO5	-0.382624	3.41767	-1.20775	0.231235	0.998788	-4.93968
LEPROTL1	-0.373302	3.32087	-1.2076	0.231294	0.998788	-4.93984
DMAC2	0.316874	3.54678	1.20724	0.231431	0.998788	-4.94021
EIF3D	-0.333788	4.31373	-1.20659	0.231679	0.998788	-4.94087
MRPL37	-0.360651	2.63716	-1.20568	0.232028	0.998788	-4.9418
ZNF335	0.324556	3.09745	1.20559	0.232061	0.998788	-4.94189
LRPPRC	-0.376971	2.95171	-1.20539	0.23214	0.998788	-4.9421
NPAS2	-0.388076	2.68495	-1.20527	0.232183	0.998788	-4.94222
ZNF460	0.381707	3.24163	1.20505	0.232269	0.998788	-4.94245
OSBPL9	-0.341036	3.32717	-1.20499	0.232292	0.998788	-4.94251
SERPINB1	0.323709	3.42891	1.20496	0.232304	0.998788	-4.94254
IL32	0.385235	3.02127	1.2042	0.232594	0.998788	-4.94331
XPA	0.423192	2.90518	1.20356	0.232842	0.998788	-4.94397
STK11	-0.394239	3.33824	-1.20343	0.232889	0.998788	-4.9441
SMARCC1	-0.330321	3.90854	-1.20318	0.232986	0.998788	-4.94435
NIFK	-0.343691	3.26742	-1.20311	0.233015	0.998788	-4.94443
MYO15B	0.382177	3.90094	1.20263	0.233199	0.998788	-4.94492
PPP2R3C	-0.341726	3.00138	-1.20174	0.23354	0.998788	-4.94582
RAB9A	-0.318473	3.13273	-1.20089	0.233866	0.998788	-4.94669
TSPAN17	0.382521	2.99649	1.20069	0.233947	0.998788	-4.9469
PFKFB3	0.380685	4.33485	1.20026	0.234109	0.998788	-4.94733
B4GALNT4	-0.447145	2.71175	-1.19999	0.234217	0.998788	-4.94761
IFITM10	0.387675	2.88415	1.1998	0.234289	0.998788	-4.9478
ZDHHC4	-0.3285	3.40245	-1.19961	0.234362	0.998788	-4.948
DDX60	0.330318	3.28611	1.19958	0.234373	0.998788	-4.94803
CTTNBP2	0.390051	2.72832	1.19942	0.234437	0.998788	-4.94819
RCBTB2	-0.395968	2.85352	-1.19872	0.234704	0.998788	-4.9489
DDI2	-0.350832	2.98793	-1.19862	0.234745	0.998788	-4.94901
TNS1	0.396229	2.98133	1.19818	0.234916	0.998788	-4.94945
DUOX1	-0.445571	3.26513	-1.19774	0.235085	0.998788	-4.9499
CDH11	-0.361012	4.22071	-1.19707	0.235344	0.998788	-4.95058
ACTN4	0.319604	4.25083	1.1967	0.235486	0.998788	-4.95095
LRRC59	-0.377567	3.64149	-1.19669	0.23549	0.998788	-4.95096
KLHDC8B	0.388574	3.15565	1.19602	0.23575	0.998788	-4.95164
MTDH	-0.286594	4.35276	-1.19598	0.235765	0.998788	-4.95168
TRADD	0.356696	2.88673	1.19528	0.236039	0.998788	-4.9524
TMEM106B	-0.371703	2.66837	-1.19519	0.236074	0.998788	-4.95249
ZNF66	-0.405262	2.87964	-1.19508	0.236114	0.998788	-4.95259
MYH11	-0.417601	3.2245	-1.19471	0.23626	0.998788	-4.95298
PPP2R1A	0.283473	4.13351	1.19445	0.236362	0.998788	-4.95324
TBC1D17	0.318397	3.18656	1.1939	0.236572	0.998788	-4.95379
DDR1	-0.351636	3.57275	-1.1923	0.237196	0.998788	-4.95541
RNASEK	-0.289966	4.63396	-1.19192	0.237343	0.998788	-4.9558
HSPA6	0.345018	3.37338	1.19192	0.237345	0.998788	-4.9558
ADIRF	0.383095	3.07235	1.19178	0.237401	0.998788	-4.95595
WDR7	0.328452	2.95809	1.19172	0.237421	0.998788	-4.956
LY75	-0.412904	2.51011	-1.19122	0.237616	0.998788	-4.95651
S1PR3	-0.350377	3.06062	-1.19118	0.237633	0.998788	-4.95655
SLC16A12	-0.37337	3.15012	-1.18981	0.238168	0.998788	-4.95794
ARMCX6	-0.372103	3.08969	-1.18971	0.238206	0.998788	-4.95803
CHST11	-0.454458	2.06208	-1.18928	0.238375	0.998788	-4.95847
GXYLT1	-0.41861	2.85517	-1.18921	0.2384	0.998788	-4.95854
TPMT	-0.383681	2.78012	-1.18883	0.238552	0.998788	-4.95893
MON1B	-0.308781	3.51092	-1.18874	0.238585	0.998788	-4.95901
FOXG1	-0.34798	2.89843	-1.18846	0.238696	0.998788	-4.9593
ARPC1B	0.317947	4.58069	1.18802	0.238869	0.998788	-4.95975
HNRNPCL3	-0.287623	4.58172	-1.188	0.238874	0.998788	-4.95976
NDN	-0.358923	3.25764	-1.18793	0.238901	0.998788	-4.95983
RAN	-0.281601	4.92738	-1.1878	0.238952	0.998788	-4.95996
RPLP0	-0.293932	8.14304	-1.18684	0.23933	0.998788	-4.96093
HOMER1	-0.383414	2.9077	-1.18679	0.23935	0.998788	-4.96098
RHD	-0.367332	2.99589	-1.18678	0.239352	0.998788	-4.96099
PRDX1	-0.317773	3.91504	-1.18674	0.239368	0.998788	-4.96103
HP1BP3	-0.308773	3.79889	-1.18606	0.239635	0.998788	-4.96172
TTC7A	0.372479	3.56187	1.18588	0.239705	0.998788	-4.96189
CGNL1	-0.400812	3.05533	-1.18442	0.240278	0.998788	-4.96336
SNX14	0.368206	3.569	1.18442	0.240281	0.998788	-4.96337
DBNL	0.376316	3.30668	1.18409	0.24041	0.998788	-4.9637
MAN2A1	-0.356832	3.13429	-1.1834	0.240681	0.998788	-4.96439
LONP2	0.295184	4.17584	1.18301	0.240834	0.998788	-4.96478
KCNJ12	-0.319106	3.34622	-1.18257	0.241008	0.998788	-4.96523
PEPD	-0.328468	3.0026	-1.18255	0.241016	0.998788	-4.96525
SCMH1	0.308975	2.94771	1.18236	0.241091	0.998788	-4.96544
ZCRB1	-0.339434	3.0259	-1.18163	0.241376	0.998788	-4.96617
NAA10	-0.302189	3.26119	-1.18157	0.241403	0.998788	-4.96623
CHST1	-0.428927	2.70186	-1.18142	0.24146	0.998788	-4.96638
IRF1	0.343806	3.2655	1.18141	0.241464	0.998788	-4.96639
EDAR	-0.431217	2.88451	-1.18027	0.241915	0.998788	-4.96754
EPS15L1	0.362559	3.04311	1.1802	0.241942	0.998788	-4.96761
TFRC	0.348227	3.82011	1.17966	0.242156	0.998788	-4.96815
CIRBP	0.248883	6.00673	1.17924	0.242321	0.998788	-4.96857
POGK	-0.374842	3.28258	-1.17884	0.242478	0.998788	-4.96896
CHIC1	-0.376017	2.92367	-1.17819	0.242737	0.998788	-4.96962
ZCCHC12	0.408338	2.25234	1.17724	0.243112	0.998788	-4.97056
TMEM191B	-0.356102	3.20572	-1.17708	0.243178	0.998788	-4.97073
SLC34A2	-0.383976	4.00816	-1.17698	0.243215	0.998788	-4.97083
MED23	0.32353	2.80294	1.17686	0.243264	0.998788	-4.97095
EEF1D	-0.317549	6.29779	-1.17639	0.243451	0.998788	-4.97142
ENY2	-0.365801	2.89938	-1.17547	0.243814	0.998788	-4.97233
EIF3K	-0.330685	4.80532	-1.17469	0.244124	0.998788	-4.97311
ZBTB44	-0.332871	3.10844	-1.17429	0.244283	0.998788	-4.97351
UTP14C	-0.290682	2.84524	-1.17379	0.244485	0.998788	-4.97402
FAT4	-0.377139	2.75545	-1.17283	0.244866	0.998788	-4.97497
SOD2	0.443925	5.15584	1.17268	0.244926	0.998788	-4.97512
DNPH1	0.311037	3.01635	1.17196	0.245214	0.998788	-4.97584
ARF5	0.292017	4.01851	1.17191	0.245233	0.998788	-4.97589
DRAM1	-0.372888	2.93818	-1.17186	0.245254	0.998788	-4.97594
FGR	0.358191	2.76813	1.1717	0.245316	0.998788	-4.97609
FKBP4	-0.331394	3.28439	-1.17108	0.245564	0.998788	-4.97671
PLPP6	-0.390826	2.66961	-1.17035	0.245853	0.998788	-4.97743
RUNX1T1	-0.34738	2.91459	-1.1702	0.245914	0.998788	-4.97758
ELF2	-0.353512	3.01038	-1.17007	0.245967	0.998788	-4.97772
PLCG2	0.35792	2.75336	1.16994	0.246021	0.998788	-4.97785
UBE2F	-0.390839	2.68462	-1.1695	0.246194	0.998788	-4.97828
ATP6AP2	-0.276751	4.51342	-1.16947	0.246206	0.998788	-4.97831
CSF3R	0.38548	2.37245	1.16938	0.246242	0.998788	-4.9784
PPP1CB	0.293715	5.26414	1.16925	0.246296	0.998788	-4.97853
IRF2	-0.363551	2.79688	-1.16856	0.246572	0.998788	-4.97922
TMEM98	-0.388422	3.50442	-1.16843	0.246624	0.998788	-4.97935
LNPEP	0.345671	2.68152	1.16819	0.246718	0.998788	-4.97958
OSR2	-0.401992	3.76552	-1.16804	0.246781	0.998788	-4.97974
IQCG	0.402807	2.60977	1.16784	0.246859	0.998788	-4.97993
RAB6C	-0.332073	2.66016	-1.16726	0.247092	0.998788	-4.98051
C1RL	-0.374808	3.17451	-1.16668	0.247324	0.998788	-4.98108
MRC1	-0.335522	2.94058	-1.16626	0.247492	0.998788	-4.9815
PRMT1	0.299047	3.94275	1.16597	0.24761	0.998788	-4.98179
SEPTIN8	-0.402221	3.03401	-1.16572	0.247712	0.998788	-4.98204
QKI	-0.297299	4.47512	-1.16532	0.247869	0.998788	-4.98243
CYCS	-0.380759	3.55205	-1.16493	0.248029	0.998788	-4.98282
FARP1	-0.367741	4.10512	-1.16446	0.248216	0.998788	-4.98328
FKRP	0.318457	2.69478	1.16351	0.2486	0.998788	-4.98422
KHDC4	0.284083	3.24423	1.16344	0.248629	0.998788	-4.98429
AP3M1	-0.335051	2.82427	-1.16337	0.248654	0.998788	-4.98436
ASL	0.324543	3.7554	1.16322	0.248716	0.998788	-4.98451
TMED5	-0.361593	2.75707	-1.16312	0.248755	0.998788	-4.9846
LEPROT	-0.276083	4.57982	-1.16283	0.248872	0.998788	-4.98489
ITCH	0.3239	3.95388	1.16236	0.249063	0.998788	-4.98536
GRK2	0.353934	3.67743	1.16198	0.249218	0.998788	-4.98574
TMC5	-0.419172	2.49117	-1.16179	0.249291	0.998788	-4.98592
CCNG1	-0.344758	4.0513	-1.16179	0.249291	0.998788	-4.98592
TTC9	-0.373613	2.53355	-1.16154	0.249393	0.998788	-4.98617
VANGL2	-0.366679	3.1432	-1.16131	0.249486	0.998788	-4.98639
SHKBP1	0.322753	2.97541	1.16126	0.249508	0.998788	-4.98645
GMFG	-0.326512	3.9947	-1.16119	0.249534	0.998788	-4.98651
MT1M	-0.442367	3.29796	-1.16101	0.249606	0.998788	-4.98669
RPS5	-0.292476	7.25117	-1.16077	0.249704	0.998788	-4.98692
IL7	-0.336852	3.01963	-1.16071	0.249728	0.998788	-4.98698
EPB42	-0.424782	2.37665	-1.16041	0.24985	0.998788	-4.98728
MRPL54	0.320906	3.21096	1.15981	0.250092	0.998788	-4.98787
OSTC	-0.331369	3.6061	-1.15981	0.250092	0.998788	-4.98787
TPI1	-0.268416	5.05214	-1.15965	0.250159	0.998788	-4.98804
MEDAG	0.370058	2.6286	1.15921	0.250334	0.998788	-4.98846
TNIP2	0.339612	3.41309	1.15915	0.25036	0.998788	-4.98852
ALDH6A1	-0.369751	2.85337	-1.15901	0.250416	0.998788	-4.98866
GLTP	-0.366645	2.84186	-1.15862	0.250575	0.998788	-4.98905
DCXR	0.334827	2.86278	1.15828	0.250712	0.998788	-4.98938
ARHGEF38	0.380832	2.94474	1.15827	0.250715	0.998788	-4.98939
ARHGAP31	-0.354448	2.94097	-1.1582	0.250745	0.998788	-4.98946
ZDHHC7	-0.37637	3.55548	-1.15775	0.250927	0.998788	-4.9899
CDCA7	-0.389957	2.94659	-1.15771	0.250942	0.998788	-4.98994
SPN	0.353802	3.33711	1.15766	0.250963	0.998788	-4.98999
ATXN3	-0.335287	2.91853	-1.15724	0.251134	0.998788	-4.99041
CCT6A	-0.387398	3.23072	-1.15722	0.251143	0.998788	-4.99043
ADD1	0.29167	3.90915	1.15677	0.251325	0.998788	-4.99087
TMEM119	-0.369033	3.11077	-1.15662	0.251387	0.998788	-4.99102
DMKN	-0.368551	2.73284	-1.15648	0.251442	0.998788	-4.99115
ITM2B	-0.283185	6.74225	-1.15635	0.251493	0.998788	-4.99128
TNFAIP2	0.39713	5.43722	1.15629	0.25152	0.998788	-4.99134
RHOU	-0.337039	3.30432	-1.15572	0.251752	0.998788	-4.9919
ABCB9	-0.306615	3.85537	-1.15566	0.251776	0.998788	-4.99196
RNF139	-0.353566	3.12244	-1.15537	0.251892	0.998788	-4.99224
MAP2K6	-0.386648	3.16707	-1.15531	0.251918	0.998788	-4.9923
CHMP5	-0.331413	3.19835	-1.15452	0.25224	0.998788	-4.99308
SLC25A24	0.352562	2.88487	1.15422	0.252363	0.998788	-4.99338
UBE2V1	-0.299074	3.55682	-1.15365	0.252592	0.998788	-4.99393
EIF3F	-0.282365	4.71449	-1.15346	0.25267	0.998788	-4.99412
RPS18	-0.278344	8.5978	-1.15342	0.252685	0.998788	-4.99415
GAS1	0.379217	2.85326	1.15342	0.252686	0.998788	-4.99415
PA2G4	-0.37232	2.97896	-1.15329	0.25274	0.998788	-4.99428
GHITM	-0.357059	2.94245	-1.15326	0.252751	0.998788	-4.99431
GJA1	-0.400068	4.08257	-1.15266	0.252995	0.998788	-4.9949
CLEC12B	-0.36949	2.49589	-1.15263	0.25301	0.998788	-4.99493
CRELD1	-0.366393	2.43042	-1.1522	0.253184	0.998788	-4.99535
PTPRK	-0.347055	3.23546	-1.15192	0.253298	0.998788	-4.99563
LENG8	0.263174	5.55361	1.1517	0.253389	0.998788	-4.99584
POLA2	0.362743	2.65939	1.15154	0.253455	0.998788	-4.996
TOM1	0.316608	2.8877	1.15136	0.253529	0.998788	-4.99618
UBE2Q2	-0.307341	3.31496	-1.15129	0.253558	0.998788	-4.99625
KIF3B	-0.30982	2.84437	-1.15082	0.253748	0.998788	-4.9967
LDB3	-0.364164	2.52333	-1.14981	0.254161	0.998788	-4.99769
GTPBP1	0.332452	3.18489	1.14934	0.254352	0.998788	-4.99815
CCL8	-0.37393	3.33498	-1.14933	0.254358	0.998788	-4.99816
ABCF2	-0.320419	3.15151	-1.14883	0.254562	0.998788	-4.99865
MTMR12	-0.418233	2.71325	-1.14863	0.254644	0.998788	-4.99884
FABP1	-0.347541	4.20401	-1.1485	0.254697	0.998788	-4.99897
PIM2	0.375395	2.6085	1.14831	0.254775	0.998788	-4.99916
ATG9B	0.414841	2.50985	1.14812	0.254853	0.998788	-4.99934
BTBD19	-0.377764	2.96109	-1.14771	0.25502	0.998788	-4.99974
CXCL16	-0.406395	2.75934	-1.14767	0.255038	0.998788	-4.99978
VMAC	0.373117	2.69327	1.14706	0.25529	0.998788	-5.00038
SMARCD1	0.343301	2.90112	1.14693	0.255341	0.998788	-5.0005
PITPNA	-0.337335	3.77952	-1.14676	0.255411	0.998788	-5.00067
EPS15	-0.3064	4.0857	-1.14626	0.255618	0.998788	-5.00116
COL14A1	0.416166	2.92661	1.14616	0.255657	0.998788	-5.00125
TMEM161B	-0.339924	2.9575	-1.14613	0.255672	0.998788	-5.00129
PCBP1	-0.278485	5.40915	-1.14598	0.255732	0.998788	-5.00143
PDXK	0.325326	3.5735	1.14581	0.2558	0.998788	-5.00159
TRRAP	0.38937	2.86841	1.14559	0.255892	0.998788	-5.00181
MYH10	-0.347386	2.92531	-1.14556	0.255906	0.998788	-5.00184
GALNT4	-0.366957	3.23649	-1.14553	0.255917	0.998788	-5.00187
ADAMTS5	-0.360541	3.14664	-1.14422	0.256456	0.998788	-5.00314
LRP6	-0.322838	3.67839	-1.14416	0.25648	0.998788	-5.0032
CREM	-0.342636	3.09245	-1.14345	0.256773	0.998788	-5.00389
DLX5	-0.44579	3.2568	-1.14307	0.256927	0.998788	-5.00426
GNAS	-0.252151	6.20215	-1.14296	0.256975	0.998788	-5.00437
SPG21	-0.301479	3.48775	-1.14263	0.257112	0.998788	-5.00469
PDIA5	-0.321434	2.84256	-1.14256	0.257141	0.998788	-5.00476
SERINC3	0.298902	3.78826	1.14233	0.257235	0.998788	-5.00498
DCDC2	-0.321064	3.09417	-1.14149	0.25758	0.998788	-5.00579
PIK3AP1	0.316834	2.79155	1.13993	0.258226	0.998788	-5.00731
HMOX1	-0.506563	3.43592	-1.13943	0.258435	0.998788	-5.0078
KIF21A	0.367212	2.96252	1.13943	0.258435	0.998788	-5.0078
ZYX	-0.287943	5.36405	-1.13802	0.25902	0.998788	-5.00917
PEMT	0.357522	3.1648	1.13777	0.259121	0.998788	-5.0094
GPR17	-0.398012	2.39286	-1.13731	0.259314	0.998788	-5.00985
QPCT	-0.338297	3.03287	-1.13716	0.259376	0.998788	-5.01
ZNF253	-0.401545	2.55149	-1.13658	0.259616	0.998788	-5.01056
NME2	-0.28118	5.50435	-1.13651	0.259644	0.998788	-5.01062
NUP133	0.33981	2.71775	1.13565	0.260001	0.998788	-5.01145
AJM1	0.357474	2.73679	1.13526	0.260163	0.998788	-5.01183
ABHD17A	0.300637	3.76668	1.13495	0.260295	0.998788	-5.01213
PHAX	0.243652	6.10275	1.13419	0.260611	0.998788	-5.01287
ADRM1	-0.311966	3.06132	-1.13418	0.260612	0.998788	-5.01287
UBE2V2	-0.291283	3.6813	-1.13398	0.260699	0.998788	-5.01307
PROM1	-0.416671	2.45645	-1.13337	0.260953	0.998788	-5.01366
HEBP1	-0.338333	3.18403	-1.13308	0.261072	0.998788	-5.01393
TJP3	0.396004	2.66267	1.13284	0.26117	0.998788	-5.01416
NFAT5	-0.317955	3.59544	-1.13236	0.261373	0.998788	-5.01463
RPS21	-0.261702	7.2668	-1.13161	0.261687	0.998788	-5.01535
VPS26A	-0.298641	3.34808	-1.13154	0.261714	0.998788	-5.01542
CMTM6	-0.365429	4.96066	-1.13148	0.261741	0.998788	-5.01548
EPCAM	-0.322673	3.31179	-1.13144	0.261756	0.998788	-5.01551
FHOD1	0.34131	3.01466	1.13055	0.26213	0.998788	-5.01637
GID8	-0.334173	3.13743	-1.13011	0.262312	0.998788	-5.01679
TMEM176B	-0.372795	3.16451	-1.12999	0.262363	0.998788	-5.01691
CDC73	0.297269	3.64339	1.12946	0.262583	0.998788	-5.01741
EIF4E2	-0.340978	3.73424	-1.12903	0.262765	0.998788	-5.01783
GPR52	-0.378858	2.79896	-1.12884	0.262844	0.998788	-5.01801
TRAF3IP2	-0.311202	3.55741	-1.12866	0.262919	0.998788	-5.01819
KCTD21	-0.385123	2.88854	-1.12857	0.262957	0.998788	-5.01827
TERF1	-0.309974	2.96701	-1.12855	0.262966	0.998788	-5.01829
ZNF821	-0.32127	3.34569	-1.12835	0.263051	0.998788	-5.01849
TBXAS1	-0.401417	2.31116	-1.12831	0.263066	0.998788	-5.01852
NUP98	0.297572	3.92911	1.12751	0.263402	0.998788	-5.01929
MCCC2	0.348879	3.1825	1.12749	0.263409	0.998788	-5.01931
DUX5	0.252925	4.78501	1.12748	0.263416	0.998788	-5.01932
MREG	0.351611	2.58455	1.1274	0.263447	0.998788	-5.01939
YWHAZ	-0.23425	5.92633	-1.12722	0.263524	0.998788	-5.01957
CYBB	-0.336173	3.82727	-1.12668	0.26375	0.998788	-5.02009
CCNL1	0.272967	3.89855	1.12642	0.263859	0.998788	-5.02033
GSTO2	-0.363713	2.45251	-1.12604	0.264018	0.998788	-5.0207
PDIA4	-0.351419	4.77083	-1.12551	0.264243	0.998788	-5.02121
STT3A	-0.32171	3.74114	-1.12541	0.264285	0.998788	-5.02131
SMARCB1	-0.301313	3.95424	-1.12521	0.26437	0.998788	-5.0215
HLA-C	0.28656	6.04005	1.12512	0.264407	0.998788	-5.02158
TBC1D12	-0.41928	3.10981	-1.12231	0.265592	0.998788	-5.02427
IGF2	-0.485203	6.01295	-1.1223	0.265595	0.998788	-5.02428
NRBP2	-0.334143	3.28412	-1.12142	0.265969	0.998788	-5.02512
NAA15	-0.353268	3.44638	-1.12141	0.26597	0.998788	-5.02513
SDHD	-0.366285	3.41656	-1.12134	0.266	0.998788	-5.0252
PDLIM5	-0.297712	4.14717	-1.12122	0.266053	0.998788	-5.02531
NABP1	0.378226	3.29435	1.12094	0.266171	0.998788	-5.02558
HMGN4	-0.326786	3.27104	-1.12053	0.266341	0.998788	-5.02596
ZBED6	-0.317515	3.23248	-1.12049	0.266358	0.998788	-5.026
HERC1	0.297896	2.94686	1.11914	0.266933	0.998788	-5.0273
PKNOX2	0.348103	2.75975	1.11894	0.267014	0.998788	-5.02748
SCRN1	-0.366201	2.72861	-1.11868	0.267127	0.998788	-5.02773
SPANXA1	0.344592	5.59332	1.11738	0.267679	0.998788	-5.02897
PABIR2	-0.320435	3.19946	-1.11702	0.267828	0.998788	-5.02931
MYLIP	-0.355564	3.1923	-1.1168	0.267923	0.998788	-5.02952
TWIST2	-0.327438	3.86594	-1.11677	0.267938	0.998788	-5.02955
AP2A1	0.300015	3.52795	1.11662	0.267999	0.998788	-5.02969
CRHR1	-0.314231	4.17676	-1.11624	0.26816	0.998788	-5.03005
CEBPB	0.344245	3.20734	1.11619	0.268181	0.998788	-5.0301
[truncated: 5,947 more rows]
