# Supplementary material for: Spatial transcriptomic analysis identifies epithelium-macrophage crosstalk in endometriotic lesions
Source: iScience. 2025 Jan 10;28(2):111790. doi: 10.1016/j.isci.2025.111790 (PMC11810701; doi:10.1016/j.isci.2025.111790)
Supplement: Table S2. Excel file containing differential gene expression results from the epithelium, related to Figure 4 [file mmc3.xlsx]

## Sheet: Epithelium - Fig 4
Gene_name	logFC	AveExpr	t	P.Value	adj.P.Val	B
ACSL5	-2.24582	3.37606	-8.42035	3.21972e-12	2.55839e-08	16.8776
CD74	2.79715	7.33656	6.94073	1.64695e-09	6.54332e-06	11.2326
SCGB2A1	-2.58086	5.30673	-6.79491	3.02676e-09	7.39915e-06	10.6791
HLA-DRB1	1.84363	7.2281	6.74508	3.72472e-09	7.39915e-06	10.4903
CLU	2.33146	4.32197	5.98503	8.47964e-08	0.000134758	7.64258
SLC1A1	-2.12006	3.17012	-5.93866	1.02306e-07	0.000135487	7.4714
ADCYAP1R1	2.21106	2.728	5.88025	1.29521e-07	0.000147025	7.25631
RNASE4	-1.59169	3.47687	-5.39141	9.06285e-07	0.000900168	5.48247
LONRF2	1.44123	3.25121	5.17383	2.11423e-06	0.00186663	4.71072
ZNF486	-1.5101	2.37942	-5.07948	3.0402e-06	0.00214231	4.38
MT1G	-2.54562	3.47613	-5.0703	3.14909e-06	0.00214231	4.34797
SGK1	-2.00617	5.1331	-5.06325	3.2353e-06	0.00214231	4.32339
A2M	-1.51578	5.50928	-4.95936	4.80895e-06	0.00291172	3.96273
MT2A	-1.84857	4.32436	-4.92427	5.49366e-06	0.00291172	3.84165
PPP1CB	1.23562	5.26414	4.92413	5.49657e-06	0.00291172	3.84117
NT5E	-1.6114	3.03923	-4.85799	7.05672e-06	0.00336141	3.61399
C3	2.20325	5.65877	4.85296	7.19154e-06	0.00336141	3.59679
HLA-DPB1	1.80614	5.34929	4.82928	7.86132e-06	0.00347034	3.51585
HNRNPA2B1	0.918498	7.09055	4.78391	9.31929e-06	0.00389743	3.36125
C2CD4A	-2.00202	3.15109	-4.7315	1.13329e-05	0.00450256	3.18355
MT1F	-1.78494	3.24363	-4.7018	1.26561e-05	0.00469185	3.08327
RXFP1	-1.69347	3.48495	-4.69478	1.29903e-05	0.00469185	3.05961
RPS19	1.05933	7.91967	4.66382	1.45696e-05	0.00483486	2.95546
RPL13A	1.15194	5.46316	4.6632	1.46032e-05	0.00483486	2.95337
ZC3HAV1	-1.35607	2.7541	-4.62287	1.69481e-05	0.00525485	2.81823
PDK4	-1.48478	3.18743	-4.61895	1.71943e-05	0.00525485	2.80515
EPS8L1	1.34218	2.54129	4.60318	1.82221e-05	0.00536268	2.75248
DUOXA1	-1.48569	3.04625	-4.57017	2.05703e-05	0.00583756	2.64254
RPS6KA5	-1.36804	2.66104	-4.53731	2.31991e-05	0.00635657	2.5335
P4HA1	-1.40333	4.08115	-4.51383	2.52747e-05	0.00669444	2.45583
SORD	-1.5153	2.97521	-4.45411	3.14002e-05	0.00780327	2.25922
H1-4	1.1223	5.0594	4.45389	3.14252e-05	0.00780327	2.2585
HLA-DPA1	1.88138	5.96584	4.42491	3.48967e-05	0.00840271	2.16361
H1-2	1.30725	5.1921	4.4003	3.8136e-05	0.00891262	2.08325
OBSL1	1.35039	3.74036	4.38147	4.08078e-05	0.00898046	2.02197
ETS2	-1.47347	3.62197	-4.37738	4.14128e-05	0.00898046	2.00865
SCGB1D4	-2.39779	3.08174	-4.37467	4.18169e-05	0.00898046	1.99987
ZNF346	-0.909866	6.39828	-4.31498	5.17769e-05	0.0105835	1.80663
HLA-DQB1	1.33479	4.43216	4.31407	5.19453e-05	0.0105835	1.80369
MOGAT1	-1.52986	2.5065	-4.24714	6.58883e-05	0.0130238	1.58881
SPATA18	1.30851	2.91089	4.24157	6.72005e-05	0.0130238	1.571
CFB	1.57099	2.96628	4.19703	7.86328e-05	0.0148766	1.42913
SLC25A6	0.978491	5.90692	4.18802	8.1164e-05	0.0149983	1.40054
CXCL2	1.83938	3.26005	4.15051	9.25694e-05	0.0167172	1.2819
DHRS1	-0.769864	9.43354	-4.14311	9.49956e-05	0.0167741	1.25856
DYNLT3	-1.35316	4.38529	-4.10029	0.000110286	0.0185686	1.124
ATP6V1C2	-1.56546	2.69986	-4.09606	0.00011192	0.0185686	1.11074
FBRS	0.770534	7.08072	4.09542	0.000112169	0.0185686	1.10874
BHLHE41	1.36078	2.94758	4.06998	0.000122514	0.0198673	1.02925
LINGO4	-1.21437	2.71125	-4.04552	0.000133323	0.0211878	0.953098
RPL18	0.919767	7.03664	4.03197	0.000139703	0.0215138	0.911017
FAM166B	1.35227	2.40771	4.02972	0.00014079	0.0215138	0.904036
OXT	-1.32615	3.5818	-4.00895	0.000151218	0.0226712	0.839727
HSD11B2	-1.15489	2.91545	-3.98565	0.000163798	0.0241026	0.767827
PODXL	1.35282	3.35086	3.97352	0.000170739	0.0246672	0.730497
ARG2	-1.31391	2.38986	-3.96248	0.000177304	0.0251581	0.696573
LDHA	-1.05837	6.02211	-3.93427	0.000195188	0.0272099	0.61019
FBXO21	1.18895	3.7609	3.92402	0.000202108	0.0276889	0.578882
GTF3C6	-1.15368	3.47493	-3.9122	0.000210381	0.0278971	0.542842
NPDC1	1.20556	4.27121	3.91182	0.00021065	0.0278971	0.541694
AK1	1.21758	3.76663	3.88458	0.000230995	0.03009	0.458898
ODF3B	1.08098	3.57897	3.86038	0.000250636	0.0321219	0.385651
IFI27	1.45099	4.2043	3.83069	0.000276922	0.0349273	0.296185
COL3A1	-1.52776	6.31707	-3.82153	0.000285549	0.0354527	0.268675
C9orf152	-1.08685	3.15264	-3.75961	0.00035099	0.0422477	0.0837871
VTCN1	1.42848	2.49995	3.75619	0.000354989	0.0422477	0.0736436
RHOBTB3	-1.14953	2.74799	-3.75404	0.000357539	0.0422477	0.0672343
SERINC5	-1.1168	3.59095	-3.75067	0.000361546	0.0422477	0.0572575
SPARC	-1.28276	4.4875	-3.74046	0.000373975	0.0430668	0.0270019
PERP	-0.994486	3.42577	-3.72867	0.000388834	0.0441382	-0.00786557
NEU1	-1.07887	3.07187	-3.72268	0.000396598	0.0443855	-0.0255558
DDX4	-1.42119	4.09702	-3.71387	0.000408293	0.0450596	-0.0515517
PHYHIPL	-1.24206	2.68452	-3.69008	0.000441514	0.0479291	-0.121503
IQGAP2	-1.12981	3.06582	-3.68676	0.000446357	0.0479291	-0.131255
TSPAN3	1.25843	3.7172	3.6764	0.00046178	0.048924	-0.161615
ARNT	-1.13033	2.63081	-3.67219	0.000468188	0.0489503	-0.173931
ST6GALNAC6	0.905481	4.15873	3.61859	0.000557588	0.0570715	-0.329979
GREB1	1.23723	4.01823	3.61714	0.000560228	0.0570715	-0.334195
HLA-DRA	1.22946	5.17583	3.60776	0.000577524	0.0576049	-0.361325
CAPS	1.13768	4.30322	3.60623	0.000580411	0.0576049	-0.365773
TNIP1	0.987329	3.04224	3.60263	0.000587213	0.0576049	-0.376167
TFPI2	-1.27018	2.95536	-3.58287	0.000625959	0.0604677	-0.433149
IL20RA	-1.21767	2.50597	-3.57321	0.000645764	0.0604677	-0.460916
INTS3	0.964404	4.23214	3.56728	0.000658225	0.0604677	-0.47795
RPS9	0.806833	7.40551	3.56249	0.000668454	0.0604677	-0.491691
RPSA	0.915451	6.33463	3.56228	0.000668901	0.0604677	-0.492288
TPPP3	1.30293	3.59788	3.55941	0.000675116	0.0604677	-0.500527
TRPM3	-1.16453	3.3684	-3.55623	0.00068205	0.0604677	-0.509632
SEPTIN9	1.01324	4.50713	3.55264	0.000689964	0.0604677	-0.519909
CCL24	-1.12282	3.56818	-3.5518	0.000691831	0.0604677	-0.522317
HLA-DMA	1.23997	3.89796	3.5515	0.000692494	0.0604677	-0.52317
CD44	-1.11158	4.98913	-3.53647	0.000726699	0.0627646	-0.566108
TMEM9B	-0.987958	3.96531	-3.52632	0.000750708	0.0641412	-0.595048
C20orf85	1.33711	2.86425	3.50688	0.000798799	0.067524	-0.650306
AMY1A	1.17868	3.50352	3.49966	0.000817384	0.0675317	-0.670766
ABO	-1.18629	2.42374	-3.49577	0.000827556	0.0675317	-0.681767
FOSL1	-0.998665	2.85867	-3.49566	0.000827842	0.0675317	-0.682075
LMNA	1.02051	3.40672	3.49376	0.000832885	0.0675317	-0.687476
SEMA5A	-1.27895	3.42952	-3.48043	0.000868925	0.0690835	-0.725143
MT1X	-1.16806	3.22674	-3.48025	0.000869412	0.0690835	-0.725642
TSPOAP1	1.07575	3.19551	3.47439	0.000885719	0.0696824	-0.742161
RAB40B	-1.06965	2.78226	-3.46026	0.00092628	0.0714985	-0.781953
CD82	1.07385	3.07157	3.46008	0.000926799	0.0714985	-0.78245
RPL23	0.731224	6.93994	3.44992	0.000957038	0.0731214	-0.810972
RPLP0	0.850757	8.14304	3.43887	0.000991015	0.0749962	-0.841954
SIVA1	0.884895	3.20401	3.43234	0.00101161	0.0758328	-0.860218
GRN	-0.905205	4.77024	-3.42764	0.00102667	0.0762421	-0.873331
ASS1	0.994324	3.52169	3.41395	0.00107183	0.0774195	-0.911533
TTC31	-0.941059	4.28478	-3.41337	0.00107377	0.0774195	-0.913136
CDIP1	-1.08984	2.73338	-3.41019	0.00108453	0.0774195	-0.921987
PDGFRA	-0.957821	4.50075	-3.40862	0.00108989	0.0774195	-0.926357
LPAR1	-1.09802	3.03631	-3.40822	0.00109124	0.0774195	-0.927456
RUVBL1	0.922636	3.05965	3.40018	0.00111911	0.0786945	-0.949829
C2CD4B	-1.1854	2.8184	-3.39397	0.00114106	0.0795338	-0.96705
LRRC41	1.12846	3.12987	3.37991	0.00119228	0.0823813	-1.00598
CASZ1	-1.04255	2.69563	-3.37576	0.00120784	0.0826734	-1.01747
TMEM37	-0.999773	4.27814	-3.37325	0.00121731	0.0826734	-1.02439
GAS6	1.01376	3.85806	3.36602	0.00124504	0.08384	-1.04435
MT1M	-1.28008	3.29796	-3.36322	0.00125594	0.083863	-1.05207
CDKN2D	-0.857611	4.7574	-3.35416	0.00129183	0.0854895	-1.07702
GPR160	-1.0511	2.86243	-3.35168	0.00130182	0.0854895	-1.08384
TCIM	-1.18289	4.08021	-3.34118	0.00134489	0.0869023	-1.11266
CTNNAL1	-0.986283	2.67143	-3.34111	0.0013452	0.0869023	-1.11287
DAPK2	-1.06216	2.64136	-3.33664	0.00136394	0.0874021	-1.12511
MSX1	-1.32632	3.73612	-3.32934	0.00139512	0.0883601	-1.14511
SPAG8	1.04399	2.79704	3.32663	0.00140686	0.0883601	-1.15253
RPS6KA2	0.940716	3.05284	3.32539	0.00141225	0.0883601	-1.15591
PHB2	0.888158	4.25885	3.318	0.00144484	0.0892297	-1.1761
WDR19	0.910403	2.80062	3.31325	0.00146616	0.0892297	-1.18905
DCN	-0.829426	5.23098	-3.30946	0.00148342	0.0892297	-1.1994
IFI6	-1.18196	4.01649	-3.30672	0.00149596	0.0892297	-1.20684
OGT	1.00781	4.07998	3.30603	0.00149914	0.0892297	-1.20872
LPAR3	1.15441	2.56545	3.30252	0.00151546	0.0892297	-1.21829
L3HYPDH	0.978853	2.69993	3.30024	0.00152613	0.0892297	-1.22449
MMP2	-1.1389	5.27288	-3.29881	0.00153285	0.0892297	-1.22838
HYDIN	1.09282	2.49641	3.29876	0.00153308	0.0892297	-1.22851
DCPS	-1.16081	2.75158	-3.29762	0.00153844	0.0892297	-1.2316
ITGB4	0.993494	3.45902	3.29359	0.00155764	0.0896425	-1.24256
ARID5B	-1.06141	3.6709	-3.29042	0.00157286	0.0896425	-1.25115
LAMTOR3	-0.923144	2.84113	-3.28907	0.0015794	0.0896425	-1.25482
JAG1	0.998976	3.03462	3.28627	0.00159301	0.0897736	-1.2624
PPP1R14A	-1.05706	3.07847	-3.28068	0.00162058	0.090684	-1.27756
ST3GAL4	-1.07386	2.80913	-3.27462	0.00165095	0.0917376	-1.29396
TMEM80	-0.846776	2.78536	-3.26869	0.00168121	0.0927699	-1.31
HSP90AB1	0.830344	5.80712	3.26451	0.00170278	0.0933125	-1.32126
COL1A2	-1.22891	6.65611	-3.25108	0.00177406	0.0960295	-1.35745
PLIN2	-1.05941	3.03068	-3.24886	0.00178613	0.0960295	-1.36343
CHST15	0.951926	3.03254	3.2484	0.00178862	0.0960295	-1.36466
SLC38A2	-0.852334	4.312	-3.23503	0.00186288	0.0993452	-1.40055
SYTL1	0.849425	3.19134	3.22306	0.0019318	0.102248	-1.43258
KCNC3	1.13404	2.82969	3.22046	0.00194712	0.102248	-1.43955
TMEM63A	0.834717	3.79101	3.21897	0.00195591	0.102248	-1.44352
CAP1	-0.816318	4.58253	-3.20972	0.00201145	0.104464	-1.46819
TMSB4X	-0.928353	8.51117	-3.20505	0.00204007	0.104478	-1.48064
TYMP	1.06813	3.34605	3.20439	0.00204415	0.104478	-1.4824
CRISPLD2	-0.942565	4.19655	-3.20255	0.00205556	0.104478	-1.4873
NAAA	-1.0734	3.03168	-3.19926	0.00207604	0.104478	-1.49604
LRRC1	-1.02212	2.65207	-3.19904	0.00207746	0.104478	-1.49664
TXNIP	-0.896555	5.51517	-3.19245	0.00211915	0.105264	-1.51414
PLEKHA1	-0.825193	3.4329	-3.19238	0.00211959	0.105264	-1.51432
PPM1H	-1.11945	2.43896	-3.18935	0.00213908	0.105572	-1.52238
ARHGAP26	0.993513	3.47075	3.17718	0.00221886	0.10878	-1.55461
ARHGEF12	-0.891447	3.62519	-3.1753	0.00223145	0.10878	-1.55959
GSTP1	0.823865	5.67529	3.16474	0.00230333	0.110705	-1.58749
ATP5F1B	0.855647	4.27868	3.16467	0.0023038	0.110705	-1.58767
SLK	-1.02813	3.49906	-3.16338	0.00231274	0.110705	-1.59107
PARP8	0.993244	2.84011	3.15549	0.00236804	0.112674	-1.61185
DEPP1	-1.00589	4.10183	-3.15288	0.00238663	0.112882	-1.61873
RPS5	0.793012	7.25117	3.15066	0.00240252	0.112961	-1.62456
CDK9	0.861526	3.88502	3.14696	0.00242923	0.11333	-1.63428
BZW1	-0.905115	4.14317	-3.14284	0.00245935	0.11333	-1.64511
PDZD8	-0.892852	3.84693	-3.14133	0.00247048	0.11333	-1.64908
SLC18A2	-1.30837	2.57102	-3.13617	0.00250878	0.11333	-1.6626
PTPRM	0.996715	3.63313	3.13426	0.00252312	0.11333	-1.66761
CTNND2	-0.81288	3.51639	-3.13383	0.00252636	0.11333	-1.66873
KANK3	-0.750223	5.31037	-3.12639	0.00258297	0.11333	-1.6882
RGL2	0.785797	3.44309	3.12625	0.002584	0.11333	-1.68855
MRC2	0.897051	3.21659	3.12536	0.00259086	0.11333	-1.69088
TUBB4B	0.798814	5.42309	3.12411	0.00260053	0.11333	-1.69415
GPR158	-0.830713	3.3684	-3.12314	0.00260804	0.11333	-1.69668
CEP57	0.840166	3.21563	3.1229	0.00260994	0.11333	-1.69732
NPR2	0.948579	3.57226	3.12239	0.0026139	0.11333	-1.69865
TIMM23B	0.792703	3.61851	3.1221	0.00261618	0.11333	-1.69942
MAPK6	-0.922212	3.6018	-3.12081	0.00262618	0.11333	-1.70277
IL6ST	-1.02385	4.53838	-3.11923	0.00263857	0.11333	-1.7069
TSC22D4	0.879269	3.80815	3.11297	0.00268813	0.114005	-1.72324
GASK1B	-1.02378	3.50243	-3.11238	0.00269282	0.114005	-1.72477
RPS3	0.765637	8.06559	3.11056	0.00270741	0.114005	-1.72951
LAMB1	-1.00827	4.85106	-3.11003	0.00271166	0.114005	-1.73089
OR52M1	-0.8704	2.73013	-3.10593	0.00274482	0.114791	-1.74156
BST2	1.17682	3.43979	3.10228	0.00277465	0.115431	-1.75104
PMM1	-0.979937	2.75296	-3.09678	0.00282022	0.116599	-1.76534
HOXA10	-0.993048	3.63296	-3.09537	0.00283207	0.116599	-1.76901
H3-4	-0.896143	3.98734	-3.09267	0.00285476	0.116927	-1.77601
APCDD1	-0.960114	5.21065	-3.09015	0.00287605	0.117196	-1.78253
TLE1	-0.845962	3.36656	-3.08492	0.00292088	0.117895	-1.79609
TMED2	-0.744258	5.15558	-3.08468	0.0029229	0.117895	-1.7967
TPD52L1	-1.00162	2.51044	-3.08295	0.00293786	0.1179	-1.80117
DNAJC15	-0.911266	3.76205	-3.07512	0.00300654	0.119166	-1.82143
PTPRA	-0.84547	3.42306	-3.0743	0.00301377	0.119166	-1.82354
RBM26	0.815464	3.16087	3.07339	0.00302191	0.119166	-1.8259
PTPN12	-0.806092	3.90911	-3.07255	0.0030294	0.119166	-1.82807
PPP2R5E	-0.896805	2.69847	-3.07071	0.00304586	0.119224	-1.83282
LTF	1.50671	3.84174	3.06695	0.00307968	0.119956	-1.84249
POTEE	-0.937584	2.38915	-3.0651	0.00309654	0.120025	-1.84728
FTH1	-0.697788	9.63476	-3.05162	0.00322157	0.123697	-1.88195
IER2	0.967425	5.07492	3.05035	0.00323361	0.123697	-1.88521
C5orf38	-0.866744	5.07857	-3.04951	0.00324156	0.123697	-1.88736
RAB11FIP4	0.904215	2.61294	3.04483	0.00328627	0.123697	-1.89935
HIP1	-0.921511	2.96602	-3.04407	0.00329362	0.123697	-1.90131
RASSF7	0.870052	2.66407	3.04382	0.00329601	0.123697	-1.90194
ENPP1	-1.01748	2.50256	-3.04338	0.00330025	0.123697	-1.90307
RPS17	0.712651	8.72051	3.0358	0.00337433	0.12588	-1.9225
MYO15B	0.960342	3.90094	3.02522	0.00348012	0.129153	-1.9495
GLS	0.794987	3.75665	3.0238	0.00349457	0.129153	-1.95312
TBC1D9B	0.78903	3.7394	3.02187	0.00351437	0.129283	-1.95806
TOB1	-0.90827	4.14297	-3.01713	0.0035632	0.130475	-1.97013
CLCN3	-0.863423	2.86745	-3.01401	0.00359573	0.130529	-1.97807
LCN2	1.23039	2.34468	3.01384	0.0035975	0.130529	-1.97851
SLFNL1	-0.681965	5.67204	-3.00985	0.00363952	0.131453	-1.98866
CATSPERZ	-0.978629	2.38195	-3.00827	0.0036562	0.131458	-1.99265
SCARA3	1.12921	2.68841	3.00347	0.00370756	0.132704	-2.00484
SLAIN2	-0.803678	3.6237	-3.00155	0.00372828	0.132847	-2.00971
MS4A8	1.12697	2.79553	2.99813	0.00376551	0.13318	-2.01839
MRPS18B	-0.810134	3.65602	-2.99762	0.00377114	0.13318	-2.01969
TNFSF10	-1.01052	3.54167	-2.99425	0.00380811	0.13389	-2.02822
ELK4	-0.731073	4.1877	-2.98981	0.00385743	0.135015	-2.03945
SLC25A29	0.905663	3.79467	2.98832	0.00387407	0.135015	-2.04321
ELP3	-0.930019	3.90943	-2.98461	0.00391586	0.135875	-2.05258
NPIPA1	0.697461	5.51936	2.98005	0.0039679	0.137082	-2.0641
CAPZA2	-0.763348	3.66997	-2.97703	0.00400269	0.137686	-2.07172
SMS	-0.949984	3.11478	-2.97397	0.00403811	0.138305	-2.07941
CTNNB1	0.792643	5.12294	2.97008	0.00408374	0.139268	-2.08921
PAPSS1	-1.01972	4.25328	-2.96741	0.00411532	0.139639	-2.09593
VCAN	-1.14303	4.88682	-2.96563	0.00413647	0.139639	-2.1004
C1RL	0.951274	3.17451	2.96425	0.00415296	0.139639	-2.10388
TRIM22	0.903846	3.81726	2.96325	0.00416492	0.139639	-2.10638
HLA-DOB	-0.848716	2.9333	-2.96164	0.0041842	0.139696	-2.11041
ECM1	-0.95476	3.71691	-2.95916	0.00421422	0.139837	-2.11664
SMARCC1	-0.811324	3.90854	-2.95839	0.00422361	0.139837	-2.11859
LCE2D	-0.864792	2.85234	-2.95652	0.00424637	0.140007	-2.12327
GALNT1	-0.79356	3.37675	-2.95444	0.00427178	0.140263	-2.12847
HNRNPUL1	0.667452	4.97423	2.95169	0.00430572	0.140795	-2.13537
CD24	-0.806384	4.05271	-2.94851	0.00434521	0.141504	-2.14333
RPL18A	0.774169	7.9557	2.94317	0.00441232	0.143103	-2.15669
TTC33	-0.706465	6.21819	-2.94168	0.00443112	0.143129	-2.16039
USP14	-0.78335	4.07538	-2.93925	0.0044621	0.143343	-2.16646
PTGS1	1.02032	2.64504	2.93834	0.00447384	0.143343	-2.16875
LYSMD3	-0.816299	3.35983	-2.93378	0.00453259	0.143663	-2.18011
SMIM14	-0.934436	2.72605	-2.93357	0.00453524	0.143663	-2.18062
POLR2K	-0.724832	3.66159	-2.933	0.0045427	0.143663	-2.18205
ANG	-0.902618	2.90756	-2.93188	0.00455733	0.143663	-2.18485
H3-3B	0.6121	5.90847	2.9289	0.00459634	0.143663	-2.19227
ATMIN	-0.75983	3.50496	-2.928	0.00460815	0.143663	-2.19451
ALDH6A1	-0.933044	2.85337	-2.92783	0.00461039	0.143663	-2.19493
WNT3	0.937314	3.74551	2.92455	0.00465374	0.144122	-2.20308
ATF7IP	0.775678	3.48837	2.92398	0.00466138	0.144122	-2.20451
BMPR1B	-0.939764	2.74896	-2.9196	0.00472	0.145369	-2.21538
TAX1BP1	-0.869192	3.70701	-2.9172	0.00475243	0.145802	-2.22134
RAB17	0.911163	2.68556	2.9097	0.00485503	0.148377	-2.23993
NCOR2	0.779014	3.85971	2.90771	0.00488257	0.148645	-2.24485
PCED1B	-0.909027	2.64117	-2.90635	0.0049016	0.148645	-2.24823
ITGA3	0.871152	3.23573	2.90504	0.0049199	0.148645	-2.25147
SERPINB9	-0.926531	2.63455	-2.90307	0.0049475	0.148912	-2.25634
EFEMP1	-1.03742	3.40853	-2.89423	0.00507329	0.152122	-2.27817
CES4A	-0.93316	2.811	-2.892	0.00510544	0.152227	-2.28366
FBXW2	-0.783562	3.49518	-2.89134	0.00511511	0.152227	-2.2853
RABGGTB	0.79232	3.1387	2.88614	0.00519096	0.153297	-2.29809
AIDA	-0.90796	3.91621	-2.88445	0.0052159	0.153297	-2.30226
PRDX3	-0.9398	3.70708	-2.88428	0.00521835	0.153297	-2.30267
NAA50	-0.899327	2.96129	-2.88362	0.00522823	0.153297	-2.30431
SLC15A4	-0.831443	2.90782	-2.88051	0.00527431	0.153542	-2.31193
MAPK1IP1L	-0.662073	4.34159	-2.87917	0.00529435	0.153542	-2.31523
FAM114A1	-0.914197	3.37662	-2.87916	0.00529454	0.153542	-2.31526
DUOX1	-1.06933	3.26513	-2.87754	0.00531891	0.153687	-2.31925
THAP5	-0.858552	2.87421	-2.87583	0.00534457	0.15387	-2.32343
RSPH1	1.20924	2.56693	2.87041	0.00542704	0.155471	-2.33672
PLEKHD1	-0.776266	2.91176	-2.86961	0.00543932	0.155471	-2.33868
RAD17	0.861175	2.84253	2.86808	0.00546289	0.155585	-2.34244
IDO1	-1.05392	2.67454	-2.86544	0.00550372	0.156188	-2.3489
EFR3B	-0.789979	3.26241	-2.85866	0.00560989	0.157744	-2.36548
OR2A1	-0.796886	2.77184	-2.85739	0.00562988	0.157744	-2.36857
MXD4	0.815268	4.23972	2.85721	0.00563276	0.157744	-2.36901
MBP	0.758581	3.11891	2.85688	0.00563798	0.157744	-2.36982
LGMN	-0.912497	3.23374	-2.85342	0.00569313	0.158632	-2.37826
MLPH	0.789809	3.3123	2.85239	0.00570964	0.158632	-2.38077
LGI3	-0.814941	3.12509	-2.85019	0.00574516	0.159063	-2.38615
CYP26A1	-0.941416	2.69369	-2.84604	0.0058124	0.160366	-2.39624
PCGF1	-0.7868	2.87605	-2.84385	0.00584833	0.160421	-2.40159
EVX1	-0.793531	3.5298	-2.84345	0.0058548	0.160421	-2.40254
BEX5	-0.949773	2.20637	-2.83836	0.005939	0.161758	-2.41492
SCGB1D2	-1.49831	3.48994	-2.83804	0.00594431	0.161758	-2.4157
DERA	-0.889769	3.13809	-2.83457	0.00600246	0.162784	-2.42413
LCN12	0.821173	3.00939	2.83144	0.00605523	0.16333	-2.43172
PES1	0.934738	2.65381	2.83094	0.00606371	0.16333	-2.43293
PLOD1	-0.903528	4.15817	-2.82729	0.00612605	0.163984	-2.44179
ARPP19	-0.814677	3.68292	-2.8271	0.0061293	0.163984	-2.44225
HPSE2	-0.899874	2.25288	-2.82521	0.00616162	0.164296	-2.44681
ZBTB20	-0.961471	3.39284	-2.82358	0.00618978	0.164495	-2.45076
H1-3	0.926917	4.00662	2.82185	0.00621986	0.164743	-2.45495
MFSD4A	-0.94622	2.67244	-2.81824	0.00628283	0.165858	-2.46368
MME	-0.870014	3.35247	-2.81638	0.0063154	0.166166	-2.46815
LDHB	0.700739	5.28288	2.81064	0.00641724	0.168289	-2.482
ENDOD1	-0.805054	3.07023	-2.808	0.00646465	0.16839	-2.48837
HSPB1	0.922924	4.4427	2.80678	0.00648671	0.16839	-2.49132
IVNS1ABP	-0.798072	4.6646	-2.80552	0.00650953	0.16839	-2.49436
AQP3	-1.04701	3.37123	-2.80459	0.0065264	0.16839	-2.4966
TPM4	0.780264	5.26925	2.80371	0.00654236	0.16839	-2.49871
RGMB	-0.825926	2.72101	-2.80338	0.00654825	0.16839	-2.49949
RPL28	0.651631	7.69362	2.80145	0.0065836	0.168752	-2.50415
SCUBE1	-0.991027	2.48404	-2.79194	0.00675963	0.172362	-2.52697
RPL10A	0.693868	6.95707	2.79151	0.0067678	0.172362	-2.52801
H2AC19	0.759668	5.29823	2.7894	0.00680743	0.172817	-2.53306
RNPC3	0.909088	2.87323	2.78528	0.00688569	0.173944	-2.54294
UQCRHL	-0.943477	4.58661	-2.7839	0.00691209	0.173944	-2.54625
CHORDC1	-0.796085	3.16729	-2.78322	0.00692496	0.173944	-2.54785
STN1	-0.844951	3.15884	-2.78157	0.00695663	0.173944	-2.5518
LEFTY2	-1.27904	3.46745	-2.78133	0.00696126	0.173944	-2.55237
ATG9B	-1.0031	2.50985	-2.77916	0.00700331	0.174446	-2.55758
SERPINA3	1.37417	3.28219	2.77572	0.00707024	0.175563	-2.56579
ENPP3	-1.20486	3.48211	-2.77386	0.00710657	0.175592	-2.57022
CLEC11A	0.862445	3.38307	2.77273	0.00712875	0.175592	-2.57291
STC1	-0.940018	3.78216	-2.77125	0.00715802	0.175592	-2.57645
CD47	0.795678	3.62336	2.77106	0.00716167	0.175592	-2.57689
PLTP	0.897619	4.23003	2.76759	0.00723074	0.175592	-2.58518
RHOBTB1	0.683014	3.25235	2.76756	0.00723124	0.175592	-2.58524
RPL41	0.603456	8.25583	2.76638	0.00725493	0.175592	-2.58806
GABRE	-0.858504	2.74795	-2.76461	0.00729029	0.175592	-2.59226
C22orf39	-0.823488	3.33388	-2.76453	0.00729201	0.175592	-2.59246
GPD1L	-0.91679	2.60013	-2.76451	0.00729241	0.175592	-2.59251
TEX9	0.805993	2.67489	2.7586	0.00741198	0.17707	-2.60655
TENT5A	-0.976439	2.99704	-2.7583	0.00741824	0.17707	-2.60728
H4C8	0.762198	4.27472	2.75799	0.00742457	0.17707	-2.60801
CMPK1	-0.848772	2.99629	-2.7565	0.007455	0.17707	-2.61154
ATP1B3	-0.786762	4.47782	-2.75509	0.00748391	0.17707	-2.61488
AMD1	-0.74915	3.70557	-2.75492	0.00748749	0.17707	-2.6153
TYRO3	0.911885	3.01088	2.75184	0.00755121	0.178047	-2.62261
REEP4	-0.778688	2.8225	-2.74754	0.00764077	0.179134	-2.63278
DPYSL2	-0.857079	3.90166	-2.74394	0.00771663	0.179134	-2.6413
UBE2E3	-0.824772	3.62145	-2.74376	0.00772056	0.179134	-2.64174
IRF2BPL	0.957397	2.97623	2.74332	0.00772979	0.179134	-2.64277
CTIF	-0.787394	2.94043	-2.74321	0.00773209	0.179134	-2.64302
APLP2	-0.614712	6.04007	-2.74319	0.00773258	0.179134	-2.64308
THBS2	-1.05593	2.96344	-2.74065	0.00778657	0.179861	-2.64908
EMILIN2	-1.13006	4.12734	-2.73868	0.0078288	0.180307	-2.65374
TBC1D1	-0.786978	3.61082	-2.73763	0.00785127	0.180307	-2.65621
RPL37A	0.630358	8.9972	2.73043	0.00800768	0.183369	-2.67321
RPL36	0.657502	7.03304	2.72638	0.00809677	0.184876	-2.68274
FMOD	0.932239	4.3128	2.72331	0.00816484	0.185073	-2.68995
AUH	-0.804375	3.2674	-2.72302	0.00817139	0.185073	-2.69064
FABP1	-0.823015	4.20401	-2.72269	0.00817865	0.185073	-2.69141
HS6ST1	0.774189	3.40362	2.7218	0.00819855	0.185073	-2.6935
NLK	-0.745475	3.20234	-2.71797	0.00828465	0.186487	-2.7025
FOXO1	-0.778651	3.89176	-2.71256	0.00840772	0.188722	-2.71519
NR1H3	-0.792845	2.86116	-2.71142	0.00843388	0.188776	-2.71787
FAM3C	-0.588358	5.82872	-2.71025	0.00846091	0.188849	-2.72062
CLIC4	-0.888137	4.32616	-2.70899	0.00849	0.188968	-2.72357
SMAD3	-0.903069	2.66622	-2.70703	0.00853538	0.189117	-2.72816
WDR38	0.927696	2.73545	2.70664	0.00854429	0.189117	-2.72906
IL7	-0.78311	3.01963	-2.7013	0.00866928	0.19135	-2.74155
RBM38	0.724924	2.95522	2.69316	0.00886284	0.195081	-2.76054
NOL4L	0.81622	2.77774	2.69211	0.00888819	0.195098	-2.76299
PIGT	-0.722122	4.0341	-2.68949	0.00895152	0.195434	-2.7691
FOXL2NB	-0.775911	3.02645	-2.68944	0.0089527	0.195434	-2.76921
OVGP1	1.38193	3.04359	2.68531	0.00905342	0.196737	-2.77883
A4GALT	0.658505	3.64396	2.68496	0.00906189	0.196737	-2.77963
MT1A	-0.985189	2.63549	-2.67959	0.00919445	0.199071	-2.79211
DRC3	0.85498	2.43851	2.67829	0.0092267	0.199227	-2.79511
PDCD1LG2	-0.850102	2.94291	-2.67507	0.00930737	0.200424	-2.80259
LIMA1	-0.762822	3.41857	-2.67075	0.00941635	0.202223	-2.81259
GPBP1L1	-0.752186	3.7558	-2.66753	0.00949853	0.203438	-2.82005
DLX5	-1.03865	3.2568	-2.66611	0.00953482	0.203666	-2.82332
VIM	0.877559	7.31588	2.6607	0.00967484	0.206103	-2.83583
RASL12	-0.856837	2.7816	-2.65924	0.00971283	0.206359	-2.83919
FPGS	0.79546	3.64037	2.65719	0.00976657	0.206937	-2.84392
DNPH1	0.704157	3.01635	2.65603	0.00979701	0.206937	-2.84659
FAM189A2	0.896899	3.10833	2.65453	0.00983671	0.206937	-2.85006
GABARAPL1	-0.875378	3.2452	-2.65329	0.00986933	0.206937	-2.8529
HSDL1	-0.78424	2.79016	-2.65326	0.00987025	0.206937	-2.85298
KCTD12	0.760318	3.49384	2.64922	0.00997774	0.20864	-2.86227
CNST	-0.863028	2.8373	-2.64763	0.0100204	0.208982	-2.86593
NDUFS1	-0.798869	3.1119	-2.64589	0.0100673	0.209056	-2.86993
CDK19	-0.785973	3.53426	-2.64555	0.0100766	0.209056	-2.87072
E4F1	0.787492	2.69778	2.64354	0.0101308	0.209599	-2.87532
CERS5	-0.68408	3.43585	-2.64221	0.0101669	0.209599	-2.87837
PLEKHA2	0.790895	3.77723	2.64149	0.0101866	0.209599	-2.88003
RNASEH2A	-0.707355	2.75514	-2.6407	0.0102083	0.209599	-2.88185
RPS2	0.661221	7.76044	2.63915	0.0102505	0.209925	-2.88539
TEKT2	0.872936	2.73799	2.63785	0.0102863	0.210115	-2.88837
MYO15A	-0.833349	2.91113	-2.63463	0.0103754	0.211006	-2.89576
LAS1L	0.780238	2.87887	2.63435	0.010383	0.211006	-2.89639
CLCN7	-0.751149	3.2529	-2.62898	0.0105331	0.213298	-2.90868
LOXL4	0.973563	2.59986	2.6284	0.0105495	0.213298	-2.91001
TLR2	1.00274	2.71699	2.6251	0.0106426	0.214635	-2.91754
GBP2	-0.816843	3.37112	-2.62133	0.0107503	0.215465	-2.92616
IFI16	0.679095	4.17219	2.62059	0.0107713	0.215465	-2.92783
CTSA	-0.737995	3.73942	-2.62006	0.0107867	0.215465	-2.92905
FAM120AOS	-0.856993	3.02244	-2.61986	0.0107922	0.215465	-2.92949
ARHGAP21	-0.715602	3.6109	-2.61255	0.0110044	0.219151	-2.94615
ITGA4	-0.971349	2.87735	-2.61097	0.0110508	0.219523	-2.94974
PRR7	0.812091	2.80627	2.60927	0.0111008	0.219967	-2.9536
PMS1	0.734204	2.88074	2.599	0.0114075	0.22489	-2.97691
DLEC1	0.918185	2.51038	2.59864	0.0114184	0.22489	-2.97772
GADD45B	-0.915485	3.5868	-2.59812	0.0114341	0.22489	-2.9789
TPCN1	0.812698	3.10324	2.59507	0.0115266	0.225425	-2.98578
FAM20A	1.02166	2.86417	2.59456	0.0115424	0.225425	-2.98695
S100A6	0.71058	6.54115	2.59235	0.01161	0.225425	-2.99194
LMTK3	-0.796158	2.85893	-2.59216	0.0116159	0.225425	-2.99238
FAM131C	-0.812777	2.98798	-2.5913	0.0116424	0.225425	-2.99432
NLGN2	0.797056	3.36795	2.59081	0.0116573	0.225425	-2.99541
SPATA2L	-0.595495	7.16483	-2.58998	0.0116829	0.225425	-2.99729
CNOT11	-0.702848	3.46524	-2.58981	0.0116883	0.225425	-2.99768
HLA-DQA1	1.01189	3.1202	2.587	0.0117753	0.226047	-3.00401
CAPZA3	-0.867414	2.76118	-2.58693	0.0117774	0.226047	-3.00417
SPP1	-1.22827	3.67421	-2.58378	0.0118761	0.226287	-3.01129
DCDC2	0.725886	3.09417	2.58354	0.0118833	0.226287	-3.01181
ARMCX3	-0.783459	3.60192	-2.58207	0.0119297	0.226287	-3.01514
DNAAF1	0.763684	2.90161	2.5816	0.0119443	0.226287	-3.01618
H2BC21	0.730808	3.37873	2.58143	0.0119498	0.226287	-3.01658
WDR54	0.799572	2.5243	2.58032	0.0119847	0.226287	-3.01907
SH3BP2	0.784426	3.32793	2.57998	0.0119954	0.226287	-3.01983
RCE1	-0.866065	2.70079	-2.57928	0.0120178	0.226287	-3.02142
SRD5A3	-0.741426	3.59535	-2.57642	0.0121087	0.22734	-3.02785
H3C13	0.86104	3.92395	2.57467	0.0121647	0.22734	-3.03179
SHF	-0.799525	2.7587	-2.5743	0.0121765	0.22734	-3.03261
RPS27A	0.661964	7.00786	2.57297	0.0122194	0.22734	-3.03561
TMEM127	-0.83213	3.04501	-2.57231	0.0122404	0.22734	-3.03708
ZCCHC7	-0.77898	2.917	-2.57211	0.0122469	0.22734	-3.03754
MAP3K5	-0.755362	3.80682	-2.57127	0.012274	0.22734	-3.03942
ZNF771	-0.692369	5.05454	-2.56767	0.0123907	0.228969	-3.04749
PRR15	-0.972144	2.99612	-2.56436	0.0124992	0.230438	-3.05493
PILRA	-0.786248	3.20108	-2.56081	0.012616	0.23181	-3.06285
SRSF7	0.673166	3.15721	2.56033	0.012632	0.23181	-3.06393
FKBP4	0.723428	3.28439	2.55918	0.0126701	0.231973	-3.0665
PTPRS	0.723356	4.14954	2.55626	0.0127677	0.233223	-3.07304
SOCS1	0.868633	2.73383	2.5519	0.0129145	0.234427	-3.08278
CTDSP1	0.696426	3.89155	2.55152	0.0129273	0.234427	-3.08363
KIF5B	-0.697353	3.77224	-2.55131	0.0129342	0.234427	-3.08408
PRODH2	-0.942886	2.66948	-2.5508	0.0129516	0.234427	-3.08523
ZBBX	0.805256	2.71815	2.54816	0.0130414	0.235516	-3.09111
NREP	-0.833015	3.4539	-2.54695	0.0130828	0.235728	-3.09381
FAT4	-0.817225	2.75545	-2.54414	0.0131793	0.236929	-3.10007
RPS7	0.571427	7.35366	2.54068	0.013299	0.237954	-3.10777
WRNIP1	0.69225	3.56111	2.54003	0.0133216	0.237954	-3.10921
RPS14	0.59427	8.24384	2.5399	0.0133261	0.237954	-3.1095
LMAN2	0.667132	3.40267	2.53504	0.013496	0.240365	-3.12028
CXCL3	0.891349	2.86065	2.53398	0.0135335	0.240365	-3.12264
PDXK	0.718544	3.5735	2.53345	0.0135519	0.240365	-3.1238
PIGX	-0.701203	2.78935	-2.53207	0.013601	0.240408	-3.12688
SYP	-0.734945	4.0665	-2.53066	0.013651	0.240408	-3.13
RCN1	-0.705383	4.38355	-2.52984	0.01368	0.240408	-3.1318
IFT57	0.783165	3.48672	2.52679	0.0137892	0.240408	-3.13857
TP53INP2	-0.804684	3.1834	-2.52673	0.0137913	0.240408	-3.13869
CNOT8	-0.750685	3.48639	-2.52662	0.0137953	0.240408	-3.13894
KRT12	-0.724637	3.19761	-2.52631	0.0138066	0.240408	-3.13964
FBXO42	-0.777618	3.05077	-2.52459	0.0138682	0.240408	-3.14342
PSMC6	0.751718	2.78901	2.52456	0.0138695	0.240408	-3.1435
PHYHD1	-0.699476	3.16033	-2.5244	0.0138754	0.240408	-3.14386
MTRNR2L1	-0.811215	3.06121	-2.52407	0.0138872	0.240408	-3.14459
ATP2A2	-0.655801	4.22318	-2.52186	0.0139671	0.241015	-3.14946
SLC16A11	-0.838469	3.00211	-2.52107	0.0139959	0.241015	-3.15121
PIN1	0.672068	3.3812	2.51989	0.014039	0.241015	-3.15383
EIF3F	0.616173	4.71449	2.51976	0.0140436	0.241015	-3.15411
MMP24OS	-0.70839	2.82893	-2.51721	0.0141367	0.241513	-3.15973
MGP	-1.03422	3.2341	-2.51653	0.0141618	0.241513	-3.16123
ACTR3B	-0.700331	3.06693	-2.51648	0.0141637	0.241513	-3.16135
RAB36	0.762356	2.72438	2.51506	0.0142161	0.241732	-3.16448
SLC52A2	-0.775896	2.89779	-2.51316	0.0142863	0.241732	-3.16867
PIP4K2C	-0.679386	3.31723	-2.5115	0.0143478	0.241732	-3.17232
INF2	0.837709	3.04001	2.51134	0.0143537	0.241732	-3.17267
SERPINA5	1.04716	3.28626	2.51133	0.0143543	0.241732	-3.1727
SPON1	0.917397	3.66794	2.5112	0.0143591	0.241732	-3.17299
GPR141	-0.710153	4.87058	-2.51027	0.0143935	0.241798	-3.17502
PRRC2C	-0.652991	3.63142	-2.50865	0.0144541	0.242219	-3.17859
ZNF888	-0.827788	2.77423	-2.50797	0.0144795	0.242219	-3.18008
USP6NL	0.760814	2.72637	2.50678	0.0145244	0.242459	-3.18271
MAGEA8	-0.70023	3.24716	-2.50203	0.014704	0.244944	-3.19315
SELENON	0.739109	3.46711	2.50021	0.0147734	0.245585	-3.19714
MBNL2	0.720801	3.50801	2.49695	0.0148982	0.247142	-3.20428
CFAP157	0.979672	3.02253	2.49554	0.0149526	0.247529	-3.20738
USP22	0.584576	5.45518	2.49269	0.0150628	0.248834	-3.21361
FAM91A1	-0.668977	3.48026	-2.49081	0.0151362	0.249527	-3.21773
NFKBIA	0.7702	3.96788	2.48922	0.0151985	0.249912	-3.22121
SOAT1	-0.679226	2.99966	-2.48861	0.0152224	0.249912	-3.22254
PNPLA2	-0.68202	3.56768	-2.48604	0.0153232	0.251048	-3.22814
SORL1	0.840245	3.78782	2.48483	0.0153713	0.251317	-3.2308
TIMP2	-0.693541	5.0554	-2.48336	0.0154292	0.251747	-3.23399
IFT140	0.725183	2.87582	2.47959	0.01558	0.253685	-3.24223
FAM13A	-0.835376	2.47738	-2.47736	0.0156695	0.253741	-3.24709
HNRNPA0	0.735177	3.96044	2.47481	0.0157724	0.253741	-3.25263
IRF2BP2	0.610632	4.33235	2.47441	0.0157885	0.253741	-3.2535
BEX3	0.688112	3.06228	2.47424	0.0157955	0.253741	-3.25387
SALL1	-0.85319	2.81219	-2.47408	0.0158021	0.253741	-3.25422
JUN	0.755125	4.4382	2.47357	0.0158226	0.253741	-3.25532
TMEM165	-0.671266	5.03586	-2.47347	0.0158268	0.253741	-3.25555
QARS1	0.665785	3.61074	2.47317	0.0158388	0.253741	-3.25619
MSX2	-0.820255	2.52067	-2.46927	0.0159981	0.255776	-3.26467
HARS2	-0.744428	2.72993	-2.46797	0.0160515	0.256036	-3.26749
IGFBP6	-0.886876	2.70293	-2.46731	0.0160788	0.256036	-3.26893
PHLPP1	-0.820714	2.7186	-2.46375	0.0162259	0.257861	-3.27664
MPC2	-0.728716	3.86033	-2.46221	0.0162899	0.258315	-3.27997
PKM	0.694786	3.9737	2.46151	0.0163194	0.258315	-3.2815
SLC15A2	-0.818809	2.72029	-2.46014	0.0163767	0.258609	-3.28447
SLC43A1	-0.987524	2.69953	-2.45874	0.0164352	0.258609	-3.28748
MITF	-0.895009	2.52703	-2.45873	0.0164356	0.258609	-3.28751
ADGRL1	0.723846	2.52774	2.45652	0.0165289	0.259563	-3.2923
WNT2	-0.812632	3.28267	-2.45475	0.0166038	0.260224	-3.29612
RPL8	0.51601	7.35548	2.45377	0.0166452	0.26036	-3.29823
ATP5F1D	0.79318	3.98978	2.45111	0.0167586	0.261618	-3.30397
PNKD	-0.630071	2.70767	-2.45022	0.0167968	0.2617	-3.30589
CYBB	0.730038	3.82727	2.44934	0.0168346	0.261777	-3.3078
DIO2	-1.02417	3.86687	-2.44746	0.0169156	0.262522	-3.31185
STAU2	-0.601724	3.05266	-2.44432	0.0170516	0.264117	-3.31862
HSD17B4	0.741547	3.57036	2.44288	0.0171139	0.264566	-3.32171
WDR13	0.665886	3.20444	2.44095	0.0171984	0.265357	-3.32587
CFD	-0.817499	4.13447	-2.43893	0.017287	0.266206	-3.33021
ACSL4	0.901965	3.63718	2.43622	0.0174066	0.267225	-3.33604
H4C12	0.67471	6.12606	2.4359	0.0174204	0.267225	-3.33671
FOXA2	-0.716588	2.81987	-2.43311	0.0175447	0.268109	-3.34271
PTDSS2	0.709542	2.9515	2.43309	0.0175455	0.268109	-3.34275
GABRP	-1.08169	3.55135	-2.43108	0.0176354	0.268442	-3.34707
MGMT	0.749146	2.72074	2.43062	0.0176558	0.268442	-3.34804
CETN2	0.699535	2.96235	2.4294	0.0177104	0.268442	-3.35065
CPAMD8	0.71223	2.8277	2.42845	0.0177532	0.268442	-3.35269
COL6A3	-0.770891	3.61821	-2.42811	0.0177684	0.268442	-3.35341
KAZN	0.76907	2.67526	2.42808	0.01777	0.268442	-3.35349
CDK13	0.714305	3.76995	2.42564	0.0178801	0.269538	-3.3587
PLCH1	0.617652	2.67255	2.42344	0.01798	0.269538	-3.3634
SLC36A4	-0.561239	4.64484	-2.42315	0.0179933	0.269538	-3.36403
NINJ1	0.747059	3.19222	2.42297	0.0180015	0.269538	-3.36441
ZBTB4	0.663773	4.06137	2.42274	0.0180122	0.269538	-3.36491
ZNF821	-0.688515	3.34569	-2.42075	0.0181029	0.270386	-3.36915
CREG1	-0.789376	3.42716	-2.41865	0.0181996	0.271321	-3.37365
TBC1D20	-0.729599	2.99506	-2.416	0.0183218	0.272632	-3.37929
NCOA1	-0.713129	2.86024	-2.41196	0.0185101	0.274464	-3.38791
XYLT2	0.716887	2.73772	2.41187	0.0185141	0.274464	-3.38809
ARF3	0.644774	3.35111	2.40974	0.018614	0.275432	-3.39263
ALKBH7	0.69158	3.1728	2.40771	0.0187095	0.276221	-3.39695
CCDC146	0.786093	2.39579	2.40599	0.0187909	0.276221	-3.4006
POC1B	-0.781241	3.13687	-2.4057	0.0188047	0.276221	-3.40122
PPM1M	-0.832374	2.89368	-2.40533	0.0188221	0.276221	-3.402
TNFAIP8L1	0.779782	3.12489	2.40486	0.0188443	0.276221	-3.403
SETD7	-0.720148	3.52989	-2.40418	0.0188769	0.276221	-3.40445
PCBD1	0.688876	3.59839	2.40347	0.0189107	0.276221	-3.40596
ALDH3A2	-0.688476	2.92657	-2.4009	0.0190334	0.277503	-3.41141
OSBPL8	-0.784046	2.74459	-2.4001	0.0190718	0.277554	-3.41311
SMAD9	-0.904261	2.43954	-2.39754	0.0191952	0.278477	-3.41854
UGP2	-0.64315	3.83941	-2.39733	0.0192053	0.278477	-3.41898
PHF8	-0.792619	3.16526	-2.39618	0.019261	0.278776	-3.42142
RPS29	0.491315	8.47362	2.3945	0.0193424	0.279104	-3.42497
FAM8A1	-0.72568	3.07916	-2.39331	0.0194001	0.279104	-3.42748
NSMCE2	-0.64658	2.91836	-2.39263	0.0194334	0.279104	-3.42892
AKT2	0.695532	3.64142	2.3913	0.0194987	0.279104	-3.43175
MDM2	0.686492	2.8004	2.39048	0.0195388	0.279104	-3.43348
RBBP7	0.697809	3.94725	2.39019	0.0195531	0.279104	-3.43409
MAPK8IP3	-0.571027	3.38412	-2.38966	0.0195789	0.279104	-3.4352
KAT6B	-0.6786	2.93076	-2.38928	0.0195976	0.279104	-3.43601
BASP1	-0.553963	7.39858	-2.38924	0.0195998	0.279104	-3.4361
RPL13	0.601191	7.54636	2.38807	0.0196572	0.27942	-3.43856
ZNF462	0.71773	2.81021	2.38246	0.0199355	0.282791	-3.45039
SLC15A1	-0.940975	2.54906	-2.38058	0.02003	0.282791	-3.45437
LOXL2	-0.689646	2.82137	-2.38053	0.0200322	0.282791	-3.45446
AMMECR1L	0.666684	3.06912	2.37988	0.0200651	0.282791	-3.45584
GPR18	-0.73404	3.20612	-2.37848	0.0201354	0.282791	-3.45878
MRPS24	0.622839	3.42822	2.37782	0.0201685	0.282791	-3.46016
CUEDC1	0.738861	3.53452	2.37737	0.0201915	0.282791	-3.46112
MPPED2	0.75565	3.05554	2.37694	0.0202129	0.282791	-3.46201
ADAP1	0.837178	2.59579	2.37691	0.0202146	0.282791	-3.46208
COL4A5	0.815527	3.0244	2.37551	0.0202855	0.283064	-3.46503
PLD2	0.738582	2.87277	2.37512	0.0203054	0.283064	-3.46585
RPL7A	0.556991	7.76581	2.37253	0.020437	0.283356	-3.47128
FAM177A1	-0.64954	3.45397	-2.37208	0.0204601	0.283356	-3.47223
MPRIP	0.672972	3.88462	2.372	0.0204643	0.283356	-3.4724
CPXM1	-0.755217	3.63359	-2.37191	0.020469	0.283356	-3.47259
TSNAX	-0.765663	4.43958	-2.37088	0.0205214	0.283588	-3.47474
ATF3	-0.790855	3.84941	-2.36991	0.0205712	0.283783	-3.47678
POLG	-0.671889	3.27882	-2.36817	0.0206609	0.28422	-3.48043
ARHGAP5	-0.814159	3.45755	-2.36785	0.0206776	0.28422	-3.48111
HLA-A	0.751569	6.43986	2.36608	0.0207691	0.28422	-3.48482
MCC	-0.700971	3.40013	-2.36592	0.0207771	0.28422	-3.48515
DNAH9	0.823133	2.37673	2.36455	0.0208484	0.28422	-3.48802
IAH1	-0.719089	3.11902	-2.36441	0.0208556	0.28422	-3.48831
TMEM200A	-0.79602	2.58794	-2.36392	0.0208813	0.28422	-3.48935
AIP	0.685394	2.88859	2.36258	0.020951	0.28422	-3.49215
FBLN1	-0.90975	5.94174	-2.36231	0.0209651	0.28422	-3.49271
STRN3	-0.694272	3.32435	-2.36157	0.0210038	0.28422	-3.49426
CHDH	0.65474	2.81743	2.36117	0.0210249	0.28422	-3.4951
IL1F10	-0.664324	2.96648	-2.36103	0.0210321	0.28422	-3.49539
CDK2AP2	-0.686508	3.76019	-2.35999	0.0210866	0.284473	-3.49757
OR2M2	-0.873644	2.42913	-2.35811	0.0211853	0.28493	-3.50148
TMBIM4	-0.621601	4.1634	-2.35798	0.0211923	0.28493	-3.50176
CHP1	-0.63778	4.04829	-2.35647	0.0212722	0.285237	-3.50492
CYBA	0.620265	4.6924	2.35619	0.0212869	0.285237	-3.5055
ZNF827	0.659924	3.17877	2.35522	0.0213386	0.285448	-3.50753
ZCCHC12	0.815811	2.25234	2.35451	0.0213759	0.285468	-3.509
CFAP251	0.766344	2.53968	2.35254	0.0214811	0.28635	-3.51312
FAU	0.53444	6.61953	2.35192	0.0215141	0.28635	-3.51441
ROPN1L	0.747434	2.46229	2.35119	0.0215531	0.286389	-3.51593
CFAP43	0.756206	2.44318	2.34994	0.0216202	0.286802	-3.51854
C19orf33	0.805219	2.87871	2.34877	0.0216831	0.286901	-3.52097
PRKCD	0.698392	3.01411	2.34846	0.0216999	0.286901	-3.52162
MAGEA4	-0.719988	5.13753	-2.34657	0.0218018	0.287658	-3.52555
RPS28	0.544553	8.20178	2.34606	0.0218296	0.287658	-3.52662
MAP2K6	-0.783648	3.16707	-2.34406	0.021938	0.288232	-3.53078
PEAK1	-0.679614	3.08266	-2.34392	0.0219457	0.288232	-3.53107
VSTM4	-0.787627	2.54786	-2.34243	0.0220266	0.288817	-3.53415
SFXN4	0.734008	2.75077	2.33855	0.0222397	0.290576	-3.54222
PAX2	0.793043	2.35673	2.33687	0.0223322	0.290576	-3.5457
IFITM10	-0.754265	2.88415	-2.33684	0.0223335	0.290576	-3.54575
NDE1	-0.737883	2.82203	-2.33543	0.0224117	0.290576	-3.54868
NPB	-0.657107	4.3139	-2.3347	0.0224522	0.290576	-3.55019
INHBA	-0.807683	2.363	-2.33416	0.0224822	0.290576	-3.55131
HUS1B	-0.693889	2.78672	-2.33321	0.0225352	0.290576	-3.55329
TUBA3D	-0.652156	4.75447	-2.33307	0.0225428	0.290576	-3.55357
EPB41L2	0.862491	3.21429	2.33266	0.0225658	0.290576	-3.55442
FAR1	0.630759	3.20329	2.33146	0.0226326	0.290576	-3.5569
EWSR1	0.558321	4.38621	2.33061	0.0226802	0.290576	-3.55865
TMEM106C	-0.404178	9.37479	-2.33052	0.0226854	0.290576	-3.55885
MAPK15	0.763724	3.03713	2.33024	0.0227011	0.290576	-3.55943
CTSH	0.833791	4.05656	2.33007	0.0227105	0.290576	-3.55977
SOX13	0.631622	3.27038	2.33001	0.0227141	0.290576	-3.55991
STMP1	-0.636205	3.57664	-2.32944	0.0227458	0.290576	-3.56107
COQ8B	0.602244	3.37752	2.32471	0.0230133	0.293174	-3.57087
XBP1	-0.695941	5.02605	-2.32454	0.023023	0.293174	-3.57122
BCAM	0.816958	3.60886	2.32287	0.0231175	0.293639	-3.57464
FAM120C	-0.664015	2.90127	-2.32257	0.0231347	0.293639	-3.57527
PNPLA8	-0.648661	3.26606	-2.3207	0.0232418	0.293639	-3.57913
CMTR1	-0.638736	2.97762	-2.32031	0.0232642	0.293639	-3.57994
NAALADL2	-0.657628	2.78186	-2.3203	0.0232643	0.293639	-3.57994
TANC1	0.714501	2.99972	2.31986	0.02329	0.293639	-3.58087
CREM	-0.694113	3.09245	-2.31889	0.0233456	0.293639	-3.58286
G3BP2	-0.589655	3.91423	-2.31872	0.0233551	0.293639	-3.5832
GYS1	-0.615255	3.39575	-2.31717	0.0234445	0.294297	-3.5864
TNFRSF19	0.702842	2.9438	2.31446	0.0236015	0.295801	-3.59198
KRT18	0.590623	4.35531	2.31367	0.0236471	0.295905	-3.59359
DNMBP	-0.608205	3.26184	-2.30851	0.0239488	0.298864	-3.60419
SEPTIN11	-0.745412	3.51049	-2.30834	0.0239588	0.298864	-3.60454
ADGRL2	0.629005	3.3955	2.30661	0.0240607	0.299603	-3.60809
SLC39A9	-0.636721	2.77427	-2.30606	0.0240934	0.299603	-3.60923
CAPZB	0.651789	3.94089	2.30528	0.0241394	0.299706	-3.61082
FGB	-0.791626	2.61253	-2.30444	0.0241895	0.299859	-3.61255
EDEM3	-0.653335	3.11694	-2.30241	0.0243102	0.30055	-3.61671
LAMB2	0.583459	4.11929	2.30223	0.0243209	0.30055	-3.61708
PARD3B	0.733477	2.74319	2.30014	0.0244454	0.301499	-3.62134
ECH1	0.62283	3.27944	2.29967	0.0244736	0.301499	-3.62231
EDNRB	-0.877635	3.15119	-2.29538	0.0247317	0.304111	-3.63107
PITX2	-0.717035	2.75841	-2.29488	0.0247621	0.304111	-3.63209
TMBIM6	-0.598149	4.54074	-2.29345	0.0248491	0.304638	-3.63502
MTLN	-0.849783	2.7916	-2.29291	0.0248817	0.304638	-3.63611
RBMX	0.583574	4.25391	2.29051	0.0250282	0.305499	-3.64102
PRCC	0.627134	3.34811	2.29016	0.0250493	0.305499	-3.64172
TSHZ3	-0.743089	3.15148	-2.28987	0.0250674	0.305499	-3.64232
ANTKMT	-0.514213	5.49119	-2.28785	0.0251913	0.306539	-3.64644
MTUS1	-0.752697	3.25335	-2.28524	0.0253522	0.308025	-3.65175
SSU72	0.708665	2.85149	2.28402	0.0254274	0.308409	-3.65422
LYRM4	-0.712635	3.05035	-2.28334	0.0254698	0.308409	-3.65561
NCAPH2	-0.805043	2.8936	-2.28285	0.0255002	0.308409	-3.6566
LINGO1	-0.638239	3.12001	-2.28201	0.0255522	0.308568	-3.6583
MEDAG	-0.727277	2.6286	-2.28065	0.0256372	0.309124	-3.66107
TMEM151B	-0.672982	2.94385	-2.27773	0.0258203	0.31086	-3.667
SMAD1	-0.7002	2.93775	-2.2767	0.0258852	0.311171	-3.6691
UQCRC1	0.713226	4.31413	2.27562	0.0259532	0.311517	-3.67128
MTA3	-0.72908	3.00254	-2.27482	0.0260034	0.311623	-3.67289
NOP53	0.609578	5.77833	2.27424	0.0260405	0.311623	-3.67408
ILF3	0.667746	4.3082	2.27329	0.0261006	0.311873	-3.676
PRR20A	-0.788947	2.35114	-2.27258	0.0261454	0.311939	-3.67743
OR4F4	-0.790266	2.49437	-2.27071	0.0262648	0.311975	-3.68123
RPS20	0.53862	7.71063	2.26995	0.026313	0.311975	-3.68275
RPL22L1	0.73604	3.66887	2.26979	0.0263236	0.311975	-3.68309
SATB2	-0.697148	2.94387	-2.26903	0.0263722	0.311975	-3.68462
PLS3	-0.718666	3.33402	-2.2689	0.0263805	0.311975	-3.68489
ZNF200	0.724812	2.76182	2.26884	0.026384	0.311975	-3.685
UBE2NL	-0.664682	2.85589	-2.26818	0.0264265	0.312007	-3.68634
ERICH1	-0.748454	3.09203	-2.2672	0.0264897	0.312007	-3.68833
ABCC3	-0.790149	3.36108	-2.26697	0.0265045	0.312007	-3.68879
AXL	-0.491775	4.15791	-2.26469	0.0266511	0.313269	-3.69339
LUM	-0.844534	4.80924	-2.26291	0.0267662	0.314157	-3.69698
HOXA11	-0.770113	2.96258	-2.26162	0.0268501	0.314284	-3.69958
MAP4K3	-0.682471	2.76909	-2.26153	0.0268561	0.314284	-3.69977
SNTN	0.78032	2.47548	2.25944	0.0269922	0.315125	-3.70397
CACHD1	0.726094	2.86319	2.25889	0.0270282	0.315125	-3.70508
HDGF	0.509634	5.16107	2.25861	0.027047	0.315125	-3.70566
SLC24A3	-0.625769	2.73189	-2.25469	0.0273043	0.317657	-3.71354
TMCO1	-0.669756	3.40363	-2.25267	0.0274377	0.318743	-3.71759
CHKB	0.623884	4.0111	2.25164	0.0275065	0.319076	-3.71967
CYTIP	-0.668145	3.21277	-2.25022	0.0276007	0.319702	-3.72252
PNO1	-0.579895	5.54447	-2.24914	0.027673	0.32005	-3.72469
IRAK1	0.659116	3.50848	2.2484	0.0277222	0.32005	-3.72617
MARCHF6	0.593302	4.13155	2.24719	0.0278033	0.32005	-3.7286
UPK1B	-0.899684	2.89691	-2.2467	0.0278364	0.32005	-3.72959
NBPF15	-0.444159	7.48464	-2.24575	0.0279	0.32005	-3.73148
DGKZ	0.664088	2.91322	2.24575	0.0279	0.32005	-3.73148
CNIH4	-0.684769	2.90969	-2.2448	0.0279639	0.32005	-3.73338
MFSD14B	0.715597	3.46363	2.24476	0.0279669	0.32005	-3.73347
DDB1	0.691088	3.80043	2.24387	0.0280266	0.32005	-3.73525
FLRT2	-0.684906	2.97582	-2.24377	0.0280336	0.32005	-3.73545
BLOC1S2	-0.68508	3.0611	-2.2427	0.0281062	0.320123	-3.7376
FZR1	0.700633	3.02236	2.2419	0.0281603	0.320123	-3.7392
ZNF608	0.716231	2.67767	2.24189	0.0281609	0.320123	-3.73922
TNFRSF10B	0.608969	3.14732	2.24081	0.0282346	0.320503	-3.74139
SPSB3	0.737531	3.11808	2.23719	0.0284816	0.322845	-3.74862
USP34	0.599423	3.63003	2.2355	0.0285975	0.32355	-3.75199
ATR	0.72879	3.09265	2.2351	0.0286252	0.32355	-3.7528
HSDL2	-0.735942	2.79475	-2.23195	0.0288426	0.325544	-3.75908
WBP1L	0.660919	3.67168	2.23009	0.0289718	0.326221	-3.76279
CNKSR3	-0.802882	2.36568	-2.22876	0.0290645	0.326221	-3.76544
CCNO	0.675305	3.54525	2.22874	0.0290653	0.326221	-3.76546
HOXC4	0.775579	2.61647	2.2286	0.0290756	0.326221	-3.76576
GNPTAB	-0.743374	3.39139	-2.22801	0.0291166	0.326221	-3.76693
PLD1	0.749537	2.72121	2.22755	0.0291488	0.326221	-3.76784
LAMTOR4	0.662003	4.15312	2.22631	0.0292353	0.326728	-3.7703
DENND6B	0.603132	2.97871	2.22386	0.0294077	0.327966	-3.77518
NHLRC3	-0.645779	2.85948	-2.22356	0.0294286	0.327966	-3.77577
TLK1	-0.661544	3.02596	-2.22236	0.0295135	0.328451	-3.77816
CADM1	0.763494	3.3893	2.22023	0.0296646	0.329382	-3.78239
ACTR2	-0.550593	5.40993	-2.21983	0.0296932	0.329382	-3.78319
ATOH8	-0.785173	2.88918	-2.21935	0.0297272	0.329382	-3.78414
PEA15	-0.680782	4.56778	-2.21865	0.0297771	0.329382	-3.78553
PLEC	0.456289	5.79738	2.21818	0.0298102	0.329382	-3.78645
BIRC6	0.673994	3.17527	2.2164	0.0299375	0.329382	-3.78998
GAL3ST4	-0.704586	2.95865	-2.21601	0.0299655	0.329382	-3.79076
SPATA12	-0.70966	3.03315	-2.2157	0.0299874	0.329382	-3.79136
DDX39B	0.465906	5.21422	2.21545	0.030006	0.329382	-3.79188
PATZ1	0.622362	2.80062	2.21537	0.0300116	0.329382	-3.79203
C7orf31	-0.634484	2.85678	-2.21364	0.0301359	0.33029	-3.79546
LY86	-0.733931	2.12415	-2.21228	0.0302336	0.330904	-3.79814
UBR2	0.641773	2.98305	2.20868	0.0304946	0.332705	-3.80526
PRXL2A	-0.686378	4.52158	-2.20787	0.0305535	0.332705	-3.80686
HLA-B	0.679078	8.31593	2.20772	0.0305648	0.332705	-3.80716
PAK1	0.665191	3.03864	2.20771	0.0305657	0.332705	-3.80719
EDNRA	-0.711652	3.39831	-2.2046	0.0307928	0.334719	-3.81332
SCP2	-0.697678	3.43084	-2.20289	0.0309188	0.335629	-3.8167
ZNF792	-0.730304	2.12546	-2.20201	0.0309831	0.335869	-3.81842
H2AJ	-0.513236	5.43644	-2.2008	0.031073	0.336215	-3.82081
PPP5D1	-0.732135	2.72276	-2.20044	0.0310997	0.336215	-3.82152
ENOPH1	-0.605016	3.76701	-2.19887	0.0312157	0.337011	-3.82461
HMGCLL1	-0.458841	7.76823	-2.19815	0.0312693	0.337131	-3.82602
SRGAP3	0.59631	3.21815	2.19755	0.0313142	0.337158	-3.82721
FAM168B	0.594834	3.44359	2.19647	0.0313942	0.337561	-3.82932
ZNF134	-0.661795	2.95461	-2.19527	0.031484	0.338071	-3.83169
ACAP3	-0.629964	2.83475	-2.19434	0.0315537	0.338361	-3.83351
AGRN	0.731037	3.84249	2.19368	0.0316032	0.338436	-3.83481
TMEM154	-0.604428	2.91085	-2.19281	0.0316685	0.338679	-3.83652
LZTS2	0.597519	3.14873	2.19128	0.0317838	0.33879	-3.83952
CDC42SE2	-0.547537	4.12096	-2.19061	0.0318344	0.33879	-3.84084
CDC42EP5	0.567827	3.2996	2.19039	0.0318508	0.33879	-3.84126
C20orf27	0.715765	2.75051	2.19034	0.0318546	0.33879	-3.84136
JPT1	-0.626583	3.63905	-2.18985	0.0318921	0.33879	-3.84233
NPR1	0.727789	2.90627	2.18872	0.0319773	0.339058	-3.84454
TARBP1	0.672893	2.90696	2.18814	0.0320216	0.339058	-3.84568
FAM47B	-0.534598	4.64706	-2.18783	0.0320453	0.339058	-3.8463
CD93	-0.75214	3.14679	-2.18646	0.0321494	0.339706	-3.84897
TYSND1	0.673871	3.21186	2.18451	0.0322985	0.340828	-3.8528
C1QTNF4	-0.650881	2.4234	-2.18221	0.0324748	0.342235	-3.8573
LRRC75B	-0.64278	3.56303	-2.17892	0.0327288	0.343555	-3.86373
TRAF7	0.576024	3.46852	2.17873	0.0327429	0.343555	-3.86408
SLC39A14	-0.798994	2.65934	-2.17753	0.032836	0.343555	-3.86643
GBA	-0.61773	3.31259	-2.17703	0.032875	0.343555	-3.86741
PRELID3B	-0.512037	5.66029	-2.17644	0.0329207	0.343555	-3.86856
MAMLD1	-0.719641	2.88831	-2.17577	0.0329733	0.343555	-3.86987
CAPN1	0.71192	3.13076	2.17555	0.0329904	0.343555	-3.8703
MVB12A	0.646943	2.96885	2.17541	0.0330013	0.343555	-3.87057
CTBP2	-0.602249	4.70595	-2.17512	0.033024	0.343555	-3.87114
FDPS	0.626807	3.62567	2.17452	0.0330705	0.343555	-3.8723
LARP1	0.624008	3.44592	2.17413	0.0331009	0.343555	-3.87306
CSRP1	0.570805	4.93484	2.1739	0.0331189	0.343555	-3.87351
ITGA1	-0.740324	2.67671	-2.17251	0.033228	0.343623	-3.87622
ALDOA	0.558101	5.71569	2.17222	0.033251	0.343623	-3.8768
EXTL3	0.717385	2.62161	2.17216	0.0332552	0.343623	-3.8769
IGFBP4	0.639519	6.08203	2.17038	0.0333953	0.344623	-3.88037
PPIF	0.606654	3.18431	2.16833	0.0335568	0.345368	-3.88435
SNED1	0.676594	2.62543	2.16711	0.0336536	0.345368	-3.88672
ZNF552	-0.633986	3.006	-2.16676	0.0336816	0.345368	-3.88741
MAZ	-0.403777	8.2317	-2.16653	0.0336997	0.345368	-3.88785
PDE8A	0.611194	3.28614	2.1663	0.0337185	0.345368	-3.88831
GLRX5	-0.690316	2.98627	-2.16617	0.0337283	0.345368	-3.88855
PRSS3	-0.701857	2.53382	-2.16366	0.0339287	0.346972	-3.89344
SUZ12	-0.593643	3.0669	-2.16184	0.0340739	0.348009	-3.89696
ZNF470	0.530444	3.95264	2.15964	0.0342513	0.349149	-3.90124
GALNT15	-0.677584	2.6854	-2.15866	0.0343297	0.349149	-3.90312
DCUN1D1	-0.679783	2.98371	-2.15799	0.034384	0.349149	-3.90442
RPL15	0.467946	7.41872	2.15778	0.0344007	0.349149	-3.90482
NCL	0.519138	4.74838	2.15773	0.0344052	0.349149	-3.90493
TNFAIP3	0.876317	3.07977	2.15698	0.0344653	0.349313	-3.90637
AREL1	-0.632604	2.88674	-2.15368	0.0347338	0.349829	-3.91276
CYB5R1	-0.709567	3.59624	-2.15357	0.0347431	0.349829	-3.91298
WBP1	0.586993	3.97993	2.15325	0.0347691	0.349829	-3.9136
AKNA	0.597929	3.51834	2.15315	0.0347769	0.349829	-3.91378
CELSR1	0.666009	2.51298	2.15298	0.0347912	0.349829	-3.91412
SH3PXD2B	0.530083	3.50528	2.15207	0.0348657	0.349829	-3.91588
SRPK1	-0.697566	3.50721	-2.15161	0.0349031	0.349829	-3.91677
CD46	0.61388	3.11359	2.15153	0.0349092	0.349829	-3.91691
EEF1B2	0.579512	6.21002	2.15073	0.0349747	0.349829	-3.91845
KCNK6	0.628542	3.10687	2.14949	0.0350773	0.349829	-3.92086
STIMATE	0.613554	2.8624	2.14938	0.0350863	0.349829	-3.92108
EIF5	-0.668612	3.85696	-2.14859	0.0351508	0.349829	-3.92259
AJM1	-0.675819	2.73679	-2.14856	0.0351537	0.349829	-3.92266
ZSCAN18	0.627206	2.86696	2.14841	0.0351662	0.349829	-3.92295
ADA2	-0.630045	3.00702	-2.14828	0.0351766	0.349829	-3.92319
TMEM123	-0.539109	4.48257	-2.14754	0.0352372	0.349994	-3.92461
ZNF358	0.601108	3.83493	2.14621	0.0353479	0.350654	-3.92719
HLA-E	0.616525	7.2513	2.14283	0.0356281	0.352993	-3.93369
RPS18	0.516378	8.5978	2.1421	0.0356891	0.353158	-3.93509
ATP5MG	-0.582175	7.42725	-2.14057	0.0358174	0.353986	-3.93804
FAAP20	0.565484	3.17779	2.13808	0.0360266	0.355611	-3.94283
ADAMTS3	-0.597423	3.78952	-2.13622	0.0361832	0.356707	-3.9464
PKD1	0.578704	3.95525	2.1357	0.0362274	0.356707	-3.9474
MTMR2	-0.6332	2.90438	-2.13417	0.0363569	0.356876	-3.95034
CALD1	-0.69172	3.19881	-2.13398	0.0363729	0.356876	-3.9507
HLA-DMB	-0.560845	4.9803	-2.1339	0.0363793	0.356876	-3.95084
TP53I11	0.7848	2.51506	2.13147	0.0365862	0.357277	-3.9555
ZNF703	0.626126	3.6686	2.13108	0.0366194	0.357277	-3.95625
IDH2	0.649247	3.31236	2.13089	0.0366362	0.357277	-3.95663
SELENBP1	0.761566	3.27936	2.13044	0.0366744	0.357277	-3.95748
MPHOSPH9	-0.524501	3.02127	-2.13013	0.0367006	0.357277	-3.95807
MANSC1	-0.664093	2.75392	-2.12943	0.0367609	0.357277	-3.95942
HMGA2	-0.65196	2.89228	-2.12938	0.0367651	0.357277	-3.95951
KLRK1	0.809224	2.25617	2.12921	0.0367798	0.357277	-3.95984
STXBP1	0.617095	2.86758	2.12834	0.0368545	0.357565	-3.96151
DMBT1	0.969722	1.96866	2.12594	0.0370605	0.359125	-3.96609
CECR2	-0.690354	2.63623	-2.12524	0.0371213	0.359277	-3.96743
SNRPN	0.591036	3.88723	2.12418	0.0372126	0.359721	-3.96945
WDR82	-0.600545	3.64986	-2.12278	0.0373343	0.360459	-3.97213
HOMER1	-0.684397	2.9077	-2.12069	0.0375156	0.361653	-3.97611
VGLL4	0.688353	3.26331	2.12031	0.037549	0.361653	-3.97683
SLC41A3	-0.524514	3.18225	-2.1185	0.0377072	0.362338	-3.98029
TSPAN1	0.842516	2.92256	2.11846	0.0377112	0.362338	-3.98037
CFH	0.716128	2.56742	2.11716	0.0378249	0.362991	-3.98284
DHX35	0.627849	2.81574	2.11594	0.0379319	0.363266	-3.98516
H2BC17	0.655186	3.2948	2.11579	0.037945	0.363266	-3.98544
NUS1	-0.765505	4.56773	-2.11375	0.0381252	0.364553	-3.98933
RAB6C	-0.600537	2.66016	-2.11319	0.0381747	0.364586	-3.99039
IL17RB	-0.732764	2.7447	-2.11088	0.0383799	0.365344	-3.99479
GALNT2	-0.502836	5.6343	-2.11044	0.0384192	0.365344	-3.99563
DMKN	0.671658	2.73284	2.10986	0.0384709	0.365344	-3.99673
TNFAIP1	-0.570515	3.52167	-2.10984	0.0384726	0.365344	-3.99677
NSF	-0.648974	3.01628	-2.10971	0.0384839	0.365344	-3.99701
ZC3H3	0.731968	2.65533	2.10891	0.0385556	0.365589	-3.99853
MAPK13	0.704451	2.72999	2.10814	0.0386241	0.365801	-3.99999
NLRP1	-0.590285	2.68929	-2.1071	0.0387175	0.366249	-4.00197
RPL11	0.548415	6.26981	2.10547	0.0388633	0.367175	-4.00505
IRAG1	-0.689886	2.39244	-2.10498	0.0389078	0.367175	-4.00599
YY1AP1	-0.658247	2.95865	-2.10281	0.0391037	0.368197	-4.0101
SECISBP2L	-0.615789	3.23647	-2.1023	0.03915	0.368197	-4.01107
UBE2Q2L	-0.741545	3.03045	-2.10224	0.0391551	0.368197	-4.01117
EFHC1	0.528025	3.22701	2.10012	0.0393477	0.368938	-4.01519
ZNF468	-0.63324	2.93771	-2.10001	0.0393568	0.368938	-4.01538
SNX30	-0.645087	3.01599	-2.09983	0.0393732	0.368938	-4.01573
PMPCB	0.587387	3.82606	2.09868	0.0394787	0.369166	-4.01792
ITGB8	-0.651674	4.88801	-2.09855	0.0394905	0.369166	-4.01816
PRDX5	0.554285	4.51681	2.09755	0.0395817	0.369417	-4.02005
AHCYL1	-0.485993	5.02027	-2.09661	0.0396678	0.369417	-4.02183
ESPN	0.765409	2.59033	2.0964	0.0396869	0.369417	-4.02222
HGD	-0.820037	2.90222	-2.09589	0.0397335	0.369417	-4.02318
H4C6	0.73057	3.26457	2.09571	0.0397497	0.369417	-4.02352
SAT1	-0.878053	6.98597	-2.09382	0.0399234	0.370251	-4.02709
COL27A1	0.796033	3.32777	2.09366	0.0399385	0.370251	-4.0274
CDKN1C	-0.750853	4.05525	-2.09289	0.040009	0.370251	-4.02884
USP47	-0.624452	2.78622	-2.09271	0.0400258	0.370251	-4.02918
UBXN11	0.549893	3.57916	2.09147	0.0401404	0.370651	-4.03152
RGS3	0.64358	3.53048	2.09086	0.0401964	0.370651	-4.03266
ITM2C	0.682698	3.08659	2.09052	0.0402285	0.370651	-4.03331
AGR3	0.749989	2.58643	2.0899	0.0402853	0.370651	-4.03447
HSP90AA1	0.515667	5.19651	2.08954	0.0403185	0.370651	-4.03514
PNPLA5	-0.638382	2.76844	-2.08881	0.0403869	0.370651	-4.03653
PLXND1	0.688289	3.86014	2.08852	0.0404141	0.370651	-4.03708
CEACAM1	-0.715975	2.45869	-2.08821	0.0404423	0.370651	-4.03765
IGSF9B	0.718671	2.81873	2.08738	0.0405197	0.370803	-4.03921
C20orf96	0.588492	3.14757	2.08703	0.0405522	0.370803	-4.03987
RPS21	0.481978	7.2668	2.08632	0.0406187	0.370984	-4.04121
EMILIN1	-0.618881	3.988	-2.08509	0.040734	0.37161	-4.04353
SUMF2	-0.580093	4.15702	-2.08449	0.0407899	0.371693	-4.04465
NOTCH1	0.678682	3.12189	2.08156	0.0410653	0.37315	-4.05015
C15orf48	-0.486611	5.53247	-2.08114	0.0411049	0.37315	-4.05094
SMAD5	-0.579324	3.22607	-2.08081	0.0411365	0.37315	-4.05156
IKZF5	-0.613445	3.20619	-2.0808	0.0411376	0.37315	-4.05158
HNRNPD	0.532132	4.24121	2.07862	0.0413433	0.374588	-4.05566
ADGRE5	0.640163	3.55837	2.07681	0.0415152	0.375717	-4.05905
PDHB	0.664916	2.93442	2.07444	0.0417414	0.377335	-4.06349
AR	0.680768	2.77851	2.07332	0.0418485	0.377873	-4.06558
KCNC4	0.630726	2.66188	2.07079	0.0420924	0.37857	-4.07032
PRDX2	0.557455	4.01625	2.07007	0.0421615	0.37857	-4.07166
MDH2	0.672982	4.24435	2.06989	0.0421792	0.37857	-4.072
ZNF100	-0.60426	3.09317	-2.06976	0.0421916	0.37857	-4.07224
FOXJ1	0.792516	3.02478	2.069	0.0422645	0.37857	-4.07365
ARHGDIB	0.540575	4.63296	2.06889	0.0422755	0.37857	-4.07386
OS9	-0.455912	4.84629	-2.06882	0.0422827	0.37857	-4.074
H3C10	0.675653	3.90177	2.06857	0.0423069	0.37857	-4.07447
RNPEP	-0.510687	4.5357	-2.06703	0.0424558	0.379328	-4.07734
PEBP1	-0.422581	4.67031	-2.06671	0.042487	0.379328	-4.07794
TMEM35B	0.659001	2.84212	2.06572	0.0425828	0.379756	-4.07977
KCTD7	-0.606549	2.80724	-2.06491	0.0426618	0.380034	-4.08129
ARHGEF35	-0.644715	3.57324	-2.06389	0.0427612	0.380233	-4.08318
CBLB	-0.579896	3.02887	-2.0637	0.0427798	0.380233	-4.08354
NPM3	-0.611982	3.03917	-2.06134	0.0430115	0.381624	-4.08794
ZNF335	0.554279	3.09745	2.06112	0.0430324	0.381624	-4.08834
PKMYT1	-0.458873	4.89577	-2.06045	0.0430988	0.381787	-4.0896
CBX2	0.62869	3.15676	2.05909	0.0432322	0.381794	-4.09212
TALDO1	0.619597	3.02263	2.05872	0.0432688	0.381794	-4.09281
NDUFA11	0.63438	3.92127	2.0585	0.0432904	0.381794	-4.09321
C11orf96	0.727531	3.58304	2.05849	0.0432918	0.381794	-4.09324
SLFN5	0.561556	3.4066	2.05716	0.0434235	0.381971	-4.09571
SOCS2	-0.664462	3.20647	-2.05562	0.043576	0.381971	-4.09857
TLK2	0.506517	4.02115	2.05509	0.0436281	0.381971	-4.09955
DDX24	0.717186	2.83858	2.05398	0.0437389	0.381971	-4.10161
CEL	0.583458	2.63368	2.05398	0.0437389	0.381971	-4.10161
SYT11	-0.6864	3.01061	-2.05372	0.0437649	0.381971	-4.1021
DHCR24	0.751813	3.02544	2.05273	0.0438639	0.381971	-4.10394
GRK3	0.610748	2.56279	2.05245	0.0438917	0.381971	-4.10445
EIF3C	0.519281	5.09633	2.0524	0.0438965	0.381971	-4.10454
KPNA3	-0.644775	4.30257	-2.05223	0.0439134	0.381971	-4.10485
GTF2F1	0.680576	2.99732	2.05205	0.0439314	0.381971	-4.10519
ZNF253	-0.724181	2.55149	-2.052	0.0439359	0.381971	-4.10527
AP3D1	0.546343	3.66041	2.052	0.0439368	0.381971	-4.10529
ARL8B	-0.535692	3.89464	-2.05123	0.0440134	0.382219	-4.10671
AK3	0.550945	3.57566	2.04961	0.044176	0.383213	-4.10971
STX8	-0.568524	3.32871	-2.04862	0.0442754	0.383656	-4.11154
CCDC117	-0.597334	3.31575	-2.0417	0.0449769	0.389036	-4.12433
MBD3	0.614539	3.32738	2.0412	0.0450276	0.389036	-4.12525
COL9A2	0.592434	3.28839	2.04105	0.0450432	0.389036	-4.12553
FAM53B	0.553952	4.01626	2.04013	0.0451374	0.389426	-4.12723
NFATC2IP	-0.610668	3.07494	-2.03894	0.0452584	0.390047	-4.12941
GLOD4	-0.626072	3.19936	-2.03765	0.0453917	0.390363	-4.1318
TMED3	-0.61392	2.93369	-2.03763	0.0453933	0.390363	-4.13183
SLC44A1	-0.591975	2.89998	-2.03698	0.0454597	0.390511	-4.13302
ARAP1	0.594506	3.51677	2.0359	0.0455715	0.390867	-4.13501
TMEM140	-0.601701	3.05746	-2.03563	0.0455995	0.390867	-4.13551
CCDC61	-0.459183	4.98707	-2.0337	0.0457986	0.391825	-4.13905
MUC5B	1.08575	3.88388	2.03359	0.0458099	0.391825	-4.13925
PIR	-0.689688	2.04647	-2.03213	0.0459618	0.392443	-4.14194
NDUFA4	0.485049	4.18742	2.03184	0.0459925	0.392443	-4.14249
RRM2B	0.581752	2.83564	2.03147	0.0460303	0.392443	-4.14315
ROCK1	-0.657543	3.40251	-2.03042	0.0461397	0.392954	-4.14508
GRIN2A	-0.500548	4.38994	-2.0292	0.0462676	0.393622	-4.14733
PROS1	-0.683737	2.856	-2.02682	0.0465164	0.395302	-4.15169
DVL1	0.455392	4.34179	2.0254	0.0466662	0.395302	-4.1543
AP2A1	0.543384	3.52795	2.02458	0.046752	0.395302	-4.15579
FANK1	0.606517	2.72712	2.02446	0.0467651	0.395302	-4.15602
TAGLN	-0.669519	4.32159	-2.02379	0.0468356	0.395302	-4.15724
CCL4L1	-0.608299	2.54606	-2.02316	0.0469029	0.395302	-4.15841
STMN1	-0.648965	3.65507	-2.02226	0.0469979	0.395302	-4.16005
SHTN1	-0.668988	3.04531	-2.02207	0.0470177	0.395302	-4.16039
ALG1L2	-0.601415	2.746	-2.02116	0.0471147	0.395302	-4.16206
SMARCA2	0.62162	3.35157	2.02093	0.0471385	0.395302	-4.16247
CYP17A1	-0.702039	2.7486	-2.02009	0.0472281	0.395302	-4.16401
CCDC8	0.711718	3.15827	2.02003	0.0472339	0.395302	-4.16411
UAP1	-0.527048	3.31315	-2.01994	0.0472437	0.395302	-4.16428
SCTR	-0.590346	2.73923	-2.01983	0.0472555	0.395302	-4.16448
CDH13	-0.663679	2.87255	-2.01962	0.0472778	0.395302	-4.16487
PFKL	0.575367	3.47555	2.01954	0.0472867	0.395302	-4.16502
SPTAN1	0.526983	4.2964	2.01931	0.0473108	0.395302	-4.16543
STARD3NL	-0.597319	2.91067	-2.01777	0.0474754	0.39626	-4.16825
IGF2	-0.870918	6.01295	-2.01664	0.0475966	0.396855	-4.17032
ITPA	0.593285	3.55316	2.01587	0.0476786	0.397061	-4.17171
GM2A	-0.639586	3.35129	-2.01547	0.0477212	0.397061	-4.17244
PRKAR1A	0.579716	4.35013	2.01061	0.0482464	0.400853	-4.18131
TMPRSS4	-0.701618	2.39884	-2.01031	0.0482779	0.400853	-4.18184
USP10	0.548701	2.95981	2.00681	0.0486595	0.402556	-4.18822
TRIM52	-0.605125	2.76089	-2.00608	0.0487385	0.402556	-4.18953
DEK	-0.520325	3.73864	-2.00604	0.0487434	0.402556	-4.18962
TJP1	-0.569321	3.16186	-2.00578	0.0487713	0.402556	-4.19008
C1orf52	-0.56282	3.23397	-2.00566	0.0487843	0.402556	-4.1903
IRF6	0.636654	2.58589	2.00564	0.048787	0.402556	-4.19034
ULK3	0.59679	3.27097	2.00475	0.0488839	0.402659	-4.19195
PDLIM5	0.531704	4.14717	2.0046	0.0489008	0.402659	-4.19223
ATP8A2	-0.744657	2.86807	-2.00365	0.0490054	0.403102	-4.19396
GNL1	0.589359	3.01481	2.00217	0.0491681	0.403636	-4.19664
RTN4R	-0.539124	3.03948	-2.00192	0.0491953	0.403636	-4.19709
TMEM87A	-0.535419	3.46143	-2.00084	0.0493148	0.403636	-4.19905
CFAP206	0.704056	2.51596	2.00042	0.0493609	0.403636	-4.19981
CSNK1G3	-0.581005	3.1197	-2.00024	0.0493812	0.403636	-4.20014
ADAR	0.590578	4.58145	2	0.0494073	0.403636	-4.20057
PITX1	-0.597025	3.75484	-1.99983	0.0494259	0.403636	-4.20087
RELCH	0.586312	2.82742	1.99832	0.0495934	0.404589	-4.20361
C14orf119	-0.559065	3.35953	-1.99685	0.0497565	0.405503	-4.20627
STARD13	-0.508368	3.1322	-1.99526	0.0499344	0.405593	-4.20916
SRGAP1	-0.570154	2.89838	-1.99509	0.0499527	0.405593	-4.20945
SOCS3	0.750264	3.87803	1.99486	0.0499787	0.405593	-4.20987
LGR5	0.738414	3.18162	1.99453	0.050015	0.405593	-4.21046
RRAS2	-0.599267	3.07135	-1.99407	0.0500663	0.405593	-4.21129
IFNGR1	-0.684041	4.41666	-1.99401	0.0500739	0.405593	-4.21141
POLD2	0.570436	3.1011	1.99291	0.0501969	0.406176	-4.2134
TSPAN13	-0.716572	3.39128	-1.99199	0.0502999	0.406506	-4.21506
TBC1D9	0.633331	3.33256	1.99163	0.05034	0.406506	-4.2157
FOXRED2	-0.617245	2.67669	-1.99045	0.0504734	0.406809	-4.21784
BNC2	0.685425	2.553	1.99039	0.0504799	0.406809	-4.21794
CREB3L1	-0.750511	2.54061	-1.98961	0.0505681	0.40695	-4.21936
ATP6V1G1	-0.525285	4.77394	-1.98912	0.0506235	0.40695	-4.22024
STMN3	0.587649	3.38321	1.98887	0.050651	0.40695	-4.22068
GPR89A	-0.606321	3.11671	-1.98711	0.0508503	0.408138	-4.22385
MRPL3	0.61876	3.57736	1.98545	0.0510384	0.409016	-4.22684
QPCT	-0.589821	3.03287	-1.98476	0.0511175	0.409016	-4.22809
TYROBP	-0.572582	3.71917	-1.98456	0.0511404	0.409016	-4.22845
ADGRA2	-0.595506	2.79115	-1.98429	0.0511716	0.409016	-4.22894
CFAP298	0.525803	3.53555	1.98389	0.0512171	0.409016	-4.22966
DLG1	-0.55426	3.44278	-1.98226	0.0514027	0.410087	-4.23258
PRKD3	-0.594586	3.0362	-1.98133	0.0515097	0.410527	-4.23426
ELN	0.609167	3.58956	1.9804	0.051616	0.410881	-4.23593
MTMR12	0.71936	2.71325	1.97776	0.0519197	0.410881	-4.24066
PARD6B	0.623396	2.68923	1.97749	0.051951	0.410881	-4.24115
LRRFIP2	-0.597796	3.63254	-1.97746	0.0519546	0.410881	-4.24121
INVS	0.595752	2.87899	1.97744	0.0519572	0.410881	-4.24125
ZNF93	-0.641481	2.65613	-1.97738	0.0519642	0.410881	-4.24135
HMGCR	-0.643728	3.38478	-1.97726	0.0519779	0.410881	-4.24157
PNP	-0.650196	3.22679	-1.97706	0.0520009	0.410881	-4.24193
CCDC74A	0.662139	2.75263	1.9766	0.0520536	0.410881	-4.24274
TMEM41A	-0.568989	3.10784	-1.97645	0.0520712	0.410881	-4.24301
SOX17	0.698756	3.9929	1.97545	0.0521869	0.411003	-4.24481
PRLR	-0.654518	3.22691	-1.97542	0.05219	0.411003	-4.24485
MEX3A	-0.638414	2.97909	-1.97406	0.0523487	0.411845	-4.2473
CNOT7	-0.488256	3.87218	-1.97174	0.0526183	0.413275	-4.25145
RPS6	0.48509	9.21732	1.9716	0.0526346	0.413275	-4.2517
CCDC159	-0.623249	3.0006	-1.97058	0.0527543	0.413664	-4.25353
SLC25A52	-0.649888	3.99439	-1.97025	0.0527929	0.413664	-4.25412
ZNF33B	0.531619	3.20954	1.96984	0.0528402	0.413664	-4.25484
SLC1A5	0.589369	2.98801	1.96775	0.0530862	0.414562	-4.25859
ZNF785	-0.545691	2.93587	-1.96767	0.0530957	0.414562	-4.25873
PTPN14	-0.58951	2.86917	-1.96691	0.0531848	0.414562	-4.26008
YWHAB	0.587084	3.54408	1.96677	0.0532013	0.414562	-4.26033
KIF3B	-0.528614	2.84437	-1.96563	0.0533356	0.414562	-4.26236
ACAD11	0.568293	2.75156	1.96525	0.0533801	0.414562	-4.26304
TMUB2	0.57946	3.02481	1.96508	0.0534001	0.414562	-4.26334
TRIM33	-0.521205	3.42707	-1.96454	0.053465	0.414562	-4.26432
TMEM231	0.639606	3.14439	1.9644	0.0534812	0.414562	-4.26456
IFT46	0.528765	3.26265	1.96408	0.0535189	0.414562	-4.26513
HMX1	0.600418	3.96187	1.96356	0.0535808	0.414562	-4.26606
IGF2BP2	0.689184	3.01147	1.96331	0.0536104	0.414562	-4.26651
SFPQ	0.448636	5.86972	1.96309	0.0536358	0.414562	-4.26689
NFIB	-0.548289	3.15576	-1.96264	0.0536895	0.414562	-4.26769
PYCR2	0.530939	4.33397	1.96224	0.0537376	0.414562	-4.26841
KLHDC4	-0.660818	2.60615	-1.96127	0.0538524	0.415045	-4.27013
SLC2A5	-0.484845	3.42229	-1.96035	0.0539619	0.415485	-4.27177
RAC3	-0.512023	4.25256	-1.95956	0.0540563	0.41576	-4.27318
ZNF107	-0.663457	2.40005	-1.95918	0.0541021	0.41576	-4.27386
RPS12	0.490883	8.44232	1.95839	0.0541958	0.41596	-4.27525
ANXA2	-0.655577	5.60748	-1.95747	0.0543062	0.41596	-4.27689
AHNAK	0.585471	4.30105	1.95722	0.0543364	0.41596	-4.27734
RPS16	0.388703	7.73948	1.95721	0.0543376	0.41596	-4.27736
UBLCP1	-0.628037	2.93102	-1.95558	0.0545333	0.417056	-4.28025
ARHGEF11	0.58265	2.92273	1.95401	0.0547229	0.418104	-4.28305
TRRAP	0.662874	2.86841	1.95237	0.0549207	0.419212	-4.28595
CLEC10A	0.613252	3.82626	1.9511	0.0550749	0.419811	-4.2882
ARFGAP2	0.617165	2.6675	1.95063	0.0551322	0.419811	-4.28904
TVP23B	0.560741	3.98007	1.95	0.0552082	0.419811	-4.29015
FNBP1L	-0.503157	3.65609	-1.94998	0.0552104	0.419811	-4.29018
ENO1	0.510184	5.41306	1.94868	0.0553694	0.420617	-4.29249
SAR1A	-0.561615	2.99887	-1.94758	0.055503	0.42122	-4.29443
ZDHHC3	-0.547772	3.44196	-1.94706	0.0555675	0.42122	-4.29537
B3GNT2	-0.581213	2.63425	-1.94673	0.0556079	0.42122	-4.29595
IFITM3	0.642783	6.04545	1.94623	0.0556685	0.421278	-4.29683
ZBTB7A	0.520719	3.24271	1.94542	0.0557677	0.421628	-4.29826
SIRT6	-0.403137	6.42996	-1.94493	0.0558273	0.421676	-4.29911
ATP5F1A	0.557744	4.43371	1.94433	0.0559021	0.42184	-4.30019
YWHAG	-0.467542	4.38706	-1.94124	0.0562819	0.42355	-4.30563
BOLL	-0.586791	2.73409	-1.94108	0.0563027	0.42355	-4.30593
NABP1	-0.65417	3.29435	-1.94082	0.0563344	0.42355	-4.30638
TBX2	0.652079	3.14474	1.94076	0.0563419	0.42355	-4.30649
BLCAP	0.547111	3.7053	1.93786	0.056702	0.42498	-4.31161
HPCAL1	0.557757	3.34102	1.93778	0.0567109	0.42498	-4.31173
GNPAT	-0.621232	2.65757	-1.93751	0.0567449	0.42498	-4.31221
ZNF330	0.548667	3.47703	1.93737	0.0567623	0.42498	-4.31246
KLF3	-0.591982	3.5182	-1.93707	0.0567995	0.42498	-4.31299
SERPINH1	-0.561582	3.43348	-1.93509	0.0570471	0.426305	-4.31648
PPP2R1A	0.458671	4.13351	1.93473	0.0570916	0.426305	-4.3171
CIRBP	0.407621	6.00673	1.93343	0.0572544	0.426305	-4.31939
CHSY3	-0.602814	2.5258	-1.93326	0.0572758	0.426305	-4.31969
TGIF1	-0.523708	3.78757	-1.93319	0.0572843	0.426305	-4.31981
GTF2I	0.492804	4.37302	1.93303	0.057305	0.426305	-4.3201
NFIX	0.710704	3.4072	1.93263	0.0573557	0.426305	-4.32081
ANO1	0.753876	3.20741	1.93223	0.0574058	0.426305	-4.32151
SPIN1	0.477176	4.62987	1.93116	0.0575395	0.426515	-4.32337
CCNK	-0.531878	3.24495	-1.93025	0.0576545	0.426515	-4.32498
HOATZ	0.662193	2.41384	1.93011	0.0576721	0.426515	-4.32522
TRAP1	0.727093	3.43011	1.92969	0.0577256	0.426515	-4.32597
TAPBP	0.527584	4.1408	1.92959	0.0577379	0.426515	-4.32614
C9orf40	-0.556205	2.86622	-1.92945	0.0577561	0.426515	-4.32639
ARMC3	0.710347	2.34916	1.92777	0.0579684	0.427387	-4.32933
CCDC13	-0.394558	7.77378	-1.92731	0.0580261	0.427387	-4.33013
FBL	0.531766	3.94317	1.92705	0.0580592	0.427387	-4.33059
KLF5	-0.553837	2.5983	-1.92682	0.0580893	0.427387	-4.331
ALDH7A1	0.577708	2.76509	1.92557	0.0582478	0.428156	-4.33319
CLEC4E	-0.733415	2.70048	-1.92492	0.0583299	0.428364	-4.33432
TMEM259	0.542117	3.24572	1.92433	0.0584062	0.428528	-4.33537
B4GALT3	0.641244	2.80074	1.9233	0.0585373	0.429093	-4.33716
VSIR	0.606926	2.81736	1.92086	0.05885	0.430988	-4.34143
CRYZ	0.574742	2.58393	1.91861	0.0591397	0.432711	-4.34537
UBN2	-0.646104	2.79436	-1.91707	0.0593384	0.433591	-4.34805
C1orf122	0.509585	2.99711	1.91671	0.0593847	0.433591	-4.34868
PPDPF	-0.44255	6.02291	-1.91602	0.059474	0.433591	-4.34988
CDH11	-0.577191	4.22071	-1.91594	0.0594841	0.433591	-4.35002
TRAPPC6B	-0.605326	2.97139	-1.91557	0.0595328	0.433591	-4.35067
IFITM1	0.826356	5.67781	1.91466	0.0596505	0.433975	-4.35225
TGFBI	-0.669415	3.64603	-1.91432	0.0596948	0.433975	-4.35285
PGRMC1	-0.651751	3.8826	-1.91305	0.0598601	0.434779	-4.35506
HDDC3	-0.576189	2.86714	-1.91225	0.0599637	0.435134	-4.35644
DDR1	0.562466	3.57275	1.90921	0.060361	0.437617	-4.36173
MZT2A	0.587097	2.92977	1.90689	0.0606669	0.439235	-4.36577
TUBA1C	0.529597	6.22324	1.90637	0.060735	0.439235	-4.36667
EID1	0.548462	4.61599	1.9059	0.0607976	0.439235	-4.36749
LMBR1	-0.509458	3.65431	-1.9058	0.0608107	0.439235	-4.36766
DMPK	0.547825	3.23956	1.90542	0.0608606	0.439235	-4.36832
UBE2Q1	-0.614497	3.07307	-1.9039	0.0610619	0.440074	-4.37096
UPK3BL2	0.444632	4.61253	1.90226	0.0612788	0.440074	-4.37379
BICDL2	0.558739	3.14603	1.90177	0.0613436	0.440074	-4.37464
USHBP1	-0.525518	4.4192	-1.90144	0.0613877	0.440074	-4.37521
SP3	-0.555778	4.27124	-1.90089	0.0614609	0.440074	-4.37617
CXCL16	0.672277	2.75934	1.90056	0.061505	0.440074	-4.37674
SSR4	-0.480714	5.1774	-1.90042	0.0615233	0.440074	-4.37698
NPFF	-0.546707	4.07677	-1.90029	0.0615417	0.440074	-4.37722
TIMP3	-0.615439	4.10326	-1.89977	0.061611	0.440074	-4.37812
C1orf54	0.641268	2.50144	1.89967	0.0616234	0.440074	-4.37828
TPRKB	0.554359	3.11696	1.89929	0.0616749	0.440074	-4.37894
ACER3	-0.619784	2.408	-1.89909	0.0617008	0.440074	-4.37928
ITPR2	0.654223	3.46755	1.89878	0.0617434	0.440074	-4.37983
CELSR2	0.569373	3.68088	1.89871	0.0617522	0.440074	-4.37994
CHMP5	-0.543676	3.19835	-1.89599	0.0621172	0.442279	-4.38465
ZYX	0.478968	5.36405	1.89502	0.0622472	0.442786	-4.38632
MAP1LC3B	-0.456546	3.92294	-1.89365	0.0624325	0.442786	-4.38869
PLEKHS1	0.692511	2.63088	1.89332	0.062477	0.442786	-4.38926
TGM2	0.70918	5.02068	1.89296	0.0625256	0.442786	-4.38988
FIZ1	-0.458848	4.75095	-1.89238	0.062604	0.442786	-4.39088
DLX6	-0.64369	2.82386	-1.89229	0.0626153	0.442786	-4.39103
FAM183A	0.747756	2.60228	1.89221	0.0626269	0.442786	-4.39118
RPS10	0.435012	6.53966	1.89215	0.0626342	0.442786	-4.39127
TSPAN15	-0.581286	3.41214	-1.88979	0.0629544	0.444654	-4.39534
CFI	0.567474	3.36659	1.88896	0.0630679	0.44506	-4.39677
EFL1	-0.57022	2.73679	-1.88396	0.0637508	0.44948	-4.40536
PRDM1	-0.57775	4.25876	-1.88324	0.0638499	0.449631	-4.4066
THSD4	0.650945	2.60839	1.88298	0.0638854	0.449631	-4.40704
CSTF2T	-0.569429	2.76739	-1.88096	0.064164	0.450725	-4.41051
TRAPPC11	-0.646019	2.61142	-1.88075	0.064194	0.450725	-4.41089
KIAA1522	0.539708	3.44588	1.88062	0.064211	0.450725	-4.4111
CCAR1	0.510965	3.23989	1.87995	0.0643042	0.450981	-4.41225
RCHY1	0.505689	3.14676	1.87858	0.0644942	0.451585	-4.4146
L3MBTL4	0.514995	3.02639	1.87851	0.064504	0.451585	-4.41472
VAMP2	0.540266	4.08834	1.87757	0.0646337	0.452094	-4.41632
CTPS1	-0.619653	2.58553	-1.87609	0.0648401	0.453139	-4.41886
ZNF208	0.422856	5.02296	1.87565	0.0649009	0.453166	-4.41961
TMEM9	0.517927	4.12913	1.87489	0.0650068	0.453507	-4.42091
RNF44	0.493216	3.2008	1.87433	0.0650851	0.453655	-4.42187
ARSG	0.56482	2.59527	1.87362	0.0651855	0.453956	-4.42309
FNIP1	-0.507338	3.07067	-1.8723	0.0653704	0.454845	-4.42535
SIL1	-0.561865	2.9059	-1.87167	0.0654584	0.454978	-4.42642
CRIP1	-0.621558	4.6148	-1.87109	0.0655404	0.454978	-4.42741
THUMPD1	-0.564615	3.09969	-1.87094	0.0655613	0.454978	-4.42767
UBA1	0.491781	4.82747	1.8693	0.0657918	0.456179	-4.43046
FLNA	0.440744	5.15582	1.86862	0.065888	0.456448	-4.43162
SCD	-0.695328	2.98928	-1.8682	0.0659467	0.456457	-4.43233
CHRNB4	-0.644698	2.95593	-1.86695	0.0661238	0.457284	-4.43446
BAG5	-0.575447	3.28054	-1.86589	0.066275	0.457537	-4.43628
IFT22	0.520681	2.91002	1.86588	0.0662756	0.457537	-4.43629
HLA-DOA	0.681682	2.83324	1.8645	0.0664716	0.458487	-4.43864
SH3GLB1	-0.552223	3.30711	-1.8641	0.0665286	0.458487	-4.43932
RAP2A	0.569681	2.94683	1.86348	0.0666177	0.458704	-4.44038
NASP	0.457593	3.82151	1.8626	0.0667426	0.459166	-4.44187
MAMSTR	-0.509893	2.97349	-1.86013	0.0670957	0.461196	-4.44606
KLHDC2	0.528993	3.17357	1.85805	0.067395	0.462794	-4.4496
NRAS	-0.508144	3.26743	-1.85757	0.0674636	0.462794	-4.45041
POLR2G	-0.547523	2.90083	-1.8573	0.0675029	0.462794	-4.45087
YWHAZ	-0.385284	5.92633	-1.85599	0.0676923	0.463693	-4.45309
SARDH	-0.424282	5.40411	-1.85534	0.0677865	0.463887	-4.4542
NR2F2	-0.563486	5.06633	-1.85476	0.0678698	0.463887	-4.45517
KCNJ9	-0.559563	5.85663	-1.85458	0.0678959	0.463887	-4.45548
RIMKLB	-0.722852	3.96397	-1.85264	0.0681775	0.465308	-4.45876
NKAPD1	0.478644	3.14939	1.85234	0.0682209	0.465308	-4.45927
ZNF28	-0.409134	6.54325	-1.85081	0.0684436	0.466353	-4.46186
TTC17	-0.499461	3.54099	-1.85028	0.0685209	0.466353	-4.46275
ERP44	-0.574331	3.57092	-1.85008	0.0685502	0.466353	-4.46309
RNF19B	-0.547281	2.91556	-1.84797	0.0688598	0.467709	-4.46666
NCOA4	0.567677	2.94585	1.84792	0.0688673	0.467709	-4.46675
CCNL1	0.447129	3.89855	1.84709	0.0689879	0.468128	-4.46814
MFSD5	0.57921	2.99553	1.8461	0.0691335	0.468482	-4.46981
DTNBP1	0.535546	3.31172	1.84576	0.0691834	0.468482	-4.47038
ZC3H14	0.513656	3.62589	1.8451	0.0692816	0.468482	-4.47151
THOC7	-0.536757	2.9099	-1.84501	0.0692942	0.468482	-4.47165
SPPL2B	0.514138	3.41833	1.84408	0.0694314	0.468482	-4.47322
ACTN1	-0.650986	3.81079	-1.84377	0.0694766	0.468482	-4.47373
MINK1	0.534258	3.75799	1.84372	0.0694842	0.468482	-4.47382
SLC6A6	-0.48403	3.77637	-1.84341	0.0695298	0.468482	-4.47434
PRKAG1	-0.619674	2.95009	-1.84314	0.0695707	0.468482	-4.47481
RAB21	-0.564507	2.93588	-1.84165	0.0697902	0.468921	-4.4773
INSR	0.553855	4.21779	1.84115	0.0698657	0.468921	-4.47816
NUDT3	0.465439	3.76256	1.84086	0.0699085	0.468921	-4.47865
PDZD11	-0.589907	2.94798	-1.84048	0.0699652	0.468921	-4.47929
AGAP3	0.493447	3.39309	1.84045	0.0699686	0.468921	-4.47933
TP53BP1	0.553635	3.59565	1.84031	0.06999	0.468921	-4.47957
MXRA7	-0.534914	3.80649	-1.83838	0.0702776	0.470451	-4.48282
ALAS1	-0.574087	2.73728	-1.83797	0.0703377	0.470458	-4.48349
DUSP8	-0.539072	2.82235	-1.83718	0.0704568	0.47079	-4.48483
PISD	-0.496962	3.13173	-1.83685	0.0705059	0.47079	-4.48539
SKI	0.510038	4.35921	1.83583	0.0706586	0.471347	-4.4871
CASP8AP2	-0.50182	2.91866	-1.83539	0.0707239	0.471347	-4.48783
ACE	-0.70994	3.31617	-1.8351	0.0707673	0.471347	-4.48832
SLC26A11	0.592226	2.53649	1.83316	0.0710593	0.472895	-4.49157
SLC35E2A	0.512885	3.7251	1.83231	0.0711865	0.473346	-4.49299
XKR6	-0.499317	4.07054	-1.83078	0.071418	0.473697	-4.49556
SLC25A46	0.564587	3.5399	1.83065	0.071438	0.473697	-4.49578
TRIM28	0.496903	4.17864	1.83043	0.0714706	0.473697	-4.49614
FAM83C	-0.559723	2.97134	-1.83035	0.0714824	0.473697	-4.49627
CC2D1A	0.55424	2.51053	1.82999	0.0715374	0.473697	-4.49688
DESI2	-0.529676	3.03414	-1.82846	0.0717695	0.474838	-4.49944
COX18	-0.593242	3.0927	-1.82787	0.0718592	0.474907	-4.50043
ELAPOR1	-0.631471	3.26534	-1.82721	0.0719592	0.474907	-4.50153
SLC20A1	-0.479951	3.26005	-1.82716	0.0719667	0.474907	-4.50161
GPR52	-0.612454	2.79896	-1.82682	0.0720189	0.474907	-4.50219
MPZL2	-0.601576	3.41896	-1.82589	0.0721601	0.475427	-4.50373
SVIP	-0.478207	3.12069	-1.82551	0.0722175	0.475427	-4.50436
LPIN3	-0.561875	3.72338	-1.82463	0.0723531	0.475527	-4.50584
PLSCR3	0.592084	3.60662	1.82442	0.0723841	0.475527	-4.50618
ZNF160	0.516271	3.23029	1.82424	0.0724123	0.475527	-4.50649
PIK3R2	-0.595348	3.09319	-1.82196	0.0727617	0.477427	-4.5103
SESTD1	-0.532207	3.00645	-1.82145	0.072839	0.47754	-4.51113
ANKRA2	-0.578053	3.04203	-1.82048	0.0729883	0.477605	-4.51275
TTC12	0.605741	2.79695	1.82037	0.0730051	0.477605	-4.51293
PSMA2	0.586455	3.57139	1.82022	0.0730293	0.477605	-4.51319
MRPS15	-0.495084	3.54585	-1.8197	0.0731081	0.477728	-4.51405
KSR1	-0.552256	3.34343	-1.81925	0.0731781	0.477792	-4.5148
SLC44A3	-0.552734	2.63679	-1.81789	0.0733882	0.478492	-4.51707
USP3	-0.597788	3.31977	-1.81752	0.0734453	0.478492	-4.51768
GINM1	0.491887	3.00195	1.81739	0.073466	0.478492	-4.5179
HDGFL3	-0.495578	3.4775	-1.81597	0.0736861	0.479264	-4.52027
P3H4	0.543265	2.92327	1.81564	0.0737375	0.479264	-4.52081
EXD1	-0.597222	2.6483	-1.81546	0.0737654	0.479264	-4.52111
MFSD1	-0.570782	3.2399	-1.81425	0.0739532	0.479745	-4.52312
WFDC2	0.552755	4.63338	1.81409	0.0739769	0.479745	-4.52337
CHD4	0.474085	4.04089	1.81381	0.0740205	0.479745	-4.52384
AP2B1	0.470973	3.12371	1.81329	0.0741023	0.479884	-4.52471
ZBTB45	0.581063	2.80543	1.81286	0.0741695	0.479927	-4.52542
ANKRD27	-0.531078	2.94736	-1.8109	0.0744757	0.480856	-4.52868
SGCA	-0.573478	3.24403	-1.81057	0.0745275	0.480856	-4.52922
CMTM6	0.584002	4.96066	1.81018	0.0745886	0.480856	-4.52987
FUS	0.373114	5.84101	1.80996	0.0746229	0.480856	-4.53023
GGTLC1	-0.573677	2.93003	-1.80966	0.07467	0.480856	-4.53073
C1orf198	-0.579932	3.17075	-1.80962	0.0746761	0.480856	-4.53079
COA1	-0.600203	3.56282	-1.80897	0.0747787	0.480893	-4.53188
BTBD19	-0.594724	2.96109	-1.80881	0.0748028	0.480893	-4.53213
SVOPL	-0.556886	2.66282	-1.80764	0.074988	0.481497	-4.53408
ZNF740	0.470457	2.89163	1.80744	0.075018	0.481497	-4.5344
CFL2	-0.593697	3.38901	-1.80654	0.075161	0.482026	-4.5359
TEAD1	0.555243	2.90841	1.80479	0.0754372	0.483136	-4.53879
GSTM5	-0.621664	2.44417	-1.80443	0.0754943	0.483136	-4.53938
BGLAP	-0.552344	3.1662	-1.80414	0.0755401	0.483136	-4.53986
PAFAH2	-0.562728	2.91856	-1.8039	0.0755774	0.483136	-4.54025
C9orf116	0.548658	2.78597	1.80149	0.0759604	0.484944	-4.54423
RNF13	-0.541705	3.60147	-1.80135	0.0759823	0.484944	-4.54446
BCL2L14	0.5236	3.79	1.80052	0.0761151	0.485402	-4.54584
CARD10	0.537981	2.98785	1.79896	0.0763637	0.486314	-4.5484
AOAH	-0.654059	2.39715	-1.79882	0.0763864	0.486314	-4.54864
NADK2	0.628479	2.6974	1.79847	0.0764417	0.486314	-4.54921
ZNF652	-0.614235	3.05561	-1.79808	0.0765048	0.486326	-4.54986
DSC2	-0.518652	3.07137	-1.79621	0.0768042	0.487838	-4.55293
STK33	0.534971	3.05625	1.79557	0.0769077	0.488106	-4.55399
USP18	-0.573267	3.01679	-1.79495	0.0770073	0.488348	-4.55501
CTTNBP2	0.582658	2.72832	1.79361	0.0772231	0.488864	-4.55721
NUTM2F	0.565986	2.79341	1.79331	0.0772707	0.488864	-4.5577
GSTZ1	0.531981	2.69134	1.7933	0.0772732	0.488864	-4.55772
APOD	-0.557543	3.73492	-1.79223	0.0774452	0.489032	-4.55947
FTO	0.519131	3.19404	1.79207	0.0774717	0.489032	-4.55974
GLO1	-0.470813	4.55962	-1.79199	0.0774845	0.489032	-4.55987
PLPPR2	-0.484042	2.86679	-1.79049	0.0777274	0.489645	-4.56233
TNRC18	0.594906	3.05457	1.79043	0.0777369	0.489645	-4.56243
DNAJC21	-0.501981	3.49591	-1.78989	0.0778244	0.489645	-4.56331
C16orf70	-0.581306	2.77866	-1.78968	0.0778593	0.489645	-4.56366
ANKMY1	0.543307	3.00702	1.7891	0.077954	0.489645	-4.56462
CHD3	0.497896	3.80652	1.78883	0.0779976	0.489645	-4.56506
ATAT1	-0.634309	2.72751	-1.78873	0.0780129	0.489645	-4.56521
SH3GL1	0.585899	3.48941	1.78824	0.0780934	0.489764	-4.56602
RNF220	0.427214	3.29631	1.78542	0.0785532	0.492258	-4.57064
NUBP1	0.61557	3.10843	1.78502	0.0786195	0.492286	-4.5713
CYP2J2	-0.624771	2.35712	-1.78421	0.0787513	0.492715	-4.57261
SYK	0.561325	2.94421	1.78313	0.0789286	0.492715	-4.57438
PRF1	-0.597733	3.90535	-1.7831	0.0789332	0.492715	-4.57443
SLC9A3R2	-0.464097	3.50149	-1.78304	0.0789444	0.492715	-4.57454
C5orf51	-0.479618	3.32055	-1.78218	0.0790845	0.492715	-4.57593
DAZAP2	0.552139	4.21901	1.78155	0.0791888	0.492715	-4.57696
ELAVL1	0.50239	3.07754	1.78033	0.0793908	0.492715	-4.57897
GDF1	-0.516423	3.30946	-1.78001	0.0794432	0.492715	-4.57948
IRF1	0.517219	3.2655	1.77921	0.0795757	0.492715	-4.58079
BPGM	-0.523086	2.78746	-1.7791	0.0795934	0.492715	-4.58097
CT47A10	-0.568302	2.64761	-1.77848	0.0796963	0.492715	-4.58198
NEGR1	0.392113	4.66617	1.77832	0.0797222	0.492715	-4.58223
PLPP6	-0.593162	2.66961	-1.77817	0.0797481	0.492715	-4.58249
NID1	-0.459693	4.90524	-1.77748	0.079861	0.492715	-4.5836
TRAM1	-0.47608	5.07713	-1.77742	0.0798713	0.492715	-4.5837
ZFPM1	-0.600378	2.65572	-1.77726	0.0798985	0.492715	-4.58397
CD68	-0.556558	4.01158	-1.77704	0.0799343	0.492715	-4.58432
IGFBP2	0.661714	4.45018	1.7766	0.0800077	0.492715	-4.58504
TMEM30A	-0.301267	8.62557	-1.77653	0.0800191	0.492715	-4.58515
ERBIN	-0.513981	3.07561	-1.77629	0.0800586	0.492715	-4.58554
MARCHF7	-0.451886	3.84727	-1.77495	0.0802815	0.492715	-4.58772
DUSP10	-0.523177	2.84641	-1.77494	0.080284	0.492715	-4.58774
MCRIP2	0.486398	3.57249	1.77475	0.080315	0.492715	-4.58805
DNMT1	0.544521	2.92734	1.77452	0.0803541	0.492715	-4.58843
IGHMBP2	0.405454	4.56261	1.77448	0.0803612	0.492715	-4.5885
RPF2	-0.522757	2.83976	-1.77421	0.0804048	0.492715	-4.58892
SPRYD3	-0.508126	3.34306	-1.77418	0.0804109	0.492715	-4.58898
GAS1	-0.582656	2.85326	-1.7741	0.0804242	0.492715	-4.58911
ADAMTS1	-0.635064	4.44264	-1.77265	0.0806667	0.493614	-4.59147
GSTM3	-0.565599	2.52033	-1.77231	0.080723	0.493614	-4.59202
RAB34	0.508562	3.97113	1.77169	0.0808275	0.493614	-4.59303
UBE2L3	-0.552538	3.36674	-1.7707	0.0809922	0.493614	-4.59463
ADCY9	0.564828	2.49014	1.77068	0.0809956	0.493614	-4.59466
UBAP1	-0.470727	3.62494	-1.77026	0.0810676	0.493614	-4.59536
TWSG1	0.455352	4.60158	1.7698	0.0811437	0.493614	-4.59609
CCN2	0.599829	3.42327	1.76934	0.0812213	0.493614	-4.59684
LRRC27	0.447847	3.6235	1.76916	0.0812514	0.493614	-4.59713
SLC24A4	0.508145	3.03583	1.76871	0.0813279	0.493614	-4.59787
PHACTR4	0.483508	3.4775	1.76858	0.0813495	0.493614	-4.59808
RPS23	0.441121	8.08112	1.76807	0.0814361	0.493614	-4.59891
NOP10	-0.493585	4.52629	-1.76791	0.0814621	0.493614	-4.59916
RAB11FIP1	0.54066	2.8712	1.76789	0.0814651	0.493614	-4.59919
FRYL	-0.509366	3.17517	-1.76755	0.0815232	0.493614	-4.59975
SP9	-0.506626	3.61725	-1.7673	0.081565	0.493614	-4.60015
SLC5A6	-0.511779	2.96515	-1.76673	0.0816613	0.493821	-4.60108
H4C9	0.59733	2.5525	1.76515	0.0819288	0.494996	-4.60364
MACO1	-0.485797	3.31309	-1.76475	0.0819965	0.494996	-4.60428
EIF4A2	0.387099	5.56574	1.76448	0.0820425	0.494996	-4.60472
PTTG1IP	-0.471517	3.91595	-1.7638	0.0821578	0.495316	-4.60582
PIFO	0.604232	2.67698	1.76297	0.0822981	0.495468	-4.60716
DCDC2B	0.586406	2.70517	1.76262	0.0823582	0.495468	-4.60773
SUSD1	-0.495332	3.10937	-1.76209	0.0824478	0.495468	-4.60858
PRR14	-0.492501	3.05365	-1.76143	0.0825606	0.495468	-4.60965
FH	0.54482	3.10347	1.76116	0.0826074	0.495468	-4.6101
RELL1	-0.543114	3.06489	-1.76104	0.0826276	0.495468	-4.61029
SEC14L1	-0.494662	4.14523	-1.76084	0.0826616	0.495468	-4.61061
INPPL1	0.443754	4.41582	1.76058	0.0827054	0.495468	-4.61102
TMEM67	0.520734	2.70226	1.76022	0.0827671	0.495468	-4.61161
C9orf24	0.656566	2.65285	1.75999	0.0828066	0.495468	-4.61198
ASPH	0.571642	3.83472	1.75918	0.0829454	0.495658	-4.61329
NDUFB8	0.455936	3.82102	1.75905	0.0829674	0.495658	-4.6135
OSBPL9	-0.497218	3.32717	-1.75871	0.0830255	0.495658	-4.61405
EVL	0.435387	5.44342	1.75761	0.0832138	0.496275	-4.61582
WAC	-0.440214	4.16865	-1.75698	0.0833224	0.496275	-4.61684
FBXO24	0.51797	2.81693	1.75669	0.0833727	0.496275	-4.61731
RRBP1	0.530555	3.67146	1.75645	0.0834137	0.496275	-4.61769
CHPT1	0.501525	2.73809	1.75629	0.0834412	0.496275	-4.61795
ZNF727	0.536946	2.55563	1.75415	0.0838107	0.497515	-4.62141
VKORC1	-0.567757	2.78049	-1.75338	0.0839438	0.497515	-4.62265
AP2S1	0.594164	3.73157	1.7532	0.0839748	0.497515	-4.62294
NPM1	0.462772	6.03843	1.75306	0.0839994	0.497515	-4.62317
COX4I1	0.510924	4.57802	1.75289	0.0840272	0.497515	-4.62342
IL10RB	-0.508171	2.97206	-1.75258	0.0840817	0.497515	-4.62393
SLC23A2	0.478092	3.01969	1.75236	0.0841203	0.497515	-4.62429
SPATA6L	0.522256	2.88589	1.75186	0.0842056	0.497515	-4.62508
C9orf78	-0.557012	3.08173	-1.75154	0.0842623	0.497515	-4.62561
RBBP4	-0.543933	3.46639	-1.75118	0.0843245	0.497515	-4.62618
ACSS3	0.504646	3.0962	1.7511	0.0843383	0.497515	-4.62631
CDC42BPA	-0.476818	3.16122	-1.75022	0.084491	0.498046	-4.62772
TBCA	0.442881	4.86226	1.7486	0.0847725	0.499334	-4.63032
TUSC2	-0.432393	5.30469	-1.74736	0.0849897	0.499877	-4.63232
MRPL32	0.474057	3.1025	1.74735	0.0849904	0.499877	-4.63233
MRAP2	-0.598885	2.40907	-1.74695	0.0850612	0.499923	-4.63298
MRPS33	0.523283	3.08226	1.74552	0.0853113	0.501023	-4.63527
ZNF432	0.556856	2.66879	1.74374	0.0856234	0.502035	-4.63812
MRPL21	-0.407988	3.62173	-1.74362	0.0856452	0.502035	-4.63832
NPEPL1	0.538046	2.7422	1.74346	0.0856733	0.502035	-4.63857
NDUFB7	0.454859	4.36827	1.74252	0.0858376	0.502628	-4.64007
PILRB	0.435679	3.96643	1.74194	0.0859403	0.502653	-4.641
EFCAB12	0.530238	2.78751	1.74178	0.0859685	0.502653	-4.64126
EXPH5	-0.565404	2.5327	-1.73935	0.0863975	0.50479	-4.64514
B4GALNT4	-0.64707	2.71175	-1.73838	0.0865702	0.50517	-4.6467
ZNF562	-0.578877	2.80218	-1.73786	0.0866621	0.50517	-4.64752
GPSM1	0.523574	2.75284	1.73784	0.0866652	0.50517	-4.64755
GOLGA3	-0.564659	2.87903	-1.73744	0.0867357	0.50517	-4.64819
PHPT1	0.510156	2.84813	1.73694	0.0868246	0.50517	-4.64899
USP17L17	-0.559073	3.16232	-1.73657	0.0868919	0.50517	-4.64959
PYGL	-0.647065	2.85868	-1.73648	0.0869076	0.50517	-4.64973
OR9Q2	-0.571969	2.50903	-1.7356	0.0870631	0.505383	-4.65112
SH3BP5	0.530209	3.25233	1.73556	0.0870714	0.505383	-4.6512
GIPR	0.569565	2.54012	1.73515	0.0871433	0.505431	-4.65184
KIR3DL1	-0.429691	3.89224	-1.73458	0.0872454	0.505654	-4.65275
IRGQ	-0.564864	2.92446	-1.73362	0.0874172	0.50604	-4.65429
ITPK1	0.49589	3.49264	1.7335	0.0874394	0.50604	-4.65448
PGM1	0.568365	2.76002	1.73222	0.0876672	0.506767	-4.65651
GDPD3	-0.485934	3.17962	-1.7317	0.0877608	0.506767	-4.65734
HPN	0.469505	3.27452	1.73151	0.0877942	0.506767	-4.65764
AKAP1	-0.557738	3.33033	-1.73123	0.0878455	0.506767	-4.65809
PKIG	0.469456	4.21157	1.731	0.0878862	0.506767	-4.65845
SYNC	-0.604229	3.08651	-1.73066	0.0879477	0.506767	-4.659
CCDC184	-0.46487	3.67852	-1.72978	0.0881054	0.506964	-4.66039
CCDC88A	0.507314	3.10123	1.72924	0.088204	0.506964	-4.66126
ZNF618	0.523142	2.83689	1.72912	0.0882248	0.506964	-4.66145
PLXDC1	-0.552456	2.5333	-1.72884	0.0882757	0.506964	-4.6619
LMF2	-0.491543	3.45293	-1.7287	0.0883008	0.506964	-4.66212
NTAN1	-0.45435	3.56406	-1.72744	0.0885269	0.50741	-4.66411
HCRT	-0.539045	3.27035	-1.72695	0.0886167	0.50741	-4.6649
UBXN2A	-0.488416	2.76427	-1.72687	0.0886314	0.50741	-4.66503
KLHL23	0.575884	2.45847	1.72685	0.0886339	0.50741	-4.66505
ADRM1	-0.474268	3.06132	-1.72609	0.0887714	0.507831	-4.66625
API5	-0.423957	2.99996	-1.72525	0.0889241	0.508339	-4.66759
MCCC1	0.471502	2.69317	1.72386	0.0891773	0.508881	-4.6698
S100A16	0.522965	4.32708	1.72385	0.0891787	0.508881	-4.66982
ABTB2	-0.673121	2.6025	-1.72367	0.089211	0.508881	-4.6701
CAMK2N1	-0.479597	4.3517	-1.72284	0.0893619	0.509376	-4.67141
GCNT4	-0.547076	2.39033	-1.72217	0.0894846	0.50971	-4.67248
ABCA9	0.539723	2.50223	1.72088	0.0897195	0.510166	-4.67452
ZER1	0.453363	3.56659	1.72077	0.0897386	0.510166	-4.67468
CARS1	-0.522129	2.94562	-1.72067	0.0897574	0.510166	-4.67485
IRF3	0.570156	2.91517	1.71972	0.0899315	0.510217	-4.67635
CD48	0.558252	2.61941	1.71958	0.0899569	0.510217	-4.67657
EHF	0.599384	2.96447	1.71875	0.0901092	0.510217	-4.67789
UQCRFS1	0.465741	3.28265	1.71852	0.0901512	0.510217	-4.67825
CTC1	-0.505895	3.06442	-1.71835	0.0901822	0.510217	-4.67852
TFCP2	0.429506	3.37541	1.71823	0.0902051	0.510217	-4.67871
TMEM191B	-0.519243	3.20572	-1.71817	0.0902158	0.510217	-4.67881
NEUROD1	-0.487538	3.28224	-1.71782	0.0902801	0.510217	-4.67936
HERPUD2	-0.49157	3.21581	-1.71466	0.0908603	0.512855	-4.68433
CPNE2	0.540798	2.97971	1.71458	0.0908759	0.512855	-4.68447
NPHP1	-0.521405	2.87135	-1.71371	0.091036	0.513394	-4.68583
NDUFAF3	0.457765	3.81798	1.71288	0.0911898	0.513896	-4.68715
INTS6	-0.476188	2.91793	-1.71253	0.0912552	0.513901	-4.6877
CISD2	-0.476057	2.912	-1.70962	0.0917955	0.516577	-4.69228
THRA	0.475312	3.33721	1.70848	0.0920083	0.517408	-4.69408
SCAMP2	0.634944	3.77241	1.70787	0.092121	0.517528	-4.69503
IPO9	0.431294	3.34889	1.70766	0.0921598	0.517528	-4.69536
TGIF2	0.499679	2.78057	1.7061	0.092452	0.518802	-4.69781
TSPYL4	0.494144	3.3208	1.70407	0.092833	0.52003	-4.701
ZNF787	0.553792	3.39676	1.70398	0.0928498	0.52003	-4.70114
HABP2	-0.790851	2.59487	-1.70337	0.0929637	0.52003	-4.70209
ZNF146	-0.410453	4.04359	-1.70333	0.092972	0.52003	-4.70216
CDK5RAP3	0.445447	4.12808	1.70319	0.0929981	0.52003	-4.70238
SNRPA1	0.45072	3.91989	1.70269	0.0930927	0.520193	-4.70317
UNC93B1	0.541591	3.28381	1.70221	0.0931829	0.52033	-4.70392
DYNLRB1	-0.48235	3.89692	-1.70186	0.0932481	0.52033	-4.70446
CBR1	-0.495253	2.81093	-1.70089	0.0934322	0.520349	-4.70599
PARP14	-0.443637	4.15273	-1.70086	0.093438	0.520349	-4.70603
ECHDC2	0.515554	3.71186	1.70071	0.0934648	0.520349	-4.70626
NEDD9	0.546865	2.81114	1.70046	0.0935135	0.520349	-4.70666
COA8	-0.450805	3.02064	-1.69907	0.0937748	0.520808	-4.70882
NAA38	0.448619	3.4083	1.69888	0.0938126	0.520808	-4.70913
RUSF1	0.474387	3.27894	1.69872	0.0938421	0.520808	-4.70938
PPP1R11	-0.469188	3.76346	-1.69863	0.0938582	0.520808	-4.70951
SHC2	-0.531462	2.61817	-1.69809	0.0939623	0.521022	-4.71037
NDUFS8	0.510902	3.09625	1.69736	0.0941008	0.521053	-4.71151
MSRB2	-0.497198	2.79757	-1.69691	0.0941858	0.521053	-4.71221
EMC6	-0.548972	2.92988	-1.69661	0.0942418	0.521053	-4.71267
CBX7	0.509351	3.27241	1.69571	0.0944146	0.521053	-4.71409
ZNF384	0.437669	3.13857	1.69501	0.0945473	0.521053	-4.71517
SLC38A10	0.569767	3.11261	1.69492	0.0945652	0.521053	-4.71532
MBTPS1	-0.424481	4.11791	-1.69458	0.0946288	0.521053	-4.71584
EMC4	-0.381613	4.33657	-1.69342	0.0948515	0.521053	-4.71766
SOX18	-0.548751	2.68304	-1.69338	0.0948585	0.521053	-4.71772
BTBD2	0.502428	3.85231	1.6932	0.0948919	0.521053	-4.71799
GOSR1	0.425587	3.32563	1.69319	0.0948938	0.521053	-4.718
BROX	-0.511013	3.33702	-1.69312	0.0949074	0.521053	-4.71811
GSTA2	-0.590154	3.0191	-1.69297	0.094937	0.521053	-4.71836
RPLP1	0.394037	8.00601	1.69291	0.0949476	0.521053	-4.71844
HRK	-0.580265	3.49089	-1.69289	0.0949515	0.521053	-4.71847
MED12	0.447291	2.88588	1.69221	0.0950827	0.521173	-4.71954
EIF4E2	-0.510481	3.73424	-1.69209	0.0951046	0.521173	-4.71972
ARL6IP5	-0.409304	4.84153	-1.69173	0.0951737	0.521193	-4.72028
AKAP8	0.447744	3.17752	1.69052	0.0954059	0.521717	-4.72217
TP53	0.44543	3.27689	1.69023	0.0954619	0.521717	-4.72262
POGK	-0.536673	3.28258	-1.68959	0.0955847	0.521717	-4.72361
PGGHG	0.593309	3.46319	1.68925	0.0956503	0.521717	-4.72414
TNFSF13	0.533848	2.80552	1.68922	0.0956565	0.521717	-4.7242
GJC3	0.521995	3.25231	1.68894	0.0957102	0.521717	-4.72463
FCHSD2	0.519253	2.7744	1.68884	0.0957292	0.521717	-4.72478
HOXB3	-0.515154	3.22612	-1.6882	0.095853	0.522034	-4.72578
C6orf118	0.524758	2.42839	1.68774	0.0959425	0.522164	-4.7265
CDPF1	-0.53248	3.09433	-1.68567	0.0963411	0.523718	-4.72971
SKAP1	-0.581248	2.40957	-1.68558	0.09636	0.523718	-4.72986
SELENOK	-0.551753	2.95748	-1.68372	0.0967207	0.52532	-4.73275
SLC3A2	-0.494124	3.41339	-1.68237	0.0969832	0.526385	-4.73484
APRT	0.424582	3.89543	1.68124	0.097202	0.526863	-4.73658
MT1HL1	-0.723322	3.01554	-1.68048	0.0973512	0.526863	-4.73776
MUC13	-0.65172	2.43796	-1.68029	0.0973889	0.526863	-4.73806
EIF4G3	-0.418512	4.0077	-1.68023	0.0974003	0.526863	-4.73815
ZNF322	-0.507281	2.83471	-1.68007	0.0974315	0.526863	-4.7384
IGFBP3	-0.651493	5.11471	-1.67924	0.0975924	0.526863	-4.73967
RPS15A	0.419336	6.50972	1.67882	0.0976762	0.526863	-4.74033
GMFG	-0.471484	3.9947	-1.67856	0.0977259	0.526863	-4.74073
ROBO1	-0.585889	2.91048	-1.67839	0.09776	0.526863	-4.741
EIF4E	-0.546737	2.92444	-1.67792	0.0978514	0.526863	-4.74172
VSIG8	-0.466087	3.31557	-1.67725	0.0979823	0.526863	-4.74275
DSTN	-0.461774	5.74717	-1.67711	0.0980111	0.526863	-4.74298
DUSP3	-0.484744	3.09906	-1.67664	0.0981039	0.526863	-4.74371
DHRS3	0.587234	3.93469	1.67582	0.0982638	0.526863	-4.74496
KIF26A	-0.571356	2.34828	-1.67543	0.0983402	0.526863	-4.74556
FAM168A	0.49677	3.57189	1.67542	0.0983437	0.526863	-4.74559
SMPDL3A	-0.616531	3.27265	-1.67534	0.0983582	0.526863	-4.7457
TMEM214	-0.374366	4.43443	-1.67512	0.0984022	0.526863	-4.74605
MEF2C	-0.585821	2.88861	-1.6747	0.0984856	0.526863	-4.7467
TIPIN	0.467931	3.19617	1.67467	0.0984917	0.526863	-4.74675
GABBR1	0.444645	3.70824	1.67451	0.0985216	0.526863	-4.74698
MAP2K4	0.542399	3.25064	1.67353	0.0987148	0.526863	-4.74849
RPL36A	0.432734	7.40441	1.67345	0.0987321	0.526863	-4.74863
DHX34	0.49082	2.9632	1.67341	0.0987387	0.526863	-4.74868
CYRIB	-0.522342	2.56817	-1.67314	0.0987921	0.526863	-4.7491
ABR	0.525861	3.54263	1.67313	0.0987952	0.526863	-4.74912
GIGYF1	0.436272	3.43368	1.67219	0.0989814	0.527502	-4.75057
DTX3	0.493834	3.84191	1.67164	0.0990903	0.527508	-4.75142
ABCG1	-0.543749	3.11273	-1.67147	0.0991236	0.527508	-4.75168
LDOC1	0.485662	2.83652	1.67118	0.0991817	0.527508	-4.75213
SIRT5	0.445431	2.74789	1.66904	0.0996051	0.529406	-4.75541
HOXA4	-0.591453	2.55653	-1.66795	0.0998235	0.530212	-4.7571
FUBP1	0.416716	4.29204	1.66735	0.0999417	0.530332	-4.75801
SGPP2	-0.552408	3.10715	-1.66705	0.100003	0.530332	-4.75849
FAM120B	-0.503697	2.86697	-1.66663	0.100086	0.530332	-4.75913
CSNK1G2	0.42586	3.5601	1.66637	0.100138	0.530332	-4.75953
AK4	-0.557275	3.30762	-1.66616	0.10018	0.530332	-4.75984
GTF2H1	0.441069	2.91108	1.66506	0.100399	0.530937	-4.76153
PLCB2	0.598075	2.93464	1.66492	0.100428	0.530937	-4.76175
CLDND1	-0.493043	3.32807	-1.6644	0.100533	0.531086	-4.76255
KTN1	-0.408046	4.38255	-1.66412	0.100589	0.531086	-4.76299
DLGAP3	0.468572	2.92958	1.6631	0.100794	0.531811	-4.76455
SMOC2	0.655911	2.65144	1.66245	0.100924	0.532145	-4.76554
MED15	0.492851	3.68405	1.66035	0.101346	0.533535	-4.76875
RASSF4	0.573592	3.18838	1.66022	0.101372	0.533535	-4.76895
DYNLT2B	0.428785	3.09007	1.65982	0.101455	0.533535	-4.76958
TNFAIP2	0.569359	5.43722	1.65953	0.101513	0.533535	-4.77002
DPH5	0.501171	2.77096	1.65924	0.10157	0.533535	-4.77045
TMEM167A	-0.377052	4.35848	-1.65914	0.101591	0.533535	-4.7706
ATN1	0.476986	4.0544	1.65833	0.101755	0.533567	-4.77185
GALNTL5	-0.542685	3.65293	-1.65818	0.101786	0.533567	-4.77208
ECE2	0.53243	3.00235	1.65781	0.101861	0.533567	-4.77265
TOMM7	0.479977	5.38908	1.65771	0.101882	0.533567	-4.7728
NSMF	0.466432	3.55453	1.65746	0.101932	0.533567	-4.77319
DDX11	0.492186	2.92464	1.65442	0.102549	0.535831	-4.77782
FHIP2A	-0.526672	2.74283	-1.6544	0.102553	0.535831	-4.77785
GOLGA7	-0.430307	4.04755	-1.65429	0.102576	0.535831	-4.77803
SHISA6	-0.4965	2.68595	-1.654	0.102635	0.535831	-4.77846
COL16A1	-0.547433	2.58457	-1.65362	0.102711	0.535879	-4.77904
ALG12	-0.52469	3.55355	-1.65304	0.102832	0.536155	-4.77994
DOCK5	-0.534358	3.08132	-1.65257	0.102927	0.536301	-4.78065
SP7	-0.471561	2.96844	-1.65168	0.103108	0.536357	-4.782
IRS2	0.593305	3.40606	1.65141	0.103163	0.536357	-4.78241
ETF1	-0.444894	3.35235	-1.6511	0.103227	0.536357	-4.78288
SLC46A2	-0.737149	2.12822	-1.65094	0.103259	0.536357	-4.78312
STAT2	0.502851	3.35874	1.65087	0.103275	0.536357	-4.78324
TRIM68	-0.575102	2.61385	-1.65051	0.103348	0.536382	-4.78378
DNASE2	-0.572021	2.71974	-1.64909	0.103639	0.537306	-4.78594
USP17L3	-0.570739	3.51944	-1.64888	0.103682	0.537306	-4.78626
PI4KA	0.473409	3.49051	1.64832	0.103798	0.537306	-4.78712
PPFIBP2	-0.494917	2.86913	-1.64816	0.103831	0.537306	-4.78736
RASD1	-0.632031	3.31988	-1.6474	0.103987	0.537306	-4.78851
THBS1	-0.526286	2.95796	-1.64724	0.104021	0.537306	-4.78876
SERINC2	-0.497819	3.21444	-1.64676	0.104119	0.537306	-4.78949
RNF150	0.455472	3.32327	1.64627	0.10422	0.537306	-4.79023
UGT2B15	0.557489	2.41066	1.64626	0.104222	0.537306	-4.79025
TMEM120B	0.531401	3.33628	1.64624	0.104226	0.537306	-4.79027
TXLNA	0.406969	3.44994	1.64574	0.10433	0.537306	-4.79104
MMP10	-0.739726	2.67893	-1.6451	0.104462	0.537306	-4.79201
SCNN1B	0.575342	2.62033	1.64509	0.104464	0.537306	-4.79203
CXCL14	-0.721239	2.61384	-1.64483	0.104517	0.537306	-4.79242
ATP8B4	0.537274	2.79826	1.64472	0.10454	0.537306	-4.79258
PCYT1A	-0.574504	2.69367	-1.64425	0.104638	0.537461	-4.7933
CNTNAP1	-0.53374	2.4799	-1.64291	0.104915	0.538321	-4.79533
WIPI2	-0.482016	3.03203	-1.64261	0.104977	0.538321	-4.79578
ZFYVE9	0.502516	2.89858	1.64227	0.10505	0.538321	-4.79631
TPD52L2	-0.428998	3.97025	-1.64214	0.105076	0.538321	-4.79651
HMBOX1	-0.529186	3.22127	-1.64009	0.105502	0.540154	-4.7996
RPS8	0.414327	8.55413	1.63894	0.105743	0.541038	-4.80135
ATRX	-0.357058	7.02067	-1.63796	0.105947	0.541548	-4.80283
ORMDL3	-0.403272	3.24799	-1.63781	0.105979	0.541548	-4.80306
ADAM28	-0.473393	3.17419	-1.6368	0.106189	0.542211	-4.80458
YLPM1	0.514796	2.70877	1.63654	0.106245	0.542211	-4.80498
SAAL1	-0.436341	3.70374	-1.63593	0.106372	0.542513	-4.8059
REC8	0.529558	3.08982	1.63517	0.106533	0.542726	-4.80705
CCL21	-0.572523	2.49046	-1.63508	0.106551	0.542726	-4.80718
PDCL	-0.49435	2.81526	-1.63465	0.106641	0.542838	-4.80783
NME4	0.443357	3.19749	1.6342	0.106735	0.54297	-4.80851
RAP1A	-0.403294	3.68259	-1.63307	0.106974	0.543173	-4.81021
STBD1	-0.377736	4.92202	-1.63284	0.107022	0.543173	-4.81056
NADSYN1	0.462442	2.72589	1.63269	0.107055	0.543173	-4.81079
NPIPB6	0.35449	5.44446	1.63255	0.107084	0.543173	-4.811
RPL7	0.364588	8.23852	1.63239	0.107117	0.543173	-4.81124
ENG	0.503074	4.0072	1.63074	0.107467	0.544599	-4.81373
MTCH1	0.374325	4.63303	1.62937	0.107756	0.545717	-4.81579
CTBS	-0.47745	3.23243	-1.62866	0.107907	0.546131	-4.81685
TMEM260	-0.485258	3.01552	-1.62799	0.10805	0.546389	-4.81787
PRRT3	-0.492587	2.92263	-1.62778	0.108095	0.546389	-4.81819
MUC16	-0.520717	2.61057	-1.62554	0.108571	0.548446	-4.82155
ANP32E	-0.510271	3.13031	-1.62489	0.108709	0.548794	-4.82252
PPP1R2	0.458113	3.78492	1.62428	0.108841	0.549039	-4.82345
HMCES	0.508856	2.75569	1.62402	0.108896	0.549039	-4.82383
SMIM10L1	-0.477132	2.9028	-1.62301	0.109112	0.549467	-4.82535
MTHFD1	0.53447	2.87063	1.62298	0.109119	0.549467	-4.82539
LRRC8A	-0.569331	3.31953	-1.62225	0.109276	0.549839	-4.82649
RHOF	0.478648	3.10196	1.62166	0.109402	0.549839	-4.82737
TRIP4	-0.467727	2.81795	-1.62155	0.109424	0.549839	-4.82753
HNRNPL	0.492278	3.54673	1.62134	0.10947	0.549839	-4.82784
MAN2B2	-0.433979	2.81058	-1.6208	0.109587	0.549998	-4.82866
RDH11	-0.485887	2.9157	-1.62055	0.10964	0.549998	-4.82903
ANAPC4	0.58428	3.49456	1.62012	0.109732	0.550114	-4.82967
FAM83E	0.524459	2.98268	1.61976	0.10981	0.550155	-4.83021
ADSL	-0.476603	3.26661	-1.61917	0.109938	0.550451	-4.8311
RMND5A	0.438855	3.07648	1.61843	0.110097	0.550619	-4.83221
CADM4	-0.509314	2.70386	-1.61819	0.110148	0.550619	-4.83256
SOX9	0.448168	2.88766	1.61787	0.110218	0.550619	-4.83304
NAB1	0.508511	3.17535	1.61773	0.110248	0.550619	-4.83325
DHX29	-0.502531	2.70445	-1.61677	0.110455	0.551212	-4.83468
RNF165	0.550413	2.96151	1.61632	0.110554	0.551212	-4.83536
PREP	0.486443	2.70222	1.61604	0.110614	0.551212	-4.83578
ULK1	-0.525695	3.09916	-1.61581	0.110664	0.551212	-4.83612
HIC1	-0.465372	3.44008	-1.61514	0.110808	0.551212	-4.83712
ERP27	0.575895	2.65116	1.61485	0.110872	0.551212	-4.83756
SLC34A2	-0.526193	4.00816	-1.61464	0.110917	0.551212	-4.83787
DNAH5	0.493671	2.55835	1.61439	0.110972	0.551212	-4.83824
ADAM10	-0.433818	4.01157	-1.61406	0.111043	0.551212	-4.83873
TAF15	-0.466918	3.93052	-1.61394	0.11107	0.551212	-4.83892
KCNK13	-0.491712	2.94934	-1.61278	0.111321	0.551212	-4.84064
SCRN3	-0.565517	3.14673	-1.61256	0.111369	0.551212	-4.84097
IL11RA	-0.547043	2.84803	-1.61255	0.111372	0.551212	-4.84099
ZFP36L1	-0.461372	5.23858	-1.61218	0.111452	0.551212	-4.84154
RPA3	-0.433773	3.65747	-1.61214	0.111462	0.551212	-4.8416
RPL36AL	0.355631	4.87344	1.61207	0.111477	0.551212	-4.84171
POLDIP2	0.423281	3.24139	1.61095	0.111721	0.551771	-4.84338
ERCC3	-0.464664	2.84042	-1.61091	0.111729	0.551771	-4.84343
ANKRD36C	0.485758	2.70587	1.61021	0.111881	0.55218	-4.84447
FAM193A	-0.380871	3.62764	-1.60904	0.112138	0.553105	-4.84621
RGL1	-0.485034	3.91658	-1.60817	0.11233	0.553649	-4.84751
DMAC2	0.421578	3.54678	1.60786	0.112397	0.553649	-4.84797
DYNLRB2	0.500061	2.64076	1.60758	0.112458	0.553649	-4.84838
NAPSA	0.599684	3.35078	1.6068	0.112629	0.554147	-4.84954
FYB2	0.498809	2.42959	1.60624	0.112752	0.554376	-4.85037
ULBP1	-0.531097	2.45171	-1.60596	0.112815	0.554376	-4.85079
ZDHHC2	-0.485585	3.31734	-1.60465	0.113103	0.555167	-4.85273
LCMT1	0.461325	3.01781	1.60459	0.113115	0.555167	-4.85282
ZNF507	-0.476226	3.15398	-1.60393	0.113263	0.555449	-4.85381
RNF123	0.462108	2.97603	1.6037	0.113313	0.555449	-4.85414
CLEC17A	-0.505348	2.81305	-1.60328	0.113406	0.555563	-4.85477
KLHL18	0.441614	2.97335	1.60225	0.113633	0.556334	-4.85629
CCT8	-0.540718	3.26906	-1.60165	0.113767	0.556585	-4.85719
THAP11	0.46424	2.95163	1.60139	0.113825	0.556585	-4.85757
DDRGK1	-0.35358	4.72236	-1.60021	0.114086	0.557505	-4.85932
ADAMTS4	0.531586	3.06666	1.59983	0.11417	0.557505	-4.85988
CCNH	-0.496486	2.83198	-1.59958	0.114225	0.557505	-4.86025
TUBE1	-0.44255	3.0937	-1.59927	0.114293	0.557505	-4.8607
PRKCI	0.523988	3.56902	1.59884	0.11439	0.557561	-4.86134
IVD	0.543933	3.17967	1.59859	0.114445	0.557561	-4.86171
TKT	0.492607	3.66648	1.59787	0.114607	0.558007	-4.86278
DDI2	-0.467055	2.98793	-1.5974	0.11471	0.558117	-4.86347
CNDP2	0.45352	2.4527	1.59713	0.11477	0.558117	-4.86386
H1-7	-0.358229	5.83482	-1.59526	0.115189	0.559809	-4.86663
PPP2R5A	-0.53288	3.30159	-1.59483	0.115286	0.55984	-4.86727
ARHGEF25	-0.492503	3.05867	-1.59458	0.115341	0.55984	-4.86763
COL6A2	-0.420243	5.26012	-1.59429	0.115406	0.55984	-4.86806
RBM12	-0.476815	3.10878	-1.59102	0.116142	0.563064	-4.87289
FERMT2	-0.479571	3.68684	-1.58994	0.116384	0.563747	-4.87447
RPS15	0.36161	7.21555	1.58907	0.116582	0.563747	-4.87576
H2AC16	-0.469902	2.80389	-1.58904	0.116588	0.563747	-4.87579
NDUFA12	0.505371	3.14447	1.58802	0.116819	0.563747	-4.8773
TAF12	-0.471137	3.19265	-1.58798	0.116828	0.563747	-4.87735
NFYA	-0.265828	8.27013	-1.58743	0.116952	0.563747	-4.87816
DPF2	-0.444568	2.93566	-1.58701	0.117047	0.563747	-4.87878
DPH1	0.473562	3.06469	1.58695	0.11706	0.563747	-4.87886
SPSB1	0.492898	3.29027	1.5863	0.117209	0.563747	-4.87983
MYC	0.552447	4.19687	1.58627	0.117216	0.563747	-4.87987
COL4A2	-0.491327	4.12863	-1.58594	0.117289	0.563747	-4.88035
PRDM2	-0.409759	3.08246	-1.58588	0.117303	0.563747	-4.88043
TRIP6	0.421983	3.49365	1.58584	0.117312	0.563747	-4.88049
BSDC1	-0.399908	3.18535	-1.58582	0.117318	0.563747	-4.88053
ILF2	0.461486	3.58955	1.5848	0.117549	0.563747	-4.88202
USP54	-0.437387	3.13995	-1.58478	0.117554	0.563747	-4.88205
GOPC	-0.455931	2.91951	-1.5847	0.117572	0.563747	-4.88217
GLRX	-0.47862	2.95732	-1.58463	0.117587	0.563747	-4.88227
SLC25A17	-0.449603	2.83658	-1.58414	0.117699	0.563747	-4.88299
CDKAL1	-0.464934	3.37026	-1.58413	0.117702	0.563747	-4.88301
DROSHA	0.421123	3.26272	1.58352	0.117841	0.563953	-4.8839
RACK1	0.399363	6.70602	1.58332	0.117887	0.563953	-4.8842
LDB2	-0.514977	3.2776	-1.58272	0.118023	0.564269	-4.88508
NONO	0.410364	5.03406	1.58215	0.118154	0.564314	-4.88591
ARPC1A	0.398178	3.8845	1.58189	0.118212	0.564314	-4.88629
NT5C2	-0.452203	3.07695	-1.58174	0.118246	0.564314	-4.8865
TTI1	-0.484812	2.80132	-1.58105	0.118405	0.564372	-4.88752
GDF7	-0.567437	2.51062	-1.58049	0.118534	0.564372	-4.88834
JOSD1	-0.465801	3.32243	-1.58045	0.118541	0.564372	-4.88839
GNG12	0.429192	3.021	1.58022	0.118594	0.564372	-4.88873
PLEKHH3	0.449266	3.03584	1.58014	0.118613	0.564372	-4.88885
ZNF696	-0.368811	4.24323	-1.57887	0.118903	0.565192	-4.8907
FAIM2	-0.439804	2.93085	-1.57877	0.118928	0.565192	-4.89086
STAM2	-0.462253	3.14878	-1.57802	0.1191	0.56567	-4.89195
FAM117A	0.528538	2.9692	1.5766	0.119426	0.566282	-4.89402
EMC2	0.431115	3.66812	1.57653	0.119443	0.566282	-4.89413
GPRC5C	0.417863	3.4731	1.57629	0.119497	0.566282	-4.89447
EPB41L4A	-0.542994	2.84501	-1.57622	0.119514	0.566282	-4.89458
SAP130	-0.461089	2.93999	-1.57479	0.119845	0.567512	-4.89667
H2AC21	0.425241	3.68102	1.57448	0.119916	0.567513	-4.89712
YPEL3	0.393358	3.95314	1.57347	0.12015	0.567772	-4.89859
CTSO	-0.507803	2.73814	-1.57341	0.120162	0.567772	-4.89867
DRD4	-0.493054	4.00681	-1.57262	0.120347	0.567772	-4.89983
STING1	0.526189	2.96584	1.57244	0.120387	0.567772	-4.90009
ZNF516	0.563873	4.2258	1.57207	0.120473	0.567772	-4.90062
SLC7A6	-0.456821	3.07469	-1.57171	0.120557	0.567772	-4.90115
CBX1	-0.482909	3.30725	-1.57163	0.120576	0.567772	-4.90127
SEC22B	0.443051	3.21596	1.57133	0.120646	0.567772	-4.90171
BNIP3L	-0.453389	4.91119	-1.57091	0.120743	0.567772	-4.90232
KAT2A	0.511028	2.8855	1.57066	0.120801	0.567772	-4.90268
CBY1	0.357203	3.65567	1.57059	0.120818	0.567772	-4.90278
ARL15	-0.483525	3.0419	-1.57054	0.120828	0.567772	-4.90285
DNAI2	0.615027	2.42439	1.56963	0.121041	0.568367	-4.90418
SNRPA	0.477195	3.75368	1.56925	0.121129	0.568367	-4.90473
MRPL38	0.470992	3.40986	1.56899	0.121189	0.568367	-4.90511
ZNF530	0.430755	3.53385	1.56877	0.121241	0.568367	-4.90543
DNM2	0.448517	4.14077	1.56845	0.121315	0.568373	-4.90589
MECOM	0.433411	3.31014	1.56774	0.121481	0.568373	-4.90692
PRCP	-0.468715	3.43185	-1.56761	0.121511	0.568373	-4.90711
TYK2	0.471216	3.47318	1.56751	0.121536	0.568373	-4.90726
SNRPF	0.502015	3.47707	1.56696	0.121664	0.568373	-4.90806
CHST7	-0.469693	3.25738	-1.56693	0.121672	0.568373	-4.90811
SCARB2	-0.428324	3.98462	-1.56656	0.121756	0.568435	-4.90863
ANXA4	-0.501078	3.18154	-1.56602	0.121883	0.56858	-4.90942
MRPS35	0.403078	3.6097	1.56582	0.121931	0.56858	-4.90971
RORC	-0.551426	2.58494	-1.5654	0.122028	0.568627	-4.91032
PARM1	-0.416487	3.6762	-1.56506	0.122107	0.568627	-4.91081
MAP3K20	-0.452277	3.0636	-1.56471	0.12219	0.568627	-4.91132
RANBP17	-0.575442	2.96461	-1.56455	0.122227	0.568627	-4.91155
CD14	-0.477091	3.31355	-1.56391	0.122379	0.569001	-4.91248
RPL35	0.408076	6.39167	1.56284	0.12263	0.569835	-4.91403
PTBP1	-0.319069	13.3157	-1.56066	0.123143	0.571595	-4.91718
KCTD11	-0.486425	2.90183	-1.56062	0.123153	0.571595	-4.91724
DNAJC11	0.526928	3.20738	1.56011	0.123273	0.571735	-4.91798
TGOLN2	-0.402235	4.77867	-1.55975	0.123358	0.571735	-4.9185
ATP8B2	0.473778	2.86916	1.55932	0.12346	0.571735	-4.91912
TNS1	0.514892	2.98133	1.55868	0.123612	0.571735	-4.92005
BACE2	-0.430398	3.46087	-1.55865	0.12362	0.571735	-4.9201
CARD8	0.485358	3.06683	1.55849	0.123658	0.571735	-4.92033
PBX1	0.419638	4.47472	1.55836	0.123686	0.571735	-4.9205
TRAF4	0.540134	3.05728	1.55762	0.123862	0.571991	-4.92157
UNC5A	-0.475159	2.92078	-1.55752	0.123886	0.571991	-4.92172
ATXN7L3B	0.49309	3.68026	1.55688	0.124039	0.572367	-4.92265
DGCR8	0.414633	2.97022	1.55583	0.124289	0.573061	-4.92417
SLC2A9	-0.5106	2.62682	-1.55549	0.124368	0.573061	-4.92464
APOL4	-0.503644	3.05748	-1.55533	0.124406	0.573061	-4.92487
CCSAP	-0.520283	2.70089	-1.55397	0.124732	0.574228	-4.92684
YTHDF2	0.432093	3.18789	1.55142	0.125341	0.576701	-4.93052
EBNA1BP2	0.476222	3.23035	1.55056	0.125547	0.577313	-4.93175
LONP2	0.38611	4.17584	1.54907	0.125904	0.577648	-4.93388
GTPBP6	0.415972	3.02795	1.54889	0.125947	0.577648	-4.93414
PLCB1	-0.500169	3.04627	-1.54833	0.126083	0.577648	-4.93495
ZBTB46	0.510759	3.39939	1.54827	0.126096	0.577648	-4.93504
CD276	-0.400236	4.0916	-1.54787	0.126193	0.577648	-4.93561
PFKM	0.520497	2.60694	1.5478	0.126209	0.577648	-4.93571
PCYOX1	-0.406397	3.74284	-1.54769	0.126236	0.577648	-4.93587
CACNB3	0.500583	3.35568	1.54757	0.126266	0.577648	-4.93605
PET117	0.469974	3.42994	1.54753	0.126274	0.577648	-4.9361
MDM4	0.451413	3.73891	1.5469	0.126425	0.578006	-4.93699
RIBC1	0.521164	2.43608	1.54555	0.126753	0.578761	-4.93894
SERTAD3	0.495799	2.92698	1.54529	0.126816	0.578761	-4.93931
TFEC	-0.550272	2.23493	-1.5452	0.126837	0.578761	-4.93944
VEGFA	-0.475285	4.13243	-1.54501	0.126882	0.578761	-4.93971
RTEL1	0.515979	2.53414	1.54384	0.127166	0.579724	-4.94139
COX8A	0.344607	5.24308	1.54275	0.127431	0.580601	-4.94295
AMIGO2	-0.521951	2.90271	-1.54228	0.127544	0.580784	-4.94362
ABHD17B	-0.437871	2.93907	-1.54166	0.127696	0.581139	-4.94451
ACTR10	0.34799	4.46555	1.54086	0.127889	0.581414	-4.94565
MRPS25	0.439467	3.22869	1.54081	0.127902	0.581414	-4.94573
RNF40	-0.448406	3.32273	-1.54046	0.127987	0.581465	-4.94622
ARMCX4	-0.510438	2.52506	-1.5391	0.128317	0.58199	-4.94816
SCMH1	0.401757	2.94771	1.53906	0.128329	0.58199	-4.94823
SIK1	-0.69059	4.09392	-1.539	0.128343	0.58199	-4.94831
CYB5A	-0.514438	4.10847	-1.53839	0.128491	0.58199	-4.94917
ZKSCAN5	0.516769	2.95875	1.53828	0.128518	0.58199	-4.94933
VPS37C	0.462242	2.70646	1.53763	0.128677	0.58199	-4.95026
DALRD3	0.515442	2.6412	1.53762	0.12868	0.58199	-4.95028
ZCCHC24	-0.474829	3.58269	-1.53758	0.128688	0.58199	-4.95033
SMIM15	-0.513336	3.06398	-1.5362	0.129026	0.582967	-4.95229
DGLUCY	0.479611	3.08565	1.5361	0.129051	0.582967	-4.95244
MBOAT1	0.496394	2.85367	1.5356	0.129173	0.583189	-4.95315
NTRK3	-0.527105	2.43389	-1.53494	0.129336	0.583591	-4.9541
SLC15A5	-0.507271	2.50482	-1.53441	0.129467	0.58385	-4.95485
RAB22A	-0.504854	2.64682	-1.53361	0.129663	0.584405	-4.95599
OR7A10	-0.459328	3.05768	-1.533	0.129814	0.584751	-4.95686
PRTG	-0.49632	2.96411	-1.53268	0.129892	0.584773	-4.95732
FAAH2	0.466085	2.62432	1.53089	0.130332	0.585253	-4.95985
ATP5MK	-0.410216	4.50243	-1.53085	0.130343	0.585253	-4.95991
ST3GAL2	-0.40072	6.53435	-1.5308	0.130355	0.585253	-4.95998
SNRPC	0.452829	3.63833	1.53079	0.130359	0.585253	-4.96
RBP7	-0.485351	2.35257	-1.53075	0.130367	0.585253	-4.96005
APP	0.386341	5.41589	1.53011	0.130525	0.585346	-4.96096
POLR2F	0.419995	3.00488	1.53007	0.130535	0.585346	-4.96102
CYB561A3	-0.507959	2.74547	-1.52934	0.130715	0.585781	-4.96205
TMEM222	0.519694	2.6475	1.52864	0.130889	0.585781	-4.96304
RASA4	0.516472	3.93255	1.52864	0.130891	0.585781	-4.96305
SYNGR2	0.437679	3.70824	1.5282	0.130999	0.585781	-4.96368
LCLAT1	-0.484724	2.55036	-1.52819	0.131001	0.585781	-4.96368
HOXB8	-0.422041	2.86033	-1.52727	0.131228	0.585966	-4.96499
RAB7A	0.395053	4.11605	1.5268	0.131346	0.585966	-4.96565
HYI	0.37891	3.07969	1.52647	0.131428	0.585966	-4.96613
DMWD	-0.411216	3.80097	-1.52642	0.131441	0.585966	-4.9662
GUSB	-0.505749	3.78741	-1.52622	0.131491	0.585966	-4.96648
HERC6	-0.447014	2.87919	-1.52616	0.131505	0.585966	-4.96656
GLG1	-0.454435	3.62478	-1.5257	0.13162	0.585966	-4.96721
P3H2	0.501229	2.71993	1.52565	0.131632	0.585966	-4.96729
ICAM2	-0.474741	2.6627	-1.52437	0.131951	0.586659	-4.9691
PLPP1	-0.548467	2.79337	-1.52395	0.132055	0.586659	-4.96969
CPSF2	-0.500129	3.05968	-1.52393	0.132061	0.586659	-4.96972
TXNDC15	-0.413937	3.55575	-1.52384	0.132083	0.586659	-4.96985
UBE2B	-0.377794	3.98704	-1.52276	0.132353	0.587531	-4.97138
LTBP3	0.38683	3.83825	1.52177	0.132601	0.588303	-4.97278
TADA3	0.460631	3.04983	1.52064	0.132883	0.589224	-4.97436
SEC11C	-0.463178	3.05925	-1.51946	0.13318	0.590169	-4.97603
STON1	-0.46321	2.68118	-1.5192	0.133245	0.590169	-4.9764
NXF1	0.450481	3.9086	1.51826	0.133483	0.590761	-4.97773
GTF3C3	0.405141	3.00677	1.51808	0.133527	0.590761	-4.97798
PLEKHH1	0.389296	2.85282	1.51739	0.1337	0.591198	-4.97895
RAPGEF6	0.451299	2.69901	1.5156	0.134153	0.592592	-4.98148
MAP3K1	-0.448939	3.03307	-1.51526	0.134239	0.592592	-4.98195
SNX3	-0.432362	4.40621	-1.51497	0.134312	0.592592	-4.98236
DMTF1	-0.444135	2.93537	-1.51496	0.134314	0.592592	-4.98237
GTF2A2	-0.460797	3.2236	-1.51378	0.134613	0.593271	-4.98403
IFNAR1	-0.435824	3.41017	-1.51377	0.134617	0.593271	-4.98405
SEMA3B	0.500461	2.76887	1.51315	0.134773	0.593282	-4.98492
SLC7A2	0.522399	4.21941	1.51313	0.134777	0.593282	-4.98494
PGR	0.464872	4.04003	1.51248	0.134942	0.593282	-4.98586
SLC35E4	-0.437361	2.6594	-1.51242	0.134958	0.593282	-4.98594
DLG4	0.47058	2.78746	1.51228	0.134993	0.593282	-4.98613
MAP7D1	-0.444303	3.29779	-1.51151	0.135189	0.593814	-4.98722
GSTM4	0.501811	3.14509	1.51083	0.135362	0.594248	-4.98818
LOX	-0.507905	2.59118	-1.5098	0.135625	0.59507	-4.98962
PLXNB1	0.424687	3.52145	1.50909	0.135806	0.595492	-4.99062
SRI	-0.375462	4.46204	-1.50884	0.13587	0.595492	-4.99097
CCDC6	0.472324	3.17908	1.50833	0.136001	0.59563	-4.99168
EIF3I	0.467488	3.43964	1.50813	0.136052	0.59563	-4.99197
UBE2K	0.453596	3.99643	1.50654	0.136457	0.596151	-4.99418
STAU1	-0.402724	3.52682	-1.50637	0.136502	0.596151	-4.99443
H2BC14	-0.48348	2.72828	-1.5063	0.136519	0.596151	-4.99452
SMTN	-0.388608	3.91039	-1.50599	0.136599	0.596151	-4.99496
LAMA3	0.502261	3.07212	1.50591	0.136618	0.596151	-4.99506
REPS1	-0.448657	2.79465	-1.5059	0.136621	0.596151	-4.99508
ABHD8	-0.459346	3.38311	-1.50547	0.136732	0.596306	-4.99568
SSBP4	0.470368	4.25648	1.50506	0.136836	0.596436	-4.99625
TMEM251	-0.464376	2.78036	-1.50443	0.136999	0.596718	-4.99714
NDUFB3	-0.484091	3.18129	-1.50399	0.137113	0.596718	-4.99776
LPIN1	-0.450409	2.89861	-1.50393	0.137126	0.596718	-4.99783
MEIS1	0.443808	4.67849	1.50319	0.137318	0.596831	-4.99887
KIF1C	-0.510453	2.54967	-1.5029	0.137392	0.596831	-4.99927
BOK	0.430408	3.37732	1.50272	0.137439	0.596831	-4.99953
MYCBP	-0.465009	2.79851	-1.50246	0.137507	0.596831	-4.9999
HNRNPR	-0.419232	3.89458	-1.50212	0.137594	0.596831	-5.00037
PRKACA	0.438857	3.62226	1.50208	0.137603	0.596831	-5.00042
IDH1	-0.452897	2.80798	-1.50099	0.137886	0.597371	-5.00195
ENPP4	-0.522059	2.64725	-1.50075	0.137948	0.597371	-5.00228
MAGOHB	-0.466838	2.98352	-1.5002	0.13809	0.597371	-5.00305
SNX27	-0.460691	2.81562	-1.49986	0.138178	0.597371	-5.00352
PLG	0.437031	2.82855	1.49967	0.138227	0.597371	-5.00379
PLCD1	-0.489577	2.65556	-1.49884	0.138441	0.597371	-5.00494
CNOT1	0.386609	3.87491	1.49849	0.138532	0.597371	-5.00543
EFCAB2	0.433202	3.02557	1.49805	0.138645	0.597371	-5.00603
CRELD1	-0.475824	2.43042	-1.49793	0.138676	0.597371	-5.0062
WNK2	0.480961	2.69532	1.49789	0.138689	0.597371	-5.00627
MGAT4A	-0.484341	2.7829	-1.49764	0.138751	0.597371	-5.0066
INAVA	-0.482341	3.77526	-1.4975	0.138788	0.597371	-5.0068
LSM12	-0.344512	4.44678	-1.49733	0.138832	0.597371	-5.00704
SPATS2L	0.472775	2.98327	1.49691	0.138941	0.597371	-5.00762
CA12	-0.475712	2.63658	-1.49685	0.138958	0.597371	-5.00771
CREBL2	0.42583	3.48262	1.4966	0.139022	0.597371	-5.00805
HMG20B	0.353261	3.44906	1.49648	0.139055	0.597371	-5.00823
EEF2KMT	-0.454713	2.7582	-1.49618	0.139131	0.597371	-5.00864
NAA20	-0.432085	3.90345	-1.49603	0.139171	0.597371	-5.00885
FN3K	0.481217	2.89599	1.4958	0.139231	0.597371	-5.00917
RAD51B	-0.440329	3.48849	-1.49508	0.139417	0.597845	-5.01016
HOXA9	-0.478056	2.76284	-1.49416	0.139657	0.598271	-5.01144
PTOV1	0.342194	4.82434	1.49401	0.139697	0.598271	-5.01166
OLFML2A	-0.437684	2.6461	-1.49384	0.139742	0.598271	-5.0119
MICALL2	0.321159	5.91427	1.49354	0.139819	0.598279	-5.01231
SYT2	0.417844	2.80582	1.49314	0.139924	0.598404	-5.01286
PCNP	-0.400184	4.73931	-1.49226	0.140153	0.598787	-5.01408
SH3BGRL3	-0.439965	5.28942	-1.4922	0.140169	0.598787	-5.01417
ETV6	-0.463664	3.41643	-1.49193	0.140239	0.598787	-5.01454
C19orf53	0.449515	3.77176	1.49049	0.140617	0.600078	-5.01654
CENPB	0.397586	3.23212	1.48987	0.140781	0.600454	-5.0174
NOS2	-0.557078	2.63764	-1.48934	0.140918	0.600717	-5.01812
MIA3	-0.423902	3.55103	-1.48888	0.141041	0.60087	-5.01877
SMAD7	-0.383304	4.28139	-1.48863	0.141105	0.60087	-5.01911
MMS19	0.392643	3.05415	1.48772	0.141346	0.600888	-5.02037
G6PD	-0.438284	3.19253	-1.48727	0.141463	0.600888	-5.02099
YME1L1	-0.413852	3.53318	-1.48693	0.141552	0.600888	-5.02146
SLC25A5	0.461338	3.80258	1.48681	0.141585	0.600888	-5.02163
ZNF783	0.447888	3.17357	1.4862	0.141747	0.600888	-5.02248
IQCK	-0.399303	3.06156	-1.48618	0.141751	0.600888	-5.0225
GRAMD1C	-0.491685	2.90789	-1.48599	0.141801	0.600888	-5.02276
NRROS	-0.412004	2.69962	-1.48591	0.141822	0.600888	-5.02287
CCDC12	-0.480378	2.74601	-1.48591	0.141822	0.600888	-5.02287
EMC7	-0.458516	3.21271	-1.48526	0.141994	0.600888	-5.02377
PRKCSH	0.388718	4.62296	1.4852	0.142011	0.600888	-5.02386
AKT1	0.426638	3.53225	1.48482	0.142109	0.600888	-5.02437
IL2RB	0.527379	4.07309	1.48464	0.142158	0.600888	-5.02463
STOML2	0.421398	3.31804	1.4846	0.142168	0.600888	-5.02468
ZNF736	-0.409606	3.01432	-1.4843	0.142248	0.600903	-5.02509
CNOT2	0.380868	3.5129	1.48382	0.142376	0.601127	-5.02577
FHL1	-0.435781	2.8815	-1.48344	0.142476	0.601231	-5.02629
ARGLU1	0.353168	5.39824	1.48254	0.142715	0.60159	-5.02753
GCNT3	-0.505862	2.10826	-1.48221	0.142802	0.60159	-5.02798
RAB40C	0.419552	2.75656	1.48214	0.142821	0.60159	-5.02808
KXD1	-0.44483	3.35841	-1.48164	0.142952	0.60159	-5.02876
IQCN	0.4792	3.47968	1.48147	0.142999	0.60159	-5.029
PKD1L2	-0.527029	2.56804	-1.48134	0.143034	0.60159	-5.02918
ARPC5L	0.480327	3.02708	1.48112	0.143092	0.60159	-5.02948
ZNF385A	0.4634	3.42547	1.48013	0.143355	0.602173	-5.03085
ACLY	-0.465217	2.81973	-1.48001	0.143387	0.602173	-5.03101
JUNB	0.468917	5.31229	1.47914	0.14362	0.602173	-5.03221
SBSPON	0.506104	2.75321	1.47889	0.143685	0.602173	-5.03255
MAL2	-0.430596	2.77454	-1.47868	0.143741	0.602173	-5.03284
PNMA1	0.439027	2.93422	1.47835	0.143828	0.602173	-5.03329
MAGEA3	-0.383342	4.05716	-1.47754	0.144045	0.602173	-5.0344
FUBP3	0.408974	3.32988	1.47754	0.144047	0.602173	-5.03441
TPST1	-0.396045	4.20961	-1.4775	0.144055	0.602173	-5.03446
H2AC1	-0.443013	3.33307	-1.47626	0.144387	0.602173	-5.03616
LPCAT3	-0.456496	2.74933	-1.47608	0.144438	0.602173	-5.03642
NNT	-0.411731	3.00119	-1.47603	0.144449	0.602173	-5.03648
PFN1	0.419433	4.72784	1.47526	0.144655	0.602173	-5.03753
CPZ	-0.451937	3.20511	-1.4752	0.144673	0.602173	-5.03762
CDK2	-0.402231	2.83517	-1.475	0.144726	0.602173	-5.0379
CDK15	-0.441188	3.11494	-1.47498	0.14473	0.602173	-5.03792
ITGB1	-0.382464	5.61293	-1.47471	0.144804	0.602173	-5.03829
RPS26	0.313361	5.46206	1.47454	0.144849	0.602173	-5.03852
ZNF678	-0.44651	3.40644	-1.47404	0.144983	0.602173	-5.03921
ELK3	-0.436793	3.66124	-1.47399	0.144997	0.602173	-5.03928
FAM110A	-0.517867	2.69299	-1.47372	0.145068	0.602173	-5.03964
CACYBP	-0.362001	3.12443	-1.47353	0.145121	0.602173	-5.03991
TRAK2	-0.496618	2.73117	-1.4735	0.145128	0.602173	-5.03995
RPL5	0.397278	7.61782	1.47237	0.145433	0.602173	-5.0415
SPDEF	0.509281	2.87652	1.47229	0.145455	0.602173	-5.04161
ARF6	-0.332631	4.73667	-1.47215	0.145492	0.602173	-5.0418
ZDHHC1	0.441062	3.2365	1.47189	0.145562	0.602173	-5.04216
LY6E	0.463421	2.96335	1.47188	0.145565	0.602173	-5.04217
SIN3B	-0.480058	3.2932	-1.47169	0.145616	0.602173	-5.04243
ARSD	-0.426014	3.45221	-1.47167	0.145621	0.602173	-5.04246
GNB4	0.466827	2.74542	1.47166	0.145625	0.602173	-5.04248
DDT	0.404248	3.35518	1.47154	0.145655	0.602173	-5.04263
WIPF3	-0.427559	2.83108	-1.46946	0.146217	0.603746	-5.04548
EIF3K	0.413124	4.80532	1.46912	0.146311	0.603746	-5.04595
CHAC1	-0.447024	2.6394	-1.46907	0.146323	0.603746	-5.04602
TJP3	0.512966	2.66267	1.46901	0.14634	0.603746	-5.0461
CMYA5	-0.534157	2.37179	-1.46836	0.146515	0.604143	-5.04698
HNMT	-0.439935	3.40962	-1.46791	0.146638	0.604143	-5.04761
ABRAXAS2	-0.477589	2.99638	-1.46774	0.146682	0.604143	-5.04783
RPS19BP1	0.420103	3.33804	1.46753	0.14674	0.604143	-5.04812
COL15A1	-0.528684	3.02749	-1.46719	0.146834	0.604216	-5.04859
TTC39C	0.422419	2.74011	1.46648	0.147024	0.604478	-5.04955
FAM104A	-0.380258	2.96566	-1.46625	0.147089	0.604478	-5.04987
LAPTM5	0.449422	4.61704	1.46608	0.147133	0.604478	-5.05009
KLRC2	-0.449236	3.86591	-1.46583	0.147202	0.604478	-5.05044
MTR	-0.375393	3.28409	-1.46524	0.147364	0.604546	-5.05125
GRK5	-0.431434	2.91037	-1.46521	0.14737	0.604546	-5.05129
RABL2B	0.438181	3.65284	1.46467	0.147518	0.604803	-5.05203
EPAS1	0.487945	3.72687	1.46442	0.147585	0.604803	-5.05236
SYTL3	-0.498925	3.30428	-1.46406	0.147683	0.604891	-5.05285
UEVLD	-0.41673	3.33348	-1.46307	0.147954	0.605689	-5.0542
CHPF	0.488964	3.38806	1.46228	0.148169	0.605952	-5.05528
TSC22D2	0.432063	2.91652	1.46221	0.148188	0.605952	-5.05537
TRIM44	-0.434816	3.73116	-1.462	0.148247	0.605952	-5.05566
ZNF626	-0.453864	2.78612	-1.46099	0.148522	0.606762	-5.05703
HDAC6	0.411694	3.44536	1.46062	0.148623	0.606812	-5.05753
VPS35L	0.442086	3.33123	1.46039	0.148687	0.606812	-5.05785
B4GALNT3	-0.492897	2.65043	-1.46011	0.148763	0.606812	-5.05823
PRDX4	-0.466202	3.56238	-1.45882	0.149117	0.607634	-5.05998
ZBTB2	-0.513249	2.85183	-1.45882	0.149117	0.607634	-5.05998
FOS	0.554899	6.77191	1.45837	0.149241	0.607651	-5.06059
CD1E	-0.47736	2.25694	-1.4577	0.149425	0.607651	-5.0615
GPRASP1	-0.499472	2.48279	-1.457	0.149617	0.607651	-5.06245
VPS26B	-0.407244	3.15945	-1.45665	0.149714	0.607651	-5.06292
PLEKHB1	0.42134	2.75464	1.45647	0.149762	0.607651	-5.06316
XDH	-0.553488	2.41868	-1.45645	0.14977	0.607651	-5.0632
FCGR1A	-0.493861	2.9285	-1.45613	0.149857	0.607651	-5.06363
SMARCD2	0.415888	3.09944	1.45607	0.149873	0.607651	-5.06371
LPGAT1	0.426644	3.36288	1.45605	0.149878	0.607651	-5.06373
MPC1	-0.470927	2.63858	-1.45602	0.149886	0.607651	-5.06377
PLA2G7	-0.467718	2.92938	-1.45557	0.15001	0.607844	-5.06439
SIRPA	0.504216	3.55178	1.45512	0.150137	0.60786	-5.06501
RTN3	-0.417059	3.77656	-1.455	0.150167	0.60786	-5.06516
CDK2AP1	0.413955	5.0898	1.45467	0.150259	0.60792	-5.0656
TEN1	0.417985	3.09193	1.4541	0.150417	0.608041	-5.06638
LMO4	-0.443154	3.78284	-1.45401	0.150442	0.608041	-5.0665
SYNGR1	0.509902	2.4522	1.45248	0.150864	0.60944	-5.06857
WDR45	0.438567	3.38761	1.45156	0.15112	0.610136	-5.06981
TLR1	-0.52427	2.47513	-1.45131	0.15119	0.610136	-5.07016
RPN1	-0.388312	3.96674	-1.45044	0.151432	0.610144	-5.07133
PSMA4	0.413806	3.22526	1.44999	0.151556	0.610144	-5.07193
RHOV	-0.401167	3.1831	-1.44988	0.151586	0.610144	-5.07208
ACSL3	-0.485801	2.62156	-1.44986	0.151593	0.610144	-5.07211
CD34	-0.420031	3.84147	-1.44974	0.151627	0.610144	-5.07228
ING4	-0.431796	3.5424	-1.44964	0.151654	0.610144	-5.07241
PROSER1	-0.446189	3.33903	-1.44926	0.151761	0.610144	-5.07293
IMMT	0.467811	2.86172	1.44909	0.151807	0.610144	-5.07315
ACIN1	0.440646	3.54688	1.44866	0.151927	0.610321	-5.07373
RPL21	0.305613	7.52834	1.4482	0.152055	0.610524	-5.07435
ZNF845	-0.395751	3.3543	-1.44768	0.152199	0.610795	-5.07505
MYH11	-0.505355	3.2245	-1.44731	0.152304	0.610907	-5.07556
SLC22A23	-0.414858	4.98197	-1.4469	0.152417	0.611027	-5.0761
POLI	-0.448443	3.27849	-1.44647	0.152538	0.611027	-5.07668
SIGIRR	-0.363151	4.98883	-1.44629	0.152589	0.611027	-5.07693
PSMD11	-0.381918	2.82288	-1.4461	0.152641	0.611027	-5.07718
JAK3	0.444781	2.78252	1.44537	0.152846	0.611276	-5.07817
B4GALT5	0.380661	3.64911	1.44533	0.152857	0.611276	-5.07822
GUCY1A2	-0.435915	2.50229	-1.44467	0.153043	0.611376	-5.07911
GMFB	-0.459933	2.93203	-1.44444	0.153105	0.611376	-5.07941
SMU1	0.417539	3.0552	1.44441	0.153113	0.611376	-5.07945
FAM110C	-0.476039	2.96092	-1.44381	0.153281	0.611593	-5.08026
APBB2	-0.443942	3.20962	-1.44353	0.15336	0.611593	-5.08064
CAPNS1	0.303424	5.39464	1.4434	0.153398	0.611593	-5.08082
RASL11A	0.469518	3.13741	1.44252	0.153644	0.611929	-5.08199
ITGAM	-0.447596	2.64065	-1.44219	0.153739	0.611929	-5.08245
MRPS16	0.379853	4.20155	1.44213	0.153755	0.611929	-5.08252
TFPI	-0.446866	3.29462	-1.44189	0.153822	0.611929	-5.08284
AKIRIN1	-0.421379	3.87196	-1.44173	0.153868	0.611929	-5.08306
CDR2	-0.395181	3.25596	-1.44074	0.154146	0.61273	-5.08439
[truncated: 5,947 more rows]
