# Supplementary material for: Spatial transcriptomic analysis identifies epithelium-macrophage crosstalk in endometriotic lesions
Source: iScience. 2025 Jan 10;28(2):111790. doi: 10.1016/j.isci.2025.111790 (PMC11810701; doi:10.1016/j.isci.2025.111790)
Supplement: Table S3. Excel file containing differential gene expression results from macrophages, related to Figure 5 [file mmc4.xlsx]

## Sheet: Macrophages - Fig 5
Gene_name	logFC	AveExpr	t	P.Value	adj.P.Val	B
DNAJC14	1.6302	4.25481	5.39116	9.0719e-07	0.00490211	5.43001
MRPL41	1.60445	3.89379	5.26452	1.48762e-06	0.00490211	4.98531
GPR158	-1.66343	3.3684	-5.20824	1.85079e-06	0.00490211	4.78894
RTN4R	-1.63475	3.03948	-5.05539	3.3342e-06	0.0055031	4.25996
GOLGA7	-1.57589	4.04755	-5.0455	3.46281e-06	0.0055031	4.22595
SMG7	-1.50529	3.83827	-4.93855	5.20422e-06	0.00689212	3.86004
RANBP1	-1.72962	3.67494	-4.86771	6.80282e-06	0.00772217	3.61955
CTNNBL1	-1.50791	3.62825	-4.82545	7.97524e-06	0.0079214	3.47684
FBLN5	-1.81257	3.99587	-4.66579	1.44639e-05	0.0106469	2.9429
H3-4	-1.62152	3.98734	-4.66041	1.47548e-05	0.0106469	2.92505
MTX2	-1.47279	3.31867	-4.6586	1.48537e-05	0.0106469	2.91906
KRT18	1.415	4.35531	4.6163	1.73635e-05	0.0106469	2.77914
JAM3	-1.60485	3.02465	-4.61304	1.75729e-05	0.0106469	2.7684
STARD13	-1.40587	3.1322	-4.59529	1.87588e-05	0.0106469	2.70989
ANTKMT	-1.2324	5.49119	-4.5665	2.08495e-05	0.0110447	2.61524
HEBP2	-1.38592	3.6954	-4.54122	2.28706e-05	0.0111479	2.53238
ZC3H13	-1.53191	3.34705	-4.51708	2.49775e-05	0.0111479	2.45348
MED13	-1.48383	3.16841	-4.51406	2.52533e-05	0.0111479	2.44365
TBC1D3C	1.57858	4.3854	4.45986	3.07532e-05	0.0128613	2.2673
CITED2	1.59077	4.44923	4.44112	3.29121e-05	0.0129386	2.2066
MAPK1IP1L	-1.22335	4.34159	-4.43054	3.41947e-05	0.0129386	2.17241
SELENOT	-1.34031	3.60515	-4.31564	5.16558e-05	0.0165853	1.80364
MRI1	-1.28553	3.36989	-4.31396	5.19663e-05	0.0165853	1.79829
NDUFA7	-1.22032	3.70619	-4.29516	5.55645e-05	0.0165853	1.73849
NSD3	-1.34107	3.9579	-4.29481	5.56344e-05	0.0165853	1.73737
CD164	-1.4744	4.58312	-4.29158	5.62782e-05	0.0165853	1.72709
RCN1	-1.43532	4.38355	-4.28711	5.71798e-05	0.0165853	1.7129
EFHD1	-1.4481	2.98914	-4.28096	5.84432e-05	0.0165853	1.69339
ARRDC1	-1.34715	4.45958	-4.26436	6.19895e-05	0.0166202	1.64079
TLE1	-1.40302	3.36656	-4.26093	6.27492e-05	0.0166202	1.62991
MIER1	-1.37031	3.34797	-4.23879	6.78633e-05	0.0172053	1.55998
PPP4R2	-1.38111	3.75147	-4.23119	6.97126e-05	0.0172053	1.53599
SOD2	1.91807	5.15584	4.2242	7.14544e-05	0.0172053	1.51397
KANK3	-1.21354	5.31037	-4.21164	7.46902e-05	0.0174477	1.47445
DHRS1	-0.9379	9.43354	-4.20354	7.68524e-05	0.0174477	1.449
REEP4	1.42774	2.8225	4.19543	7.9075e-05	0.0174536	1.42357
YAP1	-1.36961	4.54917	-4.17651	8.45093e-05	0.0181489	1.36429
H4C8	-1.38335	4.27472	-4.16872	8.68504e-05	0.0181609	1.33993
VHL	-1.31674	4.05655	-4.13963	9.61586e-05	0.0183491	1.24917
TULP4	-1.45084	3.03012	-4.13878	9.64439e-05	0.0183491	1.24653
MSL1	-1.22278	3.34073	-4.12897	9.98036e-05	0.0183491	1.21602
DECR1	-1.28014	3.56627	-4.12743	0.000100343	0.0183491	1.21121
TMBIM1	1.29856	4.52371	4.12317	0.000101841	0.0183491	1.19801
VPS13C	1.51551	3.91489	4.11809	0.000103661	0.0183491	1.18223
RNPEP	-1.22147	4.5357	-4.11739	0.000103915	0.0183491	1.18005
APCDD1	-1.5322	5.21065	-4.10694	0.000107766	0.0186154	1.14763
LEFTY2	-2.2405	3.46745	-4.05751	0.000127918	0.0214368	0.994987
CLNS1A	1.18849	3.68333	4.05396	0.000129495	0.0214368	0.984082
BANF1	-1.3174	3.86889	-4.04792	0.000132226	0.0214421	0.965508
CUL5	1.249	3.30467	4.03243	0.000139482	0.0217526	0.917965
GALNTL5	-1.5826	3.65293	-4.02718	0.000142027	0.0217526	0.901881
SEC31A	-1.11198	4.35504	-4.02317	0.000144003	0.0217526	0.889586
PFDN2	-1.25475	3.53339	-4.02098	0.00014509	0.0217526	0.882898
EGFL7	1.37501	3.25054	3.98778	0.000162609	0.0235116	0.781521
YWHAQ	-1.23646	5.93299	-3.98754	0.000162741	0.0235116	0.780801
ZNF714	1.12392	3.8735	3.98105	0.000166397	0.0236106	0.761047
NPTN	-1.38653	3.09391	-3.96992	0.000172853	0.0240963	0.727213
PRELID3B	-1.11903	5.66029	-3.96124	0.000178052	0.0243931	0.700878
TTC33	-1.14022	6.21819	-3.95401	0.0001825	0.0245787	0.678952
PHF13	-1.22916	3.66684	-3.94391	0.000188891	0.0248363	0.648373
NDUFB6	-1.29543	4.06928	-3.94006	0.000191383	0.0248363	0.636729
CAPG	1.41056	3.06627	3.93377	0.000195523	0.0248363	0.617717
XBP1	-1.41341	5.02605	-3.93168	0.000196915	0.0248363	0.611418
ZNF532	-1.31781	3.92055	-3.92386	0.000202223	0.0251073	0.587793
CDH11	-1.41682	4.22071	-3.91673	0.000207175	0.0253264	0.566309
CKB	-1.09819	5.99253	-3.9074	0.00021383	0.0257439	0.538236
NPIPA1	1.09109	5.51936	3.88247	0.000232646	0.0268989	0.463382
HS6ST1	-1.326	3.40362	-3.88238	0.000232716	0.0268989	0.463117
H2BC11	-1.30688	3.01746	-3.87558	0.000238122	0.0268989	0.44274
LUZP6	-1.35767	4.23378	-3.872	0.00024101	0.0268989	0.432042
OXT	-1.53603	3.5818	-3.86708	0.000245041	0.0268989	0.417328
AHCYL1	-1.07588	5.02027	-3.86543	0.000246409	0.0268989	0.412388
WDR45B	-1.11359	3.7449	-3.86313	0.000248322	0.0268989	0.405529
TAGLN	-1.53355	4.32159	-3.86053	0.000250506	0.0268989	0.397761
RHBDD1	1.31573	3.42335	3.84933	0.000260128	0.0275597	0.364334
CD24	-1.25861	4.05271	-3.83263	0.000275127	0.0284792	0.314628
ATXN10	-1.30204	3.41032	-3.83	0.000277563	0.0284792	0.306815
TLE6	-1.20361	3.48822	-3.82461	0.000282615	0.0284792	0.290824
ZNF771	-1.23816	5.05454	-3.82406	0.000283143	0.0284792	0.289171
SF3B1	1.09142	4.80216	3.81695	0.000289953	0.0287482	0.268106
WSB1	1.1396	4.46736	3.81377	0.000293054	0.0287482	0.258681
ZFPM1	1.54399	2.65572	3.80643	0.000300338	0.0291035	0.236924
PHF3	-1.15639	3.89269	-3.80232	0.000304487	0.02915	0.224769
MTR	-1.16622	3.28409	-3.79095	0.000316251	0.0299158	0.191188
CLSTN1	-1.2977	4.04917	-3.76768	0.000341711	0.031944	0.122621
SEMA5A	-1.65663	3.42952	-3.75448	0.000357012	0.0326072	0.0838461
FARSA	-1.31818	2.96134	-3.75448	0.000357013	0.0326072	0.083845
SDHC	-1.1773	4.55184	-3.74029	0.000374185	0.0337872	0.0422709
RING1	-1.22061	3.59427	-3.72619	0.000392038	0.0350015	0.00103913
CSNK1A1	-1.30652	2.99978	-3.72238	0.000397001	0.0350508	-0.0100876
CEP43	-1.2512	3.36611	-3.71067	0.00041262	0.0360294	-0.0442106
NFU1	-1.21401	2.84507	-3.7026	0.00042372	0.0365965	-0.0676819
CDK12	1.09489	3.08849	3.69667	0.000432064	0.036702	-0.0849198
KRBA1	-1.15538	2.90971	-3.69443	0.000435263	0.036702	-0.0914394
HSPB11	-1.26435	2.98135	-3.69196	0.000438798	0.036702	-0.0985897
H3C8	-1.38566	2.91405	-3.68754	0.000445215	0.0368508	-0.11142
BPTF	-1.03341	4.28008	-3.6825	0.000452641	0.0370792	-0.126038
LAPTM4B	-1.32601	4.98701	-3.67515	0.000463679	0.0375959	-0.147326
ARFIP1	1.2792	3.11981	3.66735	0.000475659	0.0381776	-0.169861
LMAN2	1.15299	3.40267	3.64876	0.000505442	0.0397308	-0.223495
THBS1	-1.3993	2.95796	-3.64746	0.000507592	0.0397308	-0.227243
OBSCN	-1.00658	5.90751	-3.64406	0.000513251	0.0397308	-0.237031
LARS1	-1.14444	3.80807	-3.64119	0.000518074	0.0397308	-0.245287
SERPINH1	-1.26803	3.43348	-3.63883	0.000522075	0.0397308	-0.252079
EIF2S3	1.23206	3.23089	3.63442	0.000529635	0.0397308	-0.264769
CFHR1	-0.959255	4.87845	-3.6342	0.00053001	0.0397308	-0.265394
EDF1	-1.00199	4.94645	-3.62984	0.000537577	0.0399214	-0.277906
COPS6	1.1623	3.35683	3.62129	0.000552724	0.0404847	-0.302425
NACC1	1.18087	3.15611	3.61859	0.0005576	0.0404847	-0.310175
HAUS1	-1.16746	2.74431	-3.61456	0.000564945	0.0404847	-0.321721
CTDSP2	-1.07734	3.70085	-3.61423	0.000565542	0.0404847	-0.322653
IP6K2	-1.218	3.59389	-3.60939	0.000574496	0.0407584	-0.33651
NENF	1.31926	3.23813	3.60484	0.000583021	0.0409972	-0.349501
BRAT1	-1.18572	3.14015	-3.59929	0.000593593	0.0412028	-0.365351
BABAM1	-1.05417	3.49269	-3.59525	0.000601398	0.0412028	-0.37687
PABIR1	-1.29604	3.43292	-3.5952	0.000601501	0.0412028	-0.377021
HTRA1	-1.96507	3.98488	-3.58764	0.000616396	0.0415971	-0.398588
CLIC4	-1.41074	4.32616	-3.5836	0.000624481	0.0415971	-0.410076
CHMP3	1.00947	4.48664	3.5815	0.000628738	0.0415971	-0.416064
HINT2	1.15493	3.04785	3.58006	0.000631649	0.0415971	-0.420136
ELP3	-1.33919	3.90943	-3.57919	0.000633432	0.0415971	-0.422621
GSR	1.12568	3.49783	3.57283	0.000646563	0.0417896	-0.440704
THAP4	-1.09686	3.56895	-3.57268	0.000646882	0.0417896	-0.441138
PPP2CB	-1.22703	4.34056	-3.56979	0.000652932	0.0418403	-0.449343
MAP3K20	-1.23768	3.0636	-3.56602	0.00066091	0.0420127	-0.460044
BRD3	-1.06237	3.34044	-3.56288	0.000667608	0.0420502	-0.468928
GAS1	1.40301	2.85326	3.55773	0.000678773	0.0420502	-0.48354
PLA2G2A	-1.33408	2.56393	-3.55676	0.000680895	0.0420502	-0.486289
FASTK	-1.05357	2.99864	-3.55595	0.000682667	0.0420502	-0.488579
BAGE5	-1.1929	3.65892	-3.53411	0.000732213	0.0444135	-0.550279
CDC42SE2	1.06067	4.12096	3.53411	0.000732214	0.0444135	-0.550281
FADS2	-1.25372	2.87021	-3.52642	0.000750452	0.045175	-0.571938
TMEM107	-1.19151	2.78403	-3.51755	0.000772041	0.0461251	-0.596899
PTPRE	1.43391	2.61043	3.51456	0.000779463	0.046221	-0.605317
ANKRD12	-1.17822	3.35794	-3.50701	0.000798467	0.0469972	-0.626511
RAC1	-1.09551	4.09589	-3.50447	0.000804953	0.0470306	-0.633628
GPX7	-1.2658	3.13247	-3.4967	0.000825123	0.0478571	-0.655396
ZNF358	-1.17182	3.83493	-3.48438	0.000858085	0.0494083	-0.68984
THAP5	-1.24686	2.87421	-3.47826	0.000874935	0.0497174	-0.706935
UBR5	1.15329	3.66252	3.47163	0.000893509	0.0497174	-0.725399
PDGFRA	-1.17107	4.50075	-3.47073	0.000896055	0.0497174	-0.7279
IPO5	-1.31675	3.41767	-3.46512	0.000912132	0.0497174	-0.743527
UBP1	1.07761	3.80196	3.46432	0.000914451	0.0497174	-0.745758
ATXN1	-0.937725	4.50982	-3.46386	0.00091578	0.0497174	-0.747034
TRIM24	-1.13839	3.09362	-3.46262	0.000919394	0.0497174	-0.750495
SP9	-1.19173	3.61725	-3.46216	0.000920723	0.0497174	-0.751764
IL15RA	-1.17205	2.8077	-3.4608	0.000924694	0.0497174	-0.755545
ATG4B	1.18323	3.31536	3.46035	0.000926023	0.0497174	-0.756807
COL4A2	-1.28571	4.12863	-3.45625	0.000938102	0.0500279	-0.768192
FEM1A	-1.21796	2.8487	-3.44772	0.000963724	0.0510517	-0.791861
NFE2L1	0.963813	4.6333	3.44485	0.000972479	0.0511743	-0.799803
EIF2AK1	-0.997093	4.26011	-3.43731	0.000995886	0.0520532	-0.820688
C5orf38	-1.1724	5.07857	-3.43528	0.00100228	0.0520532	-0.82631
VAMP5	-1.18025	2.90565	-3.43284	0.00101	0.0521135	-0.833044
GPC1	1.08837	3.29466	3.42796	0.00102565	0.0525797	-0.846544
MRPS25	-1.1726	3.22869	-3.42388	0.00103889	0.0529169	-0.857799
TOMM5	-1.06568	4.45835	-3.41224	0.00107759	0.0545385	-0.889893
NIPBL	1.08095	3.24628	3.40637	0.00109759	0.0549231	-0.906022
SF3B5	-1.09812	3.21187	-3.40596	0.00109901	0.0549231	-0.907161
TMEM214	-0.911164	4.43443	-3.3954	0.00113596	0.0560918	-0.936159
ZNF708	-1.15236	2.75754	-3.3933	0.00114344	0.0560918	-0.941915
MMP11	-1.93878	3.82119	-3.39177	0.00114894	0.0560918	-0.946124
KIAA1958	-1.22482	2.70177	-3.39085	0.00115223	0.0560918	-0.948628
BCCIP	-1.21534	3.35853	-3.38934	0.0011577	0.0560918	-0.952779
IGFBP3	-1.57739	5.11471	-3.38602	0.00116977	0.0563334	-0.961876
SBNO1	-1.124	3.4891	-3.37334	0.00121699	0.0582543	-0.99656
LRP6	-1.1399	3.67839	-3.36807	0.00123712	0.0585541	-1.01093
CD34	1.17165	3.84147	3.36784	0.00123799	0.0585541	-1.01155
UFM1	-1.02017	5.35863	-3.36402	0.00125283	0.0586064	-1.02199
DESI2	-1.17005	3.03414	-3.36375	0.00125385	0.0586064	-1.0227
SLC16A2	-1.14784	2.76649	-3.35369	0.0012937	0.0598549	-1.05011
POLR3A	-1.08773	3.07397	-3.35321	0.00129563	0.0598549	-1.05141
NUP35	-0.999494	2.93679	-3.35113	0.00130402	0.0598946	-1.05707
CAMK4	-1.21808	3.12196	-3.34523	0.0013281	0.0604715	-1.07309
RNF167	1.01786	4.01465	3.34434	0.0013318	0.0604715	-1.07552
QDPR	1.22054	2.9352	3.33361	0.0013768	0.0621596	-1.10461
EIF4EBP2	-1.1952	3.53574	-3.32958	0.00139407	0.0623293	-1.11552
ATP5MG	-1.08718	7.42725	-3.32907	0.00139625	0.0623293	-1.11689
ELK4	-0.974796	4.1877	-3.32003	0.00143582	0.0636429	-1.14133
YEATS2	-0.958043	3.7011	-3.31871	0.0014417	0.0636429	-1.14491
EIF2S2	-0.983466	3.7273	-3.31627	0.00145257	0.0637687	-1.15148
PSMA1	1.13041	4.02663	3.30779	0.00149103	0.0650974	-1.17434
SPDYE5	1.20404	3.68469	3.3036	0.00151041	0.0653679	-1.18563
QPCT	-1.17825	3.03287	-3.30196	0.00151806	0.0653679	-1.19005
ANAPC7	1.10528	3.71371	3.29899	0.001532	0.0653679	-1.19804
FANCE	-1.14836	2.99807	-3.29806	0.00153636	0.0653679	-1.20052
GSTT2	-1.09878	3.15102	-3.29764	0.00153836	0.0653679	-1.20166
ABCB9	1.04768	3.85537	3.29212	0.00156469	0.0661333	-1.2165
USP46	-1.05493	3.37938	-3.28208	0.00161364	0.067841	-1.24341
SLC24A3	-1.09008	2.73189	-3.27099	0.00166941	0.0697042	-1.27309
PALM	-1.18791	2.87593	-3.2698	0.0016755	0.0697042	-1.27627
TRIM27	1.08465	3.3976	3.26096	0.00172135	0.0710252	-1.29984
MGA	-1.0014	3.22281	-3.26025	0.00172513	0.0710252	-1.30176
U2AF1	-1.0908	3.68245	-3.25544	0.0017506	0.0717024	-1.31456
PURA	-1.09081	3.00398	-3.25092	0.00177493	0.0723261	-1.3266
TPST1	-1.04562	4.20961	-3.24865	0.00178725	0.0724564	-1.33264
TOR1A	-1.05683	3.04782	-3.24387	0.00181347	0.0729321	-1.34535
GLIPR1	-1.19347	2.71836	-3.2407	0.00183102	0.0729321	-1.35375
SH2B3	1.18821	2.55458	3.23962	0.00183708	0.0729321	-1.35663
ZNF723	0.866844	5.22896	3.23873	0.00184206	0.0729321	-1.35899
IL27	-1.13939	3.05654	-3.23724	0.00185038	0.0729321	-1.36293
ZNF652	-1.3264	3.05561	-3.23365	0.0018707	0.0729321	-1.37246
DEGS1	1.0991	3.34333	3.2331	0.00187383	0.0729321	-1.37391
INAVA	-1.24999	3.77526	-3.23196	0.00188035	0.0729321	-1.37694
PPP2R5C	-1.11866	3.70174	-3.23075	0.00188727	0.0729321	-1.38015
CTU1	-1.03454	3.96202	-3.23014	0.00189076	0.0729321	-1.38176
HMGN2	-0.820063	5.97288	-3.22721	0.00190767	0.0732288	-1.38952
MAZ	-0.72038	8.2317	-3.21907	0.00195531	0.0740857	-1.41103
LPAR2	-0.9013	4.69656	-3.21889	0.00195641	0.0740857	-1.41152
CAMK2N1	-1.07586	4.3517	-3.21863	0.00195796	0.0740857	-1.41221
CDKN2D	-0.985134	4.7574	-3.20874	0.00201746	0.0759751	-1.4383
SLC25A29	1.16565	3.79467	3.20312	0.00205198	0.0767568	-1.45309
MRPL35	-1.32391	2.80064	-3.20223	0.00205754	0.0767568	-1.45544
SAAL1	-1.02348	3.70374	-3.19569	0.00209856	0.0779214	-1.47264
HINFP	-1.1047	2.86463	-3.18959	0.00213749	0.0789975	-1.48865
BRWD1	-0.983733	3.43216	-3.18483	0.0021684	0.0796996	-1.50115
RABAC1	-1.09871	4.05226	-3.18358	0.00217654	0.0796996	-1.50441
MPC2	-1.13042	3.86033	-3.18091	0.00219412	0.0799748	-1.51142
ARHGEF1	1.04673	4.07701	3.16187	0.00232322	0.0842936	-1.56117
A4GALT	0.929687	3.64396	3.1569	0.00235806	0.084951	-1.57412
PTPN12	-0.994284	3.90911	-3.15624	0.00236272	0.084951	-1.57583
DDX3X	0.838442	4.82891	3.15442	0.00237563	0.0850304	-1.58057
ATMIN	-0.982118	3.50496	-3.15184	0.00239408	0.0853066	-1.5873
P3H1	-1.21616	3.1188	-3.14954	0.00241059	0.0855112	-1.59328
H3-3B	0.789923	5.90847	3.14783	0.00242291	0.0855664	-1.59771
FOXO1	-1.08398	3.89176	-3.14487	0.00244443	0.0859446	-1.6054
TMED2	-0.909957	5.15558	-3.1409	0.00247362	0.0865877	-1.61572
RELL1	1.16206	3.06489	3.138	0.00249514	0.0869578	-1.62325
LZTS3	-0.966236	3.14369	-3.13422	0.00252339	0.0873145	-1.63303
SDHA	1.02275	5.01213	3.13283	0.00253387	0.0873145	-1.63663
MCU	-1.08481	2.93322	-3.13224	0.00253834	0.0873145	-1.63816
CHCHD5	-0.979735	3.66741	-3.1252	0.0025921	0.0887793	-1.65637
SSNA1	1.04451	3.09097	3.12253	0.00261281	0.0891045	-1.66328
TBC1D25	0.992609	3.9566	3.12085	0.00262586	0.0891669	-1.66761
DLST	-0.951472	4.24978	-3.11505	0.00267151	0.0893629	-1.68258
DYNC1LI2	-0.877977	4.73967	-3.11386	0.00268098	0.0893629	-1.68565
TYMP	1.24626	3.34605	3.11371	0.00268221	0.0893629	-1.68605
TRMT61A	1.11622	2.52701	3.11344	0.00268432	0.0893629	-1.68674
POLDIP2	0.981888	3.24139	3.11215	0.00269467	0.0893629	-1.69008
NDEL1	-0.983851	3.37353	-3.11033	0.00270925	0.0893629	-1.69476
DCK	-1.03335	2.97095	-3.10904	0.00271966	0.0893629	-1.69809
RPS6KA3	1.17142	3.01699	3.1088	0.0027216	0.0893629	-1.69871
GABBR1	-0.99017	3.70824	-3.1055	0.00274835	0.0894097	-1.7072
LAMA5	-1.0801	2.69279	-3.10469	0.00275494	0.0894097	-1.70928
TMEM127	-1.20511	3.04501	-3.10245	0.00277329	0.0894097	-1.71504
ESRRA	1.17147	2.69006	3.10013	0.00279239	0.0894097	-1.721
SHISA5	-0.870264	4.69847	-3.10008	0.00279279	0.0894097	-1.72112
LGI3	-1.06434	3.12509	-3.10008	0.00279283	0.0894097	-1.72113
PPP6R1	1.21035	3.08709	3.09833	0.00280734	0.0894097	-1.72563
SCD5	-1.15788	2.99386	-3.09764	0.00281304	0.0894097	-1.72739
TUB	-1.15412	4.26088	-3.09224	0.00285836	0.0904883	-1.74126
FGF11	0.983309	3.66959	3.09041	0.00287385	0.0906175	-1.74595
APH1A	-0.95895	3.62948	-3.07958	0.00296727	0.0931934	-1.77369
ST3GAL2	-0.967262	6.53435	-3.07728	0.0029874	0.0934563	-1.77955
WBP4	-1.05861	3.323	-3.0752	0.00300585	0.0936647	-1.78489
SLC44A1	-1.07199	2.89998	-3.07201	0.0030342	0.0940973	-1.79303
METTL2B	-0.995948	3.33142	-3.07097	0.00304352	0.0940973	-1.79569
LPIN2	0.999578	3.31172	3.06834	0.00306711	0.0940973	-1.80238
DIO2	-1.5417	3.86687	-3.06823	0.00306815	0.0940973	-1.80268
DTX3L	-0.97908	3.69277	-3.06636	0.00308508	0.0940973	-1.80745
CHUK	-1.24191	2.67653	-3.06573	0.00309079	0.0940973	-1.80905
TRIT1	-0.959796	2.83913	-3.06418	0.0031049	0.0941663	-1.81299
ELMO1	-1.22021	3.02816	-3.06219	0.00312315	0.0943596	-1.81807
NCOR2	0.983457	3.85971	3.05709	0.00317031	0.0954214	-1.83106
PARN	1.06307	3.31567	3.0516	0.00322179	0.0964175	-1.84501
PHKG2	-1.0211	3.10285	-3.05087	0.00322869	0.0964175	-1.84686
ZC3H15	1.04139	3.37415	3.04969	0.0032398	0.0964175	-1.84984
FLYWCH2	-0.891813	3.62614	-3.04046	0.00332861	0.0984815	-1.87325
HCN4	-0.984899	3.1965	-3.03812	0.00335146	0.0984815	-1.87918
SNX3	-1.04055	4.40621	-3.03646	0.00336779	0.0984815	-1.88338
RILPL2	1.12033	3.24546	3.03609	0.00337148	0.0984815	-1.88433
MAP3K13	0.94739	4.67331	3.03408	0.00339134	0.0984815	-1.88941
MMP2	-1.25708	5.27288	-3.03236	0.00340838	0.0984815	-1.89375
RTF2	-0.870265	4.20925	-3.03208	0.00341115	0.0984815	-1.89445
AMD1	-0.988734	3.70557	-3.02807	0.00345139	0.0984815	-1.9046
MARCKS	0.924095	4.91843	3.02776	0.00345448	0.0984815	-1.90538
NDUFB1	-0.980215	4.37991	-3.02739	0.00345822	0.0984815	-1.90631
DYNLL1	-0.84451	5.56918	-3.02667	0.00346547	0.0984815	-1.90813
SKP1	-0.935005	4.67697	-3.02624	0.00346983	0.0984815	-1.90921
RAP1B	-0.994893	4.35319	-3.0262	0.00347028	0.0984815	-1.90932
KARS1	-1.03232	3.25304	-3.02402	0.00349242	0.0987572	-1.91483
TP53I13	1.07188	3.22192	3.02115	0.00352168	0.0989851	-1.92204
ACSL4	-1.34292	3.63718	-3.02079	0.00352539	0.0989851	-1.92295
ARHGAP4	1.2057	2.78765	3.019	0.00354384	0.0991525	-1.92747
MFSD6L	-1.0408	5.40248	-3.01499	0.00358548	0.0997005	-1.93757
TIAL1	-0.936619	4.56636	-3.0147	0.00358851	0.0997005	-1.9383
PREB	1.02403	3.07781	3.01184	0.00361848	0.100183	-1.94549
FAM189B	0.946993	3.33575	3.01028	0.003635	0.100289	-1.94943
ADPGK	1.10386	3.2597	3.00909	0.00364755	0.100289	-1.95241
C4orf51	-0.938399	3.74872	-3.00637	0.00367653	0.100688	-1.95925
USP31	-1.24723	2.80942	-3.00444	0.00369718	0.100688	-1.96409
GP1BB	0.920523	2.91618	3.00417	0.00370009	0.100688	-1.96477
ESYT2	-1.04411	3.8413	-3.0019	0.00372451	0.100949	-1.97046
MGP	-1.48071	3.2341	-3.00056	0.00373902	0.100949	-1.97382
ZNF587	0.898466	5.47429	2.99975	0.0037478	0.100949	-1.97585
ZNF346	-0.758001	6.39828	-2.99376	0.00381353	0.1016	-1.99087
TRIM33	-0.953666	3.42707	-2.9936	0.00381534	0.1016	-1.99128
GOLGA8A	0.948163	4.07839	2.99331	0.00381854	0.1016	-1.992
CAV1	-1.1985	2.82821	-2.99228	0.00382987	0.1016	-1.99456
MRFAP1L1	-0.903278	3.79326	-2.99174	0.00383588	0.1016	-1.99592
IRF2	-1.1144	2.79688	-2.98633	0.00389643	0.102861	-2.00945
DRD5	-1.17469	2.61514	-2.98398	0.00392306	0.103221	-2.01533
PDS5A	-0.935558	3.82934	-2.98079	0.00395943	0.103672	-2.0233
ECE1	-1.13706	3.42184	-2.98019	0.00396629	0.103672	-2.02479
PSMA2	-1.15251	3.57139	-2.97905	0.00397938	0.103673	-2.02763
LIMA1	-1.02051	3.41857	-2.97561	0.0040191	0.104365	-2.03621
KRT12	1.02308	3.19761	2.97045	0.00407934	0.105584	-2.04905
CFAP298	-0.944451	3.53555	-2.96769	0.00411194	0.105793	-2.05592
COX6A2	-1.14673	2.93306	-2.96751	0.00411404	0.105793	-2.05636
CDC42EP5	-0.922502	3.2996	-2.9636	0.00416073	0.106649	-2.0661
PVR	1.16202	2.92499	2.95895	0.00421671	0.107736	-2.07763
IGHG4	1.51935	4.44933	2.95373	0.00428056	0.108677	-2.09059
ATP5MK	-0.950322	4.50243	-2.9535	0.00428337	0.108677	-2.09115
B3GALT6	0.945105	2.90881	2.95259	0.00429457	0.108677	-2.09341
SUB1	-1.01419	3.47113	-2.95014	0.00432489	0.109097	-2.09947
SSR4	-0.895422	5.1774	-2.94807	0.00435072	0.109401	-2.10461
SERPINF1	-0.970161	4.38388	-2.94329	0.00441072	0.11056	-2.11641
H2BC8	-1.01893	4.20026	-2.93968	0.00445658	0.111087	-2.12533
DHRS12	0.93731	2.90183	2.93616	0.00450181	0.111087	-2.13403
AMBRA1	1.02816	2.89184	2.93552	0.00451007	0.111087	-2.13561
MEX3C	-0.882478	3.62646	-2.93458	0.00452217	0.111087	-2.13792
SLC35F3	-1.06844	2.92465	-2.93408	0.00452873	0.111087	-2.13917
RGS1	1.08894	3.40701	2.93319	0.00454029	0.111087	-2.14136
CDC42EP4	-0.982196	4.04529	-2.9316	0.00456096	0.111087	-2.14528
SYT11	-1.17621	3.01061	-2.93086	0.00457064	0.111087	-2.1471
DSTN	-0.968969	5.74717	-2.93081	0.00457131	0.111087	-2.14723
SESTD1	-1.02826	3.00645	-2.93079	0.00457155	0.111087	-2.14727
TUBGCP4	-1.17365	2.51438	-2.92852	0.00460125	0.111342	-2.15285
OBSL1	1.08347	3.74036	2.92768	0.00461231	0.111342	-2.15492
SRGN	1.10551	3.71041	2.92661	0.00462648	0.111342	-2.15756
ST6GALNAC6	0.879079	4.15873	2.92573	0.00463807	0.111342	-2.15972
MARCHF3	-1.03453	2.95431	-2.92286	0.00467623	0.111776	-2.16677
BCL2L11	0.931001	3.10123	2.92114	0.0046993	0.111776	-2.17101
XPO1	-0.887021	3.90095	-2.92002	0.00471439	0.111776	-2.17377
COL15A1	-1.26313	3.02749	-2.91933	0.00472359	0.111776	-2.17545
H2AC13	-1.20439	2.91776	-2.91912	0.00472651	0.111776	-2.17598
BTBD6	0.701258	5.80857	2.91559	0.00477426	0.112534	-2.18464
RPL24	-0.863394	7.00653	-2.91424	0.0047927	0.112534	-2.18795
FERD3L	-1.0303	2.88232	-2.91363	0.00480102	0.112534	-2.18945
POLR2J	1.01348	3.96595	2.90975	0.00485433	0.113449	-2.19895
RNF180	-1.16478	3.02747	-2.90718	0.00488994	0.113946	-2.20524
UBE2A	-1.11769	3.00351	-2.90126	0.00497308	0.115486	-2.21975
PUM2	0.88936	3.14963	2.8995	0.00499793	0.115486	-2.22403
SMIM19	-0.838619	4.19783	-2.89938	0.00499967	0.115486	-2.22433
ECI2	-1.21064	3.9611	-2.89596	0.00504841	0.116274	-2.23268
C1orf43	-0.925877	3.98423	-2.89238	0.00509998	0.117123	-2.24142
ATP5PF	-0.894926	3.65214	-2.88951	0.00514165	0.117739	-2.24841
ASL	0.965662	3.7554	2.88553	0.0052	0.118733	-2.25811
CWF19L1	1.02293	2.81086	2.88407	0.00522151	0.118865	-2.26166
TPM2	-0.932187	4.6273	-2.88257	0.00524369	0.118865	-2.2653
HMG20B	0.81694	3.44906	2.8821	0.00525066	0.118865	-2.26645
AJUBA	-1.00014	3.23631	-2.88021	0.0052789	0.118874	-2.27106
HNRNPA1	-0.82429	7.2367	-2.87987	0.00528394	0.118874	-2.27188
DNAJC10	-1.15258	3.84844	-2.87832	0.00530711	0.118874	-2.27564
SPTLC2	-1.14391	3.04349	-2.87807	0.00531086	0.118874	-2.27624
C1D	-0.971183	3.24695	-2.87624	0.0053384	0.119154	-2.28069
RIOK3	-0.895476	2.93077	-2.87459	0.00536337	0.119376	-2.2847
EPB41L5	-0.907501	2.80018	-2.87324	0.00538392	0.119499	-2.28798
EGLN2	0.95775	2.79241	2.86307	0.00554057	0.122633	-2.31261
NONO	-0.890591	5.03406	-2.85957	0.00559544	0.123504	-2.32107
ZNF704	-1.02382	3.41329	-2.83978	0.0059155	0.130201	-2.3688
BST2	1.29306	3.43979	2.83881	0.00593162	0.130201	-2.37113
CAPZA3	-1.1418	2.76118	-2.83594	0.00597954	0.130769	-2.37803
NYAP1	0.994957	3.66769	2.83304	0.00602814	0.130769	-2.38497
FBXL7	-1.01012	2.91276	-2.83166	0.00605158	0.130769	-2.3883
PLIN3	-0.978759	3.35743	-2.8316	0.00605253	0.130769	-2.38843
LMNA	0.992953	3.40672	2.83106	0.00606175	0.130769	-2.38974
SIRT6	-0.704429	6.42996	-2.83032	0.00607426	0.130769	-2.39151
SURF6	-0.972524	2.83906	-2.82996	0.00608042	0.130769	-2.39237
GGA3	-0.900289	3.48065	-2.82944	0.00608917	0.130769	-2.39361
ZNF592	0.904829	4.09102	2.82701	0.00613071	0.131068	-2.39943
CSF3R	1.11767	2.37245	2.8267	0.00613607	0.131068	-2.40018
FAM168B	0.91781	3.44359	2.82247	0.00620907	0.132023	-2.41032
JUNB	1.0743	5.31229	2.82218	0.00621401	0.132023	-2.411
FAM180B	-0.954315	3.09777	-2.82106	0.00623358	0.132085	-2.41369
UTF1	-0.840299	4.9314	-2.81827	0.00628232	0.132492	-2.42036
CREB3L2	-0.958993	3.74273	-2.81805	0.00628612	0.132492	-2.42088
NFATC4	-0.913934	3.70489	-2.81565	0.00632838	0.132681	-2.42662
ARHGAP1	-0.876166	3.23581	-2.81446	0.0063494	0.132681	-2.42946
LMBR1	-0.902729	3.65431	-2.81237	0.00638656	0.132681	-2.43446
IGF1	-1.26198	4.07697	-2.81204	0.00639226	0.132681	-2.43522
CCNL2	-0.827375	4.23871	-2.81155	0.00640105	0.132681	-2.4364
MARCHF2	0.987303	3.59608	2.80965	0.00643509	0.132681	-2.44094
CAPRIN1	-0.928543	4.9359	-2.8094	0.00643946	0.132681	-2.44152
RNF130	0.915893	4.1524	2.80918	0.00644348	0.132681	-2.44206
HCFC1	0.96221	3.07236	2.80908	0.00644536	0.132681	-2.44231
NCBP2	-0.985234	4.38224	-2.80724	0.00647843	0.133017	-2.44669
PLPPR2	0.910912	2.86679	2.80615	0.00649803	0.133057	-2.44927
SRP14	0.89919	4.67964	2.80528	0.00651384	0.133057	-2.45136
ARID2	0.91948	3.2429	2.79981	0.00661366	0.134749	-2.46437
MRPS33	1.00642	3.08226	2.79586	0.00668667	0.13557	-2.47377
CYP4Z1	-0.912723	3.70025	-2.79517	0.00669948	0.13557	-2.4754
PLAT	-1.31742	3.96318	-2.79407	0.00671987	0.13557	-2.478
ACAA1	0.967517	3.47169	2.79395	0.0067222	0.13557	-2.4783
MANSC1	-1.04585	2.75392	-2.79287	0.00674228	0.135579	-2.48085
ITPKB	0.98914	3.32156	2.7921	0.00675675	0.135579	-2.48269
ADAM10	-0.900798	4.01157	-2.79117	0.00677421	0.135587	-2.48489
PTTG1IP	-0.89534	3.91595	-2.78924	0.00681056	0.135773	-2.48947
ZNF770	-0.900486	3.18261	-2.78886	0.00681772	0.135773	-2.49037
CAPN6	-1.2441	2.68196	-2.7849	0.00689296	0.136749	-2.49976
MITD1	-0.894746	3.14081	-2.78379	0.00691406	0.136749	-2.50237
CCL3L3	1.46084	2.83106	2.78357	0.00691832	0.136749	-2.5029
DCTN3	-0.972861	2.9246	-2.78228	0.00694299	0.136896	-2.50594
SLC35E2B	0.837194	3.97535	2.78117	0.00696435	0.136977	-2.50857
HTATIP2	-0.877801	3.11149	-2.77926	0.00700132	0.137364	-2.51309
TYRO3	1.1052	3.01088	2.7776	0.00703356	0.137657	-2.51702
ATG2B	-1.02262	2.97022	-2.77555	0.00707354	0.138099	-2.52186
SNX1	-0.96645	3.07355	-2.77166	0.00714993	0.139248	-2.53104
FNDC3A	-0.83613	4.08084	-2.7644	0.0072945	0.141637	-2.54814
BGN	-1.37977	4.09737	-2.76312	0.00732034	0.141637	-2.55116
CD4	1.042	3.00089	2.76284	0.00732607	0.141637	-2.55183
TM7SF2	1.09522	2.58335	2.7618	0.00734704	0.141698	-2.55427
UBR4	0.887032	3.22938	2.76072	0.00736887	0.141775	-2.55681
NRAS	-0.905489	3.26743	-2.75669	0.00745103	0.142547	-2.56627
PET100	-0.89611	4.16833	-2.75645	0.00745606	0.142547	-2.56685
H1-5	-1.19941	3.42321	-2.75609	0.00746345	0.142547	-2.5677
CXXC1	-0.865042	3.31307	-2.75524	0.00748076	0.142547	-2.56967
NREP	-1.08097	3.4539	-2.75249	0.00753765	0.143288	-2.57614
CKAP4	-0.923482	3.75704	-2.75101	0.00756841	0.143529	-2.57962
DERA	-1.03538	3.13809	-2.74698	0.00765268	0.14468	-2.58907
PDGFRB	-0.891897	3.55604	-2.74619	0.00766918	0.14468	-2.5909
SF1	-0.763575	4.74385	-2.74466	0.00770147	0.14468	-2.59449
CTNND1	-0.802461	4.14788	-2.74399	0.00771563	0.14468	-2.59606
ZNF397	-0.916933	3.27435	-2.74324	0.00773159	0.14468	-2.59782
DEPP1	-1.05077	4.10183	-2.74292	0.00773836	0.14468	-2.59857
TMEM205	-0.793548	3.78528	-2.74094	0.00778039	0.145124	-2.60319
TMEM254	-0.88507	2.93848	-2.7374	0.00785637	0.146198	-2.61148
RPN1	-0.879423	3.96674	-2.73566	0.00789388	0.146553	-2.61554
PTBP1	-0.671179	13.3157	-2.73406	0.00792839	0.14659	-2.61926
RGL3	-0.911066	3.89911	-2.73386	0.00793276	0.14659	-2.61973
FRAT2	0.875225	3.26334	2.72751	0.00807173	0.148781	-2.63453
OCIAD1	-1.01351	3.90034	-2.72674	0.00808876	0.148781	-2.63633
PSMD1	0.952208	3.6717	2.72467	0.00813461	0.149279	-2.64115
D2HGDH	-0.920656	3.34718	-2.72258	0.00818115	0.149565	-2.64601
GCC2	-0.966157	3.53662	-2.72221	0.00818953	0.149565	-2.64688
BBX	-1.03727	2.82194	-2.72139	0.00820788	0.149565	-2.64879
RASL11B	-1.17724	2.49183	-2.7206	0.0082255	0.149565	-2.65061
MDM1	-0.927681	2.74503	-2.71888	0.0082642	0.149876	-2.65461
BMI1	-0.957754	3.44934	-2.71817	0.00828035	0.149876	-2.65628
MYLK4	-0.977868	3.36883	-2.71094	0.00844498	0.152486	-2.67304
CTBP2	-0.901037	4.70595	-2.71016	0.00846294	0.152486	-2.67485
MED8	-0.902339	2.85768	-2.70784	0.00851647	0.153104	-2.68022
CD109	-1.25489	2.40142	-2.70537	0.00857398	0.15379	-2.68595
GTF2H1	0.859428	2.91108	2.70196	0.00865367	0.15487	-2.69383
CEP57	-0.872174	3.21563	-2.69986	0.00870321	0.155209	-2.69868
B4GAT1	-1.00612	2.84354	-2.6995	0.00871169	0.155209	-2.69951
SUPT4H1	-0.92198	3.18437	-2.69738	0.00876193	0.15537	-2.70441
TRUB2	-0.955727	2.872	-2.69632	0.00878734	0.15537	-2.70687
DUX4	-0.605192	8.69436	-2.69537	0.00880982	0.15537	-2.70904
TRIM45	-0.814943	3.46454	-2.69396	0.00884363	0.15537	-2.7123
AK1	1.01378	3.76663	2.69363	0.00885167	0.15537	-2.71308
AKIRIN1	-0.945079	3.87196	-2.69292	0.00886863	0.15537	-2.7147
RPS11	-0.745703	6.81637	-2.69179	0.00889591	0.15537	-2.71732
GPATCH2L	-1.03792	2.97323	-2.69152	0.00890226	0.15537	-2.71792
SPN	0.986554	3.33711	2.69124	0.00890899	0.15537	-2.71856
AP2A2	-0.902259	3.13202	-2.68997	0.0089398	0.15537	-2.7215
MEMO1	-0.975919	3.30684	-2.68946	0.00895207	0.15537	-2.72267
EIF5A	-0.855626	4.72109	-2.68933	0.0089554	0.15537	-2.72298
MAGEA4	-0.990485	5.13753	-2.68845	0.00897668	0.1554	-2.725
INTS8	-0.828418	3.10089	-2.68744	0.00900125	0.155487	-2.72733
CIAO1	-0.931151	3.28178	-2.68511	0.00905818	0.156131	-2.73269
SUPV3L1	0.935223	2.73686	2.6829	0.00911257	0.156266	-2.73778
TSC22D2	0.951482	2.91652	2.6817	0.00914226	0.156266	-2.74054
SLC16A11	-1.07066	3.00211	-2.68099	0.00915975	0.156266	-2.74217
SLA	1.16912	2.72443	2.68094	0.00916085	0.156266	-2.74227
AHCTF1	0.955152	2.94423	2.6808	0.00916437	0.156266	-2.7426
DYNLL2	-0.956646	4.09978	-2.67714	0.00925541	0.157339	-2.751
MMS19	-0.848091	3.05415	-2.67615	0.00928014	0.157339	-2.75327
PAK2	-0.935537	3.43498	-2.67589	0.00928666	0.157339	-2.75386
TRMT13	0.82097	3.28712	2.67458	0.0093196	0.157411	-2.75687
YEATS4	-1.02083	3.00045	-2.67415	0.00933055	0.157411	-2.75787
CIR1	-0.973839	3.20904	-2.6666	0.00952226	0.160305	-2.77515
MRC1	0.919508	2.94058	2.66466	0.00957222	0.160805	-2.77959
DCN	-0.801421	5.23098	-2.66308	0.00961292	0.161012	-2.78319
TAF1C	-0.912922	2.72812	-2.66262	0.00962507	0.161012	-2.78426
NDUFA4	-0.762663	4.18742	-2.66061	0.00967703	0.161362	-2.78884
ADAMTS9	-1.18056	3.93977	-2.66025	0.00968659	0.161362	-2.78967
MKNK1	1.09524	2.65574	2.65518	0.00981945	0.163233	-2.80124
DSP	-1.01172	3.22633	-2.65437	0.00984089	0.163248	-2.80309
OLFM1	-1.1374	2.40099	-2.65306	0.00987545	0.16348	-2.80606
MTDH	-0.761761	4.35276	-2.65026	0.00995006	0.164338	-2.81245
GNLY	-1.26969	5.03324	-2.6492	0.00997835	0.164338	-2.81486
RPL22L1	-1.03138	3.66887	-2.64879	0.00998935	0.164338	-2.81579
LYSMD3	-0.88422	3.35983	-2.64658	0.0100488	0.164975	-2.82083
GTF2E2	-0.966874	2.7903	-2.64454	0.0101037	0.165349	-2.82545
NBPF15	-0.627947	7.48464	-2.64419	0.0101132	0.165349	-2.82625
PTMA	-0.643509	8.19943	-2.64291	0.0101479	0.165563	-2.82915
RAB3D	0.815337	3.6381	2.64217	0.010168	0.165563	-2.83083
CD164L2	-0.886822	3.13439	-2.64067	0.0102091	0.165892	-2.83425
MFSD14C	-0.854237	2.94566	-2.63621	0.0103315	0.167539	-2.84435
DGKZ	0.934924	2.91322	2.63304	0.0104194	0.168427	-2.85153
CASP10	0.72482	3.7613	2.63271	0.0104286	0.168427	-2.85228
PDE4D	0.938755	3.95025	2.6318	0.0104542	0.168427	-2.85436
MAGOH	0.901078	3.74382	2.63119	0.010471	0.168427	-2.85572
IMPDH2	0.953482	4.33249	2.63003	0.0105037	0.168544	-2.85836
MED13L	-0.847848	4.4154	-2.62942	0.0105207	0.168544	-2.85974
LRRC47	0.939313	3.71682	2.62824	0.0105538	0.168734	-2.8624
CAPS	0.995239	4.30322	2.62727	0.0105813	0.168833	-2.8646
GORASP2	-0.928546	3.22501	-2.62148	0.0107459	0.171116	-2.87767
NLGN4X	-0.843634	3.3519	-2.62003	0.0107876	0.171351	-2.88096
BEX4	-0.93833	3.29609	-2.61917	0.0108121	0.171351	-2.88288
KCNAB3	-0.790512	4.59364	-2.61848	0.010832	0.171351	-2.88443
HSPA6	0.908815	3.37338	2.61752	0.0108597	0.171351	-2.8866
DUSP6	0.958156	3.94855	2.61718	0.0108697	0.171351	-2.88738
OST4	-0.882153	5.10727	-2.61648	0.01089	0.171351	-2.88895
SYP	-0.911677	4.0665	-2.61436	0.0109515	0.171937	-2.89372
ARCN1	-0.867576	3.31326	-2.61371	0.0109706	0.171937	-2.89519
SIGIRR	-0.787187	4.98883	-2.6109	0.0110526	0.172186	-2.9015
ENG	-0.96696	4.0072	-2.6104	0.0110674	0.172186	-2.90263
TRA2B	0.751998	3.84046	2.61015	0.0110749	0.172186	-2.9032
ITSN1	0.973454	2.8307	2.60987	0.0110831	0.172186	-2.90383
ACTR2	-0.777174	5.40993	-2.60947	0.0110948	0.172186	-2.90472
RTCB	-0.900778	3.18405	-2.60722	0.0111615	0.172883	-2.90979
MBD1	-0.969741	2.94871	-2.60588	0.011201	0.173158	-2.91278
LINGO1	-0.874622	3.12001	-2.60436	0.0112464	0.173522	-2.91621
RTRAF	-0.800822	3.94887	-2.60241	0.0113047	0.174083	-2.92058
SIRT5	0.833477	2.74789	2.60091	0.0113496	0.174437	-2.92393
CSNK1D	0.901973	3.87961	2.5997	0.0113862	0.174622	-2.92665
GOLGA5	-0.868501	3.19058	-2.59842	0.0114249	0.174622	-2.92952
RCC1L	-0.816673	3.80339	-2.59833	0.0114276	0.174622	-2.92972
PCBP2	-0.792497	5.14426	-2.59632	0.0114886	0.175218	-2.93423
CYP2W1	0.931918	5.08721	2.59514	0.0115246	0.17543	-2.93687
STK40	0.930749	3.26128	2.59387	0.0115633	0.175461	-2.9397
TPR	-0.844367	3.43064	-2.59363	0.0115708	0.175461	-2.94025
CKS1B	-0.74204	4.19498	-2.58768	0.0117543	0.177904	-2.95355
KLF2	1.00433	3.23013	2.58638	0.0117947	0.177941	-2.95645
ORAI2	0.832118	3.61692	2.58616	0.0118015	0.177941	-2.95694
PLTP	1.00545	4.23003	2.58176	0.0119393	0.179678	-2.96675
SAFB	0.792776	3.09032	2.5801	0.0119916	0.180124	-2.97044
FAM53B	0.838801	4.01626	2.5727	0.0122279	0.182298	-2.98692
TCEA1	-0.889861	4.0637	-2.57217	0.0122448	0.182298	-2.98808
IRS1	-0.959628	2.83136	-2.57212	0.0122465	0.182298	-2.9882
ICAM1	1.01625	2.76623	2.57137	0.0122708	0.182298	-2.98988
PDHB	0.989654	2.93442	2.57137	0.0122709	0.182298	-2.98988
SCYL1	-0.827418	3.67328	-2.5696	0.0123282	0.182298	-2.99381
NGRN	-0.848042	3.68689	-2.56923	0.01234	0.182298	-2.99462
JUND	0.872951	4.9992	2.56874	0.0123559	0.182298	-2.99571
LRCH4	0.873361	3.50696	2.56858	0.0123611	0.182298	-2.99606
IVNS1ABP	0.877261	4.6646	2.5683	0.0123704	0.182298	-2.99669
CORO1A	1.08408	2.91407	2.56757	0.0123941	0.182298	-2.99831
MALRD1	0.714314	4.77485	2.56675	0.0124207	0.182298	-3.00012
GLRX	-0.930741	2.95732	-2.56633	0.0124346	0.182298	-3.00106
NAPA	0.920897	2.56045	2.56552	0.0124609	0.182347	-3.00285
CLUAP1	0.920542	2.92922	2.56328	0.0125346	0.183088	-3.00782
SNF8	0.799717	4.02051	2.56056	0.0126243	0.18406	-3.01384
GTF2H2C	-0.876841	3.39716	-2.55963	0.0126553	0.184175	-3.01591
ARAP1	0.896996	3.51677	2.55821	0.0127025	0.184421	-3.01904
OSBPL3	0.874051	3.64468	2.55729	0.0127331	0.184421	-3.02107
ASAH1	0.923571	4.17857	2.55662	0.0127557	0.184421	-3.02257
ATP13A3	-0.794987	3.33477	-2.55559	0.0127901	0.184421	-3.02484
RAC2	0.916322	3.51781	2.55521	0.0128028	0.184421	-3.02568
TMEM131	-0.837977	3.66732	-2.55495	0.0128115	0.184421	-3.02625
ERCC6L2	-0.823808	2.9047	-2.55277	0.0128849	0.185142	-3.03107
ARFGAP3	-0.790942	3.86614	-2.55102	0.0129442	0.185658	-3.03494
UNG	-0.819051	3.12525	-2.55019	0.0129722	0.185724	-3.03676
PRKAB1	-0.927184	3.48368	-2.5485	0.0130299	0.186215	-3.0405
HLA-DQA1	1.19641	3.1202	2.54734	0.0130693	0.186443	-3.04305
FAM3C	-0.663786	5.82872	-2.54648	0.0130987	0.186514	-3.04494
DDX5	0.60489	6.65895	2.54583	0.0131212	0.186514	-3.04639
GALNT2	-0.7274	5.6343	-2.54252	0.0132349	0.187794	-3.05366
MGAT4B	-0.810846	3.07186	-2.53867	0.0133688	0.189049	-3.06214
EPHB1	0.770746	3.64964	2.53861	0.0133709	0.189049	-3.06227
ADD1	0.767197	3.90915	2.53672	0.0134372	0.189076	-3.06643
H2AC17	-1.08446	3.56577	-2.53633	0.0134508	0.189076	-3.06728
OLFML3	-1.00539	4.77219	-2.53609	0.013459	0.189076	-3.0678
COX16	-0.748729	4.04003	-2.53571	0.0134724	0.189076	-3.06864
ANGPTL2	-1.09573	2.39146	-2.53516	0.0134918	0.189076	-3.06985
PCGF5	0.900946	3.31246	2.53282	0.0135744	0.189898	-3.07499
TMEM106C	-0.527172	9.37479	-2.5315	0.013621	0.190216	-3.07788
EXD1	-0.999348	2.6483	-2.52995	0.0136762	0.19058	-3.08128
ARF4	-0.765441	5.3283	-2.52892	0.0137129	0.19058	-3.08353
ZNF609	0.838633	3.99905	2.52875	0.0137191	0.19058	-3.08391
NAA16	-0.98986	2.93378	-2.52782	0.0137523	0.190709	-3.08595
USP25	-0.831796	3.36988	-2.52661	0.0137955	0.190974	-3.08859
OTUD6B	0.961945	2.91507	2.52385	0.0138952	0.191493	-3.09465
QSER1	-0.878619	3.13891	-2.5231	0.013922	0.191493	-3.09627
RAD51C	-0.818688	3.53245	-2.52281	0.0139326	0.191493	-3.09691
KPNA6	-0.917842	2.87229	-2.52267	0.0139377	0.191493	-3.09721
MAFK	1.07176	3.0227	2.52224	0.0139535	0.191493	-3.09817
ZNF28	-0.668859	6.54325	-2.51987	0.0140396	0.192343	-3.10334
DMXL2	0.877666	2.67056	2.51871	0.0140819	0.192448	-3.10588
HNRNPH1	-0.659223	5.2959	-2.51825	0.0140987	0.192448	-3.10688
IER2	0.958336	5.07492	2.51649	0.0141632	0.192448	-3.11072
GADD45A	-0.97678	5.06542	-2.51585	0.0141867	0.192448	-3.11211
IFNL1	0.991901	2.93777	2.51583	0.0141877	0.192448	-3.11217
CDC73	0.794041	3.64339	2.51522	0.0142101	0.192448	-3.11349
DLL1	1.05885	2.9471	2.51504	0.0142169	0.192448	-3.11389
DHX29	0.937725	2.70445	2.51251	0.0143104	0.193385	-3.11941
TIA1	0.903042	3.62923	2.50942	0.0144254	0.194609	-3.12614
KLHL6	-0.957244	3.16819	-2.50497	0.0145926	0.196531	-3.13582
CDKN1A	0.988315	3.3167	2.50356	0.014646	0.196916	-3.13889
H2BC14	-0.96451	2.72828	-2.50257	0.0146835	0.197086	-3.14104
IMPDH1	0.986348	3.23828	2.50112	0.0147385	0.197224	-3.14418
COMMD3	-0.897563	3.28169	-2.50099	0.0147434	0.197224	-3.14446
SURF4	-0.817341	3.78615	-2.50024	0.014772	0.197274	-3.14609
TIMM23B	0.761346	3.61851	2.49726	0.0148864	0.198021	-3.15257
HNRNPD	-0.767396	4.24121	-2.49644	0.0149178	0.198021	-3.15433
EFCAB12	0.912384	2.78751	2.496	0.0149346	0.198021	-3.15528
UGP2	-0.803995	3.83941	-2.49582	0.0149416	0.198021	-3.15567
MLXIP	-0.836844	3.69773	-2.49554	0.0149525	0.198021	-3.15629
RESF1	0.846175	4.79071	2.4946	0.014989	0.198173	-3.15833
NAALADL2	-0.848611	2.78186	-2.49355	0.0150294	0.198378	-3.16059
ARPC4	0.73071	4.6813	2.49223	0.0150808	0.198727	-3.16346
ZNF248	-0.898936	2.9902	-2.4896	0.0151835	0.199655	-3.16915
KANSL2	0.771406	3.64118	2.48914	0.0152015	0.199655	-3.17015
POLG	-0.847763	3.27882	-2.48849	0.0152269	0.199658	-3.17155
ALAS1	-0.932515	2.73728	-2.48635	0.015311	0.200362	-3.17617
FBXO25	-0.931839	2.76416	-2.48585	0.015331	0.200362	-3.17727
STMN1	-0.95736	3.65507	-2.48448	0.0153849	0.20038	-3.18021
EZR	0.847527	4.73775	2.48426	0.0153936	0.20038	-3.18069
CD276	-0.771206	4.0916	-2.4839	0.015408	0.20038	-3.18147
HSD17B3	-0.869932	3.14888	-2.48099	0.0155239	0.201557	-3.18776
PKMYT1	-0.663088	4.89577	-2.47963	0.0155783	0.201637	-3.19069
WBP2	0.769549	3.36493	2.47956	0.0155808	0.201637	-3.19083
ADGRF5	-0.877164	2.62338	-2.47168	0.0158994	0.205079	-3.2078
KHDRBS1	-0.881978	3.84925	-2.47097	0.0159286	0.205079	-3.20934
PLOD1	-0.947927	4.15817	-2.47029	0.0159562	0.205079	-3.21079
MYG1	0.94718	3.34677	2.46954	0.0159869	0.205079	-3.2124
CASTOR2	-0.891858	2.912	-2.46882	0.0160167	0.205079	-3.21396
ATP5F1A	0.850017	4.43371	2.46779	0.016059	0.205079	-3.21617
CD83	0.967568	2.53751	2.46746	0.0160724	0.205079	-3.21687
NUDC	0.836096	3.8279	2.46642	0.0161152	0.205079	-3.2191
NUTM2A	-0.903792	2.70213	-2.46628	0.016121	0.205079	-3.2194
DRAP1	0.811953	3.72461	2.46593	0.0161356	0.205079	-3.22016
CCDC115	-0.823271	3.34636	-2.46564	0.0161476	0.205079	-3.22078
LIMD2	0.838076	3.33747	2.46543	0.0161565	0.205079	-3.22124
TNIP2	0.865897	3.41309	2.46396	0.0162173	0.205522	-3.22439
FBXO15	-0.825661	2.94853	-2.46199	0.0162994	0.206234	-3.22862
ZNF623	0.906998	2.78663	2.45929	0.0164123	0.207333	-3.2344
CD300A	0.996077	2.51695	2.45766	0.0164806	0.207865	-3.23788
H1-4	0.743328	5.0594	2.45673	0.0165198	0.208029	-3.23987
KCNG2	-0.871736	3.58083	-2.45557	0.0165689	0.208318	-3.24235
GMFB	-0.938321	2.93203	-2.45416	0.0166288	0.2087	-3.24537
CHAF1A	-0.831979	3.17955	-2.45362	0.0166519	0.2087	-3.24654
CASP2	-0.751391	3.4865	-2.45192	0.016724	0.208971	-3.25016
HOXD11	-1.02551	3.30307	-2.45187	0.0167261	0.208971	-3.25026
FBXW11	0.67943	4.33951	2.44638	0.0169622	0.211097	-3.26198
ACLY	0.923327	2.81973	2.4463	0.0169657	0.211097	-3.26216
SRSF3	-0.705145	4.52265	-2.44606	0.016976	0.211097	-3.26267
S100A16	-0.889961	4.32708	-2.44311	0.0171042	0.211927	-3.26896
ZNF641	-0.923717	2.84911	-2.44277	0.0171186	0.211927	-3.26967
BZW1	-0.844636	4.14317	-2.44249	0.0171309	0.211927	-3.27027
PDE6D	-0.909039	2.72224	-2.44167	0.0171668	0.211927	-3.27202
SH3BP2	0.891172	3.32793	2.44103	0.017195	0.211927	-3.27339
MRPL52	0.741322	3.47283	2.43991	0.0172439	0.211927	-3.27576
FGL2	0.987108	3.36647	2.43984	0.0172471	0.211927	-3.27592
LPCAT1	0.93249	2.7806	2.43919	0.0172756	0.211927	-3.2773
AURKA	-0.881252	3.22799	-2.43903	0.0172827	0.211927	-3.27765
CFDP1	0.762706	4.43573	2.43713	0.0173661	0.212621	-3.28167
RPL7	-0.653163	8.23852	-2.43551	0.0174379	0.213171	-3.28512
ANXA2R	0.839991	2.69318	2.43041	0.017665	0.215034	-3.29593
DGKQ	-0.750562	3.25203	-2.43041	0.0176652	0.215034	-3.29594
PPP1R9B	0.803452	3.4912	2.43027	0.0176715	0.215034	-3.29624
SCGB2A1	-1.10755	5.30673	-2.42845	0.0177533	0.2157	-3.3001
ANO1	-1.13701	3.20741	-2.42699	0.0178192	0.215851	-3.3032
DNAAF9	0.961012	2.77502	2.42691	0.0178229	0.215851	-3.30337
PITPNB	0.856011	2.67553	2.42632	0.0178496	0.215851	-3.30462
RND3	-0.993933	3.09769	-2.42577	0.0178744	0.215851	-3.30578
HMGB1	0.629114	5.84294	2.42436	0.0179385	0.216044	-3.30876
COLGALT1	0.826018	3.73055	2.42416	0.0179476	0.216044	-3.30919
SPP1	1.38334	3.67421	2.42345	0.0179796	0.216044	-3.31068
DGCR6L	0.841746	3.41012	2.42302	0.0179991	0.216044	-3.31158
DYNLT3	-0.959894	4.38529	-2.42234	0.0180305	0.216094	-3.31304
EHBP1	-0.858926	2.90604	-2.42009	0.0181334	0.217	-3.31779
CUTA	-0.639262	4.89514	-2.41887	0.0181893	0.217067	-3.32036
ITGB1BP1	-0.877187	3.33978	-2.41865	0.0181998	0.217067	-3.32084
GLS	0.763334	3.75665	2.41799	0.01823	0.217067	-3.32223
CDK15	-0.86831	3.11494	-2.41759	0.0182482	0.217067	-3.32306
CT47A10	-0.927181	2.64761	-2.41646	0.0183007	0.217365	-3.32546
PCMTD2	-0.794599	3.18229	-2.41584	0.0183296	0.217383	-3.32677
IMMP2L	0.87155	2.85542	2.4105	0.0185781	0.219967	-3.33801
BDH2	0.84293	3.34548	2.40998	0.0186028	0.219967	-3.33912
JAZF1	-0.903006	3.65865	-2.40831	0.018681	0.220248	-3.34262
OLA1	-0.747944	3.82125	-2.40829	0.018682	0.220248	-3.34267
RTN4	-0.77684	4.11266	-2.40658	0.018763	0.220876	-3.34627
ATPAF1	-0.748441	3.40374	-2.40536	0.0188207	0.221227	-3.34884
RBBP4	-0.896655	3.46639	-2.40412	0.0188795	0.221319	-3.35143
AK2	-0.680319	3.80917	-2.40402	0.0188842	0.221319	-3.35164
RDH11	-0.865186	2.9157	-2.40316	0.0189252	0.221473	-3.35345
RERE	-0.813651	3.76894	-2.40159	0.0190005	0.222023	-3.35676
SLC35D2	-0.821119	3.04788	-2.40055	0.0190502	0.222023	-3.35894
MRPS26	-0.825199	3.59919	-2.40021	0.0190664	0.222023	-3.35965
H4C5	-0.812207	4.35392	-2.39985	0.019084	0.222023	-3.36042
CTBS	-0.843629	3.23243	-2.39663	0.0192391	0.223186	-3.36716
ZNF337	-0.803053	2.77653	-2.39612	0.0192636	0.223186	-3.36823
H3-3A	-0.644146	5.90753	-2.39603	0.0192682	0.223186	-3.36842
ARHGEF2	0.897977	3.82015	2.39447	0.0193438	0.223525	-3.37169
TM9SF1	-0.74086	3.07844	-2.39426	0.0193538	0.223525	-3.37212
H2BS1	-0.73436	4.97632	-2.39334	0.0193989	0.223592	-3.37406
DEDD2	0.887652	3.31679	2.39285	0.0194229	0.223592	-3.37509
ZNF530	0.788791	3.53385	2.39241	0.019444	0.223592	-3.37599
COL3A1	-1.14676	6.31707	-2.38892	0.0196152	0.225234	-3.38329
BSG	-0.642792	5.87943	-2.38809	0.0196563	0.225302	-3.38504
PAM	-0.878132	4.09431	-2.38674	0.0197229	0.225302	-3.38785
NOMO3	0.747214	4.11336	2.3867	0.0197247	0.225302	-3.38793
KHSRP	-0.709738	4.63852	-2.38595	0.0197619	0.225302	-3.3895
PPCS	-0.87608	3.39154	-2.38536	0.0197912	0.225302	-3.39073
CCDC74A	-0.959383	2.75263	-2.3851	0.019804	0.225302	-3.39127
KRTAP10-10	0.745281	4.05329	2.38426	0.0198459	0.225302	-3.39303
LSM1	-0.851403	3.24979	-2.38422	0.0198479	0.225302	-3.39311
ARMC9	-0.84735	3.399	-2.38313	0.0199023	0.225597	-3.39539
MYL6B	-0.78657	4.23327	-2.38074	0.0200216	0.226169	-3.40037
SEPTIN2	-0.696946	4.56447	-2.38053	0.0200323	0.226169	-3.40081
TMA7	-0.490059	9.69961	-2.38041	0.0200381	0.226169	-3.40106
MPHOSPH6	0.867296	2.91897	2.37914	0.0201022	0.226363	-3.40371
UBE2V2	0.732965	3.6813	2.37894	0.0201123	0.226363	-3.40413
POLR2F	0.783222	3.00488	2.37628	0.0202463	0.227389	-3.40965
RAB11A	-0.751188	4.32378	-2.37568	0.0202766	0.227389	-3.4109
BAD	0.752541	3.43182	2.37544	0.0202893	0.227389	-3.41142
SLC30A9	-0.694928	3.21799	-2.37236	0.020446	0.228823	-3.41782
THOC6	-0.746057	3.13137	-2.36754	0.0206936	0.231268	-3.42783
CHD6	-0.833469	2.87662	-2.36519	0.0208151	0.232299	-3.4327
PID1	0.94617	2.69958	2.36454	0.020849	0.232351	-3.43405
MRPS21	-0.792864	4.0014	-2.36233	0.0209642	0.233307	-3.43863
TENT4A	-0.852951	3.06399	-2.36051	0.0210593	0.233515	-3.44239
GNAI2	0.685934	5.42804	2.36037	0.0210666	0.233515	-3.44268
SIPA1	0.923497	3.39589	2.36029	0.021071	0.233515	-3.44285
PPFIBP2	-0.850817	2.86913	-2.35966	0.021104	0.233555	-3.44415
ERBIN	-0.817708	3.07561	-2.35348	0.0214306	0.23684	-3.45691
MME	-0.872693	3.35247	-2.35274	0.0214706	0.236916	-3.45846
PSMD7	-0.816539	3.27754	-2.3522	0.0214989	0.236916	-3.45955
CD79B	0.770105	3.34551	2.35132	0.0215462	0.236916	-3.46138
PIK3AP1	0.783818	2.79155	2.35111	0.0215574	0.236916	-3.46181
HLA-B	0.867925	8.31593	2.34991	0.0216216	0.236916	-3.46428
GTF3A	-0.749475	4.14477	-2.34989	0.0216229	0.236916	-3.46433
SH3PXD2B	-0.694808	3.50528	-2.34921	0.0216592	0.236916	-3.46572
TRIB1	0.90755	3.03337	2.34873	0.0216855	0.236916	-3.46673
METTL15	-0.754018	3.07517	-2.3478	0.0217355	0.236916	-3.46864
AKNA	0.782869	3.51834	2.34779	0.0217357	0.236916	-3.46865
ZDHHC4	-0.770857	3.40245	-2.34688	0.0217853	0.237028	-3.47054
NAA60	-0.791893	2.81856	-2.34577	0.0218451	0.237028	-3.47281
DNAJC16	-0.761216	3.21809	-2.34573	0.0218471	0.237028	-3.47289
SMARCA2	-0.866252	3.35157	-2.3454	0.0218652	0.237028	-3.47358
RNF181	-0.693142	6.77438	-2.34293	0.0219994	0.237976	-3.47866
IPO7	-0.71836	4.02637	-2.34224	0.0220369	0.237976	-3.48007
MORF4L1	-0.700273	4.25382	-2.34211	0.0220443	0.237976	-3.48034
NCKAP1	-0.790281	3.31513	-2.34137	0.0220848	0.237976	-3.48187
PLPP4	-0.690653	3.80277	-2.34074	0.022119	0.237976	-3.48315
KCTD15	-0.864773	3.03664	-2.3405	0.0221325	0.237976	-3.48366
NADK	0.80895	2.97071	2.33843	0.0222461	0.238875	-3.4879
CRKL	-0.695731	4.31449	-2.33392	0.0224956	0.241228	-3.49715
PRXL2A	-0.870981	4.52158	-2.33327	0.0225317	0.24129	-3.49848
CCDC6	-0.876931	3.17908	-2.3322	0.0225912	0.241601	-3.50067
DNAJC8	-0.747676	3.55939	-2.32909	0.0227655	0.243138	-3.50704
MALSU1	0.760371	2.99924	2.32529	0.0229801	0.245098	-3.51481
SKIL	-0.742325	4.05895	-2.32439	0.0230315	0.245098	-3.51666
CD48	0.906019	2.61941	2.32421	0.0230416	0.245098	-3.51703
TMEM231	0.908243	3.14439	2.32308	0.0231055	0.24545	-3.51932
CCDC59	0.757037	3.14349	2.32205	0.0231645	0.245747	-3.52143
SLFN5	0.760919	3.4066	2.32144	0.0231991	0.245787	-3.52267
TP53	-0.734335	3.27689	-2.32063	0.0232455	0.24595	-3.52433
TBL1X	-0.768882	3.62925	-2.31836	0.0233762	0.246673	-3.52897
C19orf12	-0.841522	2.77267	-2.31834	0.0233769	0.246673	-3.52899
MOGS	0.691098	3.09739	2.31782	0.0234069	0.246673	-3.53006
PTPRC	0.888999	3.2386	2.31714	0.0234462	0.246717	-3.53144
SYNPO2	-0.899277	2.88435	-2.3161	0.0235061	0.246717	-3.53356
KLF6	0.85045	4.12562	2.31568	0.0235305	0.246717	-3.53442
SEMA3C	-0.943064	3.19287	-2.3156	0.0235353	0.246717	-3.53458
BAZ1B	-0.920567	3.12887	-2.31408	0.0236237	0.247317	-3.53768
HLA-E	0.798593	7.2513	2.31158	0.023769	0.248325	-3.54276
DLX5	-1.08121	3.2568	-2.31135	0.0237824	0.248325	-3.54323
FOSL2	0.792818	5.72998	2.3103	0.023844	0.24845	-3.54537
MT1M	-1.05569	3.29796	-2.30995	0.0238643	0.24845	-3.54607
COX7A2L	-0.781821	3.82276	-2.30954	0.0238882	0.24845	-3.5469
PECAM1	0.814972	3.51289	2.30884	0.0239293	0.248552	-3.54832
NCOA7	1.08561	3.08704	2.30773	0.0239949	0.248734	-3.55059
LRPAP1	-0.825599	3.67848	-2.30748	0.0240095	0.248734	-3.55109
KRTAP10-3	0.803634	4.29653	2.3066	0.0240616	0.24895	-3.55288
PCYOX1	-0.727088	3.74284	-2.30604	0.0240944	0.248965	-3.55401
FOXD4L1	-0.858992	2.73258	-2.30401	0.0242149	0.249326	-3.55814
STX2	0.882374	2.8668	2.30315	0.0242657	0.249326	-3.55987
SFRP1	-1.00398	2.78218	-2.30258	0.0242996	0.249326	-3.56102
ATP5MF	-0.777137	4.75795	-2.30253	0.024303	0.249326	-3.56114
SIRT2	-0.835809	2.88565	-2.3024	0.0243106	0.249326	-3.5614
TAF4	0.851103	2.7712	2.30228	0.0243176	0.249326	-3.56164
AGFG1	-0.702986	3.29518	-2.30123	0.0243804	0.24946	-3.56377
JOSD1	-0.814196	3.32243	-2.30068	0.0244131	0.24946	-3.56488
ZNF506	-0.868378	2.74132	-2.30048	0.0244249	0.24946	-3.56527
H2BC18	-0.8813	3.08999	-2.29806	0.02457	0.250621	-3.57017
PRMT6	-0.797698	3.07367	-2.29735	0.0246131	0.250738	-3.57162
TPGS2	-0.747697	3.18082	-2.29495	0.024758	0.251892	-3.57647
TMEM184A	-0.870145	3.04306	-2.29409	0.0248102	0.252099	-3.57821
CHST14	-0.763685	2.97308	-2.29281	0.0248881	0.252375	-3.5808
DTD1	-0.817834	2.91485	-2.2926	0.0249008	0.252375	-3.58122
CNPPD1	-0.74882	3.52877	-2.29101	0.0249977	0.252967	-3.58443
CDK17	0.905741	2.78028	2.2906	0.0250229	0.252967	-3.58526
BTN3A1	0.780651	3.3928	2.28997	0.0250612	0.253033	-3.58653
STXBP5	0.758448	2.99389	2.28637	0.0252824	0.254941	-3.59378
NEK11	0.805902	2.78362	2.2854	0.0253423	0.255221	-3.59574
RPL15	-0.594799	7.41872	-2.28417	0.0254184	0.255664	-3.59821
ZBTB16	0.918521	3.12648	2.28243	0.0255263	0.255935	-3.60171
ZNRF2	0.841598	3.32145	2.28241	0.0255278	0.255935	-3.60175
GNL2	-0.848548	2.87067	-2.28202	0.0255516	0.255935	-3.60253
CCDC92	0.823144	3.41963	2.2816	0.0255783	0.255935	-3.60339
NTAN1	-0.72038	3.56406	-2.28097	0.025617	0.255935	-3.60464
STRAP	-0.712745	4.02969	-2.28017	0.0256673	0.255935	-3.60625
EIF3L	-0.812563	4.6238	-2.28011	0.0256708	0.255935	-3.60637
HNRNPCL3	0.661857	4.58172	2.27913	0.0257324	0.256227	-3.60834
STAB1	0.828084	3.64055	2.27843	0.0257764	0.256291	-3.60975
ANKRD17	-0.741109	3.68628	-2.278	0.0258033	0.256291	-3.61061
DDX54	-0.815173	3.03167	-2.27706	0.025862	0.256554	-3.61249
RGS19	0.829385	2.55537	2.27597	0.0259309	0.256629	-3.61468
ADAMTS5	-0.86008	3.14664	-2.27564	0.0259516	0.256629	-3.61534
HP1BP3	-0.710499	3.79889	-2.27532	0.0259721	0.256629	-3.61599
TGFB1I1	-0.691087	3.96825	-2.2749	0.0259988	0.256629	-3.61684
ABLIM1	-0.833869	3.29101	-2.27228	0.0261648	0.25759	-3.62209
PRICKLE2	-0.766807	3.72054	-2.27207	0.026178	0.25759	-3.62251
MRPL19	-0.742907	3.13534	-2.27134	0.0262242	0.25759	-3.62396
ATG9A	-0.789519	3.09634	-2.27114	0.026237	0.25759	-3.62436
EPCAM	-0.776518	3.31179	-2.27003	0.0263079	0.25759	-3.62659
MRPS16	-0.717708	4.20155	-2.26925	0.0263581	0.25759	-3.62816
PIK3CG	0.811028	2.71055	2.26923	0.0263595	0.25759	-3.6282
SMARCA1	-0.866121	2.63802	-2.2691	0.0263673	0.25759	-3.62845
NOTCH1	-0.888227	3.12189	-2.26878	0.0263879	0.25759	-3.62909
UBE2B	0.675078	3.98704	2.26609	0.0265611	0.25886	-3.63448
VDAC1	-0.700616	4.8937	-2.26574	0.0265831	0.25886	-3.63516
IFFO1	0.797996	2.63237	2.26322	0.0267465	0.259526	-3.64021
IGF2	-1.17356	6.01295	-2.26309	0.0267546	0.259526	-3.64046
CD22	0.75026	4.25511	2.26303	0.0267584	0.259526	-3.64058
VAMP3	-0.844859	4.25358	-2.26224	0.0268099	0.259526	-3.64216
TBC1D9	-0.863685	3.33256	-2.26193	0.02683	0.259526	-3.64278
ISG15	-0.757925	2.99049	-2.26166	0.0268475	0.259526	-3.64332
KRTAP5-8	-0.736176	3.50906	-2.26107	0.0268859	0.259581	-3.6445
CASP8	0.73404	2.98279	2.2598	0.0269691	0.259769	-3.64704
SCRIB	0.802767	3.26766	2.25977	0.0269708	0.259769	-3.64709
KDM5A	0.808199	2.8702	2.25841	0.0270598	0.260311	-3.64981
RPA1	-0.757279	2.93553	-2.25737	0.027128	0.260652	-3.65188
PCMTD1	0.713024	3.80311	2.25494	0.0272877	0.261492	-3.65671
NPLOC4	-0.804387	2.84602	-2.25467	0.0273054	0.261492	-3.65724
TP53INP2	-0.862142	3.1834	-2.25454	0.0273141	0.261492	-3.65751
USP9X	0.736564	3.38411	2.25238	0.027457	0.262543	-3.6618
RWDD4	0.758858	2.85304	2.2517	0.0275022	0.262659	-3.66316
ACO2	-0.883006	2.65392	-2.24926	0.0276646	0.263893	-3.668
NSA2	-0.779041	4.05783	-2.24848	0.0277172	0.264078	-3.66957
GNG5	-0.771513	4.16943	-2.24743	0.0277871	0.264427	-3.67164
CUX1	-0.768862	4.42973	-2.24521	0.0279364	0.265529	-3.67604
ITM2C	-0.879839	3.08659	-2.24375	0.0280353	0.266066	-3.67895
SPG7	0.633873	3.98795	2.24338	0.0280598	0.266066	-3.67967
KAT7	-0.70304	4.2133	-2.24074	0.0282388	0.267068	-3.6849
LENG8	0.614038	5.55361	2.24028	0.0282701	0.267068	-3.68581
PACSIN2	-0.71127	4.09753	-2.24009	0.0282834	0.267068	-3.6862
OVOL1	-0.777841	3.29978	-2.23985	0.0282999	0.267068	-3.68668
ZNF292	-0.840564	3.26874	-2.23866	0.0283807	0.267201	-3.68902
CCT6A	-0.898914	3.23072	-2.23865	0.0283813	0.267201	-3.68904
RNF121	-0.821558	3.20629	-2.23756	0.028456	0.267449	-3.6912
BCAR1	-0.786088	3.09692	-2.23694	0.0284983	0.267449	-3.69242
ILVBL	-0.805362	3.05556	-2.23637	0.0285377	0.267449	-3.69356
BOK	0.768908	3.37732	2.23572	0.0285821	0.267449	-3.69483
ELOVL1	0.685263	3.73992	2.23548	0.028599	0.267449	-3.69532
PRSS3	-0.870672	2.53382	-2.23532	0.0286095	0.267449	-3.69562
JUP	0.90999	3.92934	2.23372	0.0287199	0.267776	-3.69878
PIFO	0.919135	2.67698	2.2334	0.0287418	0.267776	-3.69941
JPT1	-0.767171	3.63905	-2.23292	0.0287752	0.267776	-3.70037
WNT11	-0.855523	3.1194	-2.23286	0.0287794	0.267776	-3.70048
SRI	0.666198	4.46204	2.22959	0.0290061	0.26957	-3.70693
LAMC3	0.915853	2.7676	2.22873	0.0290661	0.269812	-3.70863
UTP3	-0.792229	3.09701	-2.22696	0.0291897	0.270227	-3.71211
RAB5IF	-0.823664	3.53094	-2.2266	0.0292151	0.270227	-3.71283
CEL	-0.759348	2.63368	-2.22625	0.02924	0.270227	-3.71353
DET1	-0.761757	2.73585	-2.22615	0.0292469	0.270227	-3.71372
JUN	0.815525	4.4382	2.22479	0.0293424	0.270694	-3.7164
NAMPT	1.02356	3.44904	2.22411	0.0293897	0.270694	-3.71772
CCDC110	-0.838208	3.02202	-2.22398	0.0293995	0.270694	-3.71799
ARHGEF11	0.795799	2.92273	2.22263	0.0294943	0.271048	-3.72063
DUT	-0.744371	2.78734	-2.22246	0.0295062	0.271048	-3.72097
ALDOA	0.685321	5.71569	2.22142	0.0295804	0.271416	-3.72303
PPP1R15A	0.948893	3.62871	2.21984	0.0296925	0.271757	-3.72613
FERMT3	0.755158	2.68314	2.21958	0.0297106	0.271757	-3.72663
ELP2	0.651656	3.61674	2.21919	0.0297386	0.271757	-3.7274
ATP2A2	-0.692796	4.22318	-2.21871	0.0297726	0.271757	-3.72834
PDIA6	-0.732047	5.27197	-2.21798	0.0298248	0.271757	-3.72978
CCT3	-0.726867	3.9193	-2.21773	0.0298423	0.271757	-3.73026
GEMIN2	-0.820626	2.80657	-2.21735	0.02987	0.271757	-3.73102
SENP5	-0.768784	3.2861	-2.21704	0.029892	0.271757	-3.73163
ILRUN	-0.731898	3.05885	-2.21657	0.0299255	0.271757	-3.73254
ACAD8	-0.760511	2.80768	-2.21588	0.0299749	0.271896	-3.7339
RREB1	-0.841777	3.54067	-2.21386	0.0301198	0.272791	-3.73785
E4F1	-0.791777	2.69778	-2.21355	0.0301422	0.272791	-3.73846
ADCY1	-0.858848	2.72018	-2.21079	0.0303413	0.274223	-3.74386
SULF1	-0.884553	2.68335	-2.2104	0.0303695	0.274223	-3.74462
DACT3	-0.886383	2.49963	-2.20973	0.0304181	0.27435	-3.74593
PTPN22	0.826445	2.36193	2.20875	0.0304898	0.274685	-3.74786
MFSD3	0.696322	3.15847	2.20421	0.0308212	0.277356	-3.75672
IER3IP1	-0.81419	3.52227	-2.2029	0.0309175	0.277893	-3.75928
TMEM129	0.883255	2.84635	2.20245	0.0309508	0.277893	-3.76016
MAN2A1	-0.795954	3.13429	-2.20073	0.031078	0.278629	-3.76352
CLEC10A	0.83045	3.82626	2.20039	0.031103	0.278629	-3.76418
HAVCR2	-0.903265	2.52151	-2.19648	0.031394	0.280498	-3.7718
ETFRF1	-0.835931	2.79199	-2.19617	0.0314167	0.280498	-3.77239
UBA1	0.693709	4.82747	2.19599	0.0314304	0.280498	-3.77275
ST13	-0.729557	4.13204	-2.19569	0.0314528	0.280498	-3.77333
GPHN	-0.693746	3.12516	-2.19432	0.0315552	0.281096	-3.776
IPO8	-0.759671	3.54871	-2.19303	0.031652	0.281643	-3.7785
DYNLRB2	-0.818021	2.64076	-2.19008	0.0318742	0.283127	-3.78423
ADNP	-0.657959	4.23203	-2.18987	0.0318901	0.283127	-3.78464
RNF150	-0.726915	3.32327	-2.18811	0.0320239	0.283998	-3.78806
SNORC	0.755092	2.91562	2.1869	0.0321161	0.284498	-3.79041
KIAA1522	0.7532	3.44588	2.18574	0.0322042	0.28475	-3.79265
ZNF12	-0.743716	3.09088	-2.18558	0.0322162	0.28475	-3.79296
BCAS2	-0.74979	2.88137	-2.18472	0.032282	0.285014	-3.79463
RMDN3	0.67635	3.83171	2.18356	0.0323707	0.285182	-3.79687
TMEM30A	-0.444624	8.62557	-2.18354	0.0323727	0.285182	-3.79692
PCSK6	0.828857	3.53675	2.1828	0.0324292	0.285363	-3.79835
DROSHA	0.696801	3.26272	2.18207	0.0324854	0.285403	-3.79976
HRK	-0.897982	3.49089	-2.18181	0.0325056	0.285403	-3.80027
H2AC12	-0.830944	3.49877	-2.18063	0.0325965	0.285885	-3.80255
KDELR2	-0.729428	4.51565	-2.17994	0.0326496	0.285933	-3.80388
SLC15A2	-0.87095	2.72029	-2.17929	0.0326996	0.285933	-3.80513
SOAT1	-0.71417	2.99966	-2.17916	0.03271	0.285933	-3.80539
AIFM1	-0.737356	2.81869	-2.17738	0.0328482	0.286826	-3.80884
NUP58	-0.779224	3.34625	-2.17664	0.0329057	0.287013	-3.81027
MMP14	-0.851898	4.24729	-2.17499	0.0330335	0.287644	-3.81344
KCTD20	-0.782712	3.44432	-2.17432	0.0330866	0.287644	-3.81475
WNK2	0.838316	2.69532	2.17431	0.0330867	0.287644	-3.81475
CXCL2	1.15605	3.26005	2.17245	0.0332326	0.288597	-3.81834
G6PD	-0.768441	3.19253	-2.17166	0.0332947	0.28882	-3.81987
FHL1	-0.765771	2.8815	-2.17093	0.0333519	0.289001	-3.82127
PNKD	-0.67018	2.70767	-2.17047	0.0333883	0.289001	-3.82216
ZNF391	-0.760697	3.65539	-2.16941	0.0334715	0.289106	-3.82419
MRPS18B	0.703915	3.65602	2.16913	0.0334942	0.289106	-3.82475
SEC14L4	-0.817257	2.72045	-2.16882	0.0335184	0.289106	-3.82534
PDLIM7	-0.874944	3.68233	-2.16847	0.0335459	0.289106	-3.82601
TMEM9B	-0.728919	3.96531	-2.16675	0.0336826	0.28997	-3.82933
SUMO3	0.718145	3.57934	2.16598	0.0337432	0.290029	-3.83079
EPS8	-0.815655	3.27761	-2.16574	0.0337625	0.290029	-3.83126
MAP2K4	-0.842309	3.25064	-2.16438	0.0338713	0.290339	-3.83389
RIOX2	-0.726406	3.01957	-2.16437	0.0338717	0.290339	-3.83389
RNF149	0.734195	3.84545	2.16373	0.033923	0.290465	-3.83513
PIK3R3	-0.737435	2.90277	-2.16317	0.0339673	0.290532	-3.8362
ZNF706	-0.673516	3.77698	-2.16266	0.0340085	0.290572	-3.83718
LAPTM4A	0.710708	4.5588	2.16177	0.0340799	0.290869	-3.8389
LUM	-0.968413	4.80924	-2.16101	0.0341406	0.291075	-3.84035
NICN1	-0.750752	4.99616	-2.1605	0.0341819	0.291114	-3.84133
MYO15B	0.82331	3.90094	2.15994	0.034227	0.291186	-3.84241
PITHD1	-0.771697	3.00368	-2.15657	0.0344993	0.293189	-3.84887
GPR18	-0.798606	3.20612	-2.15505	0.0346221	0.293517	-3.85177
NPIPB6	0.561827	5.44446	2.15482	0.0346412	0.293517	-3.85222
CADM1	-0.889721	3.3893	-2.15472	0.0346488	0.293517	-3.8524
UNC93B1	0.822335	3.28381	2.15246	0.0348331	0.294684	-3.85672
PRSS23	0.776629	2.89825	2.15172	0.0348936	0.294684	-3.85814
FBXW2	-0.700173	3.49518	-2.15167	0.0348978	0.294684	-3.85823
PDCD6IP	-0.771396	3.22296	-2.14982	0.0350497	0.295162	-3.86177
BOD1	-0.783701	3.24905	-2.14967	0.0350624	0.295162	-3.86207
PRLR	-0.855221	3.22691	-2.14963	0.0350658	0.295162	-3.86215
PPM1K	-0.787338	3.06664	-2.14827	0.0351775	0.295782	-3.86474
GTF3C3	0.688198	3.00677	2.14757	0.0352348	0.295782	-3.86606
STAT3	0.678377	4.26975	2.14738	0.0352512	0.295782	-3.86644
CMTM1	-0.773344	2.68446	-2.14656	0.0353186	0.296036	-3.868
TEX264	-0.828123	2.98766	-2.14408	0.0355247	0.29633	-3.87274
PREPL	-0.698926	3.27734	-2.14353	0.0355701	0.29633	-3.87378
ZMIZ1	0.699762	4.03551	2.14299	0.0356146	0.29633	-3.8748
EPHX2	-0.82084	2.89993	-2.14296	0.0356172	0.29633	-3.87486
ATXN7L3B	0.814933	3.68026	2.14287	0.035625	0.29633	-3.87503
EI24	-0.79328	3.29257	-2.14267	0.0356416	0.29633	-3.87541
CPEB3	-0.802938	2.95842	-2.14241	0.0356632	0.29633	-3.87591
FXYD3	-0.810771	2.41005	-2.14218	0.0356824	0.29633	-3.87635
CLU	1.00197	4.32197	2.1421	0.0356894	0.29633	-3.87651
IRF1	0.747078	3.2655	2.14024	0.0358445	0.296717	-3.88004
MEGF9	-0.747702	3.03795	-2.1401	0.0358565	0.296717	-3.88031
CTSZ	0.721603	5.01738	2.13989	0.0358739	0.296717	-3.8807
MAPK6	-0.759243	3.6018	-2.13975	0.0358858	0.296717	-3.88097
TMEM120A	-0.671334	3.49118	-2.13925	0.0359277	0.296717	-3.88192
CSRP1	0.674066	4.93484	2.13797	0.0360358	0.296717	-3.88437
NEK7	-0.702041	3.4997	-2.13797	0.0360359	0.296717	-3.88437
ZNF146	-0.618578	4.04359	-2.13784	0.0360461	0.296717	-3.8846
MSRB2	-0.751889	2.79757	-2.13712	0.0361072	0.296717	-3.88598
ENPP2	-0.781815	2.99238	-2.13664	0.0361478	0.296717	-3.88689
ERMP1	-0.714665	3.08895	-2.13642	0.0361663	0.296717	-3.88731
HEG1	-0.834379	2.99402	-2.13558	0.036237	0.296717	-3.8889
EZH1	-0.672997	3.83244	-2.13464	0.0363165	0.296717	-3.89068
GRIK2	-0.845957	2.89051	-2.13439	0.0363382	0.296717	-3.89117
GAS6	0.771748	3.85806	2.13403	0.0363684	0.296717	-3.89184
CRK	-0.708936	3.21333	-2.13383	0.0363856	0.296717	-3.89223
DMAC1	0.720415	3.38692	2.13369	0.0363975	0.296717	-3.89249
SPATA13	-0.829229	2.78602	-2.13331	0.03643	0.296717	-3.89322
FAM193A	-0.606138	3.62764	-2.13258	0.0364914	0.296717	-3.89459
ZNF568	-0.644257	4.05577	-2.13225	0.0365197	0.296717	-3.89522
ZAR1L	-0.635863	3.90547	-2.13222	0.0365227	0.296717	-3.89529
ACTR3	0.696284	4.77197	2.13146	0.0365872	0.296717	-3.89672
PRKDC	-0.679926	3.91392	-2.13081	0.0366428	0.296717	-3.89796
MARCKSL1	-0.767498	5.69868	-2.13056	0.0366643	0.296717	-3.89844
FUBP1	-0.639308	4.29204	-2.13031	0.0366851	0.296717	-3.8989
ITGA1	0.871577	2.67671	2.13006	0.0367069	0.296717	-3.89938
SMURF1	0.728329	2.73164	2.12854	0.0368373	0.297276	-3.90226
CDKN1C	-0.916877	4.05525	-2.12838	0.0368508	0.297276	-3.90256
CAMK2N2	0.774935	3.3376	2.12784	0.0368969	0.297346	-3.90358
NMRAL1	-0.794323	3.37574	-2.12728	0.0369451	0.297433	-3.90464
S100A6	0.7	6.54115	2.12679	0.0369878	0.297475	-3.90558
RPA3	-0.686898	3.65747	-2.12607	0.0370495	0.29767	-3.90693
NEMF	0.612738	3.51682	2.12498	0.0371433	0.297744	-3.90899
DLC1	-0.778992	2.55252	-2.12496	0.0371454	0.297744	-3.90903
FOXL2NB	-0.736028	3.02645	-2.12466	0.0371711	0.297744	-3.90959
COG2	-0.655399	3.1467	-2.12409	0.037221	0.297843	-3.91068
ELF1	0.841823	2.90101	2.12107	0.0374833	0.29964	-3.91639
TGFBR3L	0.733151	3.82223	2.12005	0.0375721	0.29981	-3.91831
PPP1R8	0.671522	3.24662	2.11996	0.03758	0.29981	-3.91848
CENPB	-0.678778	3.23212	-2.11831	0.0377242	0.300156	-3.92159
MRPS35	-0.654649	3.6097	-2.1179	0.0377598	0.300156	-3.92236
SREBF2	-0.75995	2.91232	-2.11768	0.0377797	0.300156	-3.92279
METTL9	-0.757783	4.60964	-2.11733	0.0378096	0.300156	-3.92343
HNRNPA2B1	0.488128	7.09055	2.11731	0.0378122	0.300156	-3.92349
MUC5B	1.35698	3.88388	2.11666	0.0378688	0.300305	-3.9247
SPON2	-1.14351	4.59759	-2.11564	0.0379584	0.300716	-3.92662
GNB1	-0.659811	5.47526	-2.11486	0.0380271	0.300749	-3.92809
BCL10	-0.642517	3.22282	-2.11474	0.0380384	0.300749	-3.92833
TAF2	-0.694534	3.37347	-2.11267	0.0382208	0.301891	-3.93221
OLFML2A	-0.742966	2.6461	-2.11182	0.0382964	0.302188	-3.93382
C12orf57	-0.711028	4.88872	-2.11025	0.0384358	0.302987	-3.93676
ZNF626	0.786981	2.78612	2.10975	0.0384803	0.303037	-3.9377
CWC27	-0.661401	2.84379	-2.10687	0.038738	0.304618	-3.94312
ASPSCR1	0.672287	3.35782	2.10665	0.0387577	0.304618	-3.94353
DHX9	-0.686256	4.25297	-2.10374	0.0390194	0.306208	-3.94899
THBS2	-0.973148	2.96344	-2.1035	0.0390411	0.306208	-3.94944
NPIPB3	0.571613	5.27311	2.10302	0.0390847	0.306208	-3.95034
RGS2	0.995559	3.44854	2.10269	0.0391142	0.306208	-3.95096
PTK2	-0.84069	3.67014	-2.10121	0.039248	0.306953	-3.95372
CALR	-0.571054	6.89952	-2.10018	0.039342	0.307386	-3.95566
SMAD4	-0.732594	3.75119	-2.09966	0.0393891	0.307452	-3.95663
CBY1	-0.573251	3.65567	-2.09912	0.0394382	0.307533	-3.95764
GNA12	-0.734743	2.97586	-2.09787	0.0395526	0.307962	-3.95999
TNK2	0.810584	2.55124	2.0972	0.0396138	0.307962	-3.96124
AP2S1	0.853161	3.73157	2.09653	0.0396746	0.307962	-3.96249
MAP1LC3B	-0.606908	3.92294	-2.09644	0.039683	0.307962	-3.96266
ZBTB24	0.729569	3.28398	2.096	0.0397233	0.307962	-3.96348
EIF3F	0.615317	4.71449	2.09557	0.0397628	0.307962	-3.96428
UNK	0.732584	2.88363	2.09538	0.0397804	0.307962	-3.96464
BCL6	0.78345	2.72588	2.09513	0.0398033	0.307962	-3.96511
PDIA4	-0.784277	4.77083	-2.09413	0.0398948	0.308155	-3.96697
NBPF19	0.622671	4.99258	2.09401	0.0399058	0.308155	-3.96719
PPDPF	-0.580252	6.02291	-2.09218	0.0400742	0.308944	-3.9706
CTNNA2	-0.879919	2.33729	-2.09199	0.0400924	0.308944	-3.97097
RPL19	-0.565158	8.2267	-2.09128	0.0401575	0.308944	-3.97228
KCNMB4	0.792857	2.97349	2.0905	0.0402298	0.308944	-3.97374
GDE1	-0.793073	3.11215	-2.09044	0.0402355	0.308944	-3.97386
CCDC61	-0.566569	4.98707	-2.08978	0.0402967	0.308944	-3.97509
SRGAP1	-0.717044	2.89838	-2.0896	0.0403137	0.308944	-3.97543
FRG1	0.79054	2.96435	2.08832	0.0404323	0.308944	-3.97781
ATP6V0B	-0.529718	5.16901	-2.08831	0.0404329	0.308944	-3.97782
FSTL1	-0.741698	3.87645	-2.08789	0.0404724	0.308944	-3.97861
NDUFV2	0.614396	4.48104	2.08769	0.0404911	0.308944	-3.97898
NDUFS4	-0.725123	3.6491	-2.08758	0.040501	0.308944	-3.97918
FAM189A2	-0.846889	3.10833	-2.08745	0.0405134	0.308944	-3.97943
HAGH	0.80075	2.90897	2.08625	0.0406252	0.309499	-3.98166
MEAF6	-0.711599	3.68584	-2.08577	0.0406705	0.309548	-3.98256
GNAQ	-0.731484	3.92773	-2.08409	0.0408275	0.31023	-3.98568
PSMG3	-0.563719	5.60698	-2.0836	0.0408734	0.31023	-3.98659
PPIB	-0.626994	4.17337	-2.08356	0.0408773	0.31023	-3.98667
HNMT	-0.749602	3.40962	-2.08299	0.0409313	0.310344	-3.98773
KIAA0319L	0.64311	3.43308	2.08136	0.0410846	0.311132	-3.99076
CD3E	0.927437	2.55456	2.08082	0.0411349	0.311132	-3.99175
NUDT4B	-0.87358	2.84162	-2.08064	0.0411527	0.311132	-3.9921
SRD5A3	-0.718242	3.59535	-2.07857	0.041348	0.311746	-3.99593
RBM4B	-0.660255	3.14393	-2.07811	0.0413921	0.311746	-3.99679
PGD	-0.656045	3.83834	-2.07787	0.0414152	0.311746	-3.99724
PTPN9	-0.779568	2.98553	-2.07777	0.0414242	0.311746	-3.99741
RUSF1	0.696614	3.27894	2.07743	0.0414563	0.311746	-3.99804
TRPM5	-0.803951	2.64955	-2.0773	0.0414694	0.311746	-3.9983
IK	0.677675	3.9421	2.07686	0.0415113	0.311766	-3.99911
USHBP1	-0.688387	4.4192	-2.07431	0.041754	0.313064	-4.00382
DYRK1B	-0.678293	3.27165	-2.07422	0.0417629	0.313064	-4.004
THTPA	-0.697441	3.12215	-2.07351	0.041831	0.313083	-4.00531
TET3	-0.464438	6.01797	-2.07337	0.0418442	0.313083	-4.00557
KCNQ3	0.745034	2.4357	2.07195	0.0419803	0.313806	-4.00819
IFNGR1	-0.852963	4.41666	-2.07072	0.0420992	0.314399	-4.01048
UGT2B7	0.785038	2.82755	2.06986	0.042182	0.314721	-4.01206
CDH3	-0.797613	2.54848	-2.06913	0.0422527	0.314913	-4.01342
IL4I1	-0.688302	5.14594	-2.06877	0.042287	0.314913	-4.01407
DPP8	-0.699385	3.27501	-2.06836	0.0423265	0.314913	-4.01483
WDR77	0.8725	3.53412	2.06678	0.0424801	0.315663	-4.01775
ANXA1	0.902494	4.0721	2.0665	0.0425069	0.315663	-4.01826
GALNT1	-0.666145	3.37675	-2.06543	0.0426114	0.316144	-4.02025
SSTR4	0.725148	3.53726	2.06225	0.0429219	0.317897	-4.02611
CPD	-0.713065	3.67064	-2.06219	0.0429276	0.317897	-4.02621
TMEM60	-0.770971	2.73569	-2.06082	0.0430619	0.318393	-4.02873
NR2F2	-0.751645	5.06633	-2.06046	0.0430977	0.318393	-4.0294
LAMTOR5	-0.640679	4.32151	-2.06028	0.0431149	0.318393	-4.02973
RPN2	-0.67877	4.79551	-2.05977	0.043165	0.318467	-4.03066
GMDS	0.775617	2.50864	2.05762	0.0433779	0.319741	-4.03463
CUL4A	0.622487	3.22968	2.05628	0.0435103	0.320414	-4.03709
NOL11	-0.773283	2.94361	-2.05588	0.0435498	0.320414	-4.03782
PAFAH1B1	-0.597693	4.26205	-2.05334	0.0438021	0.321972	-4.04248
TMED7	-0.617987	3.91684	-2.05244	0.0438919	0.32206	-4.04413
PSMC5	0.749876	4.05231	2.05241	0.0438952	0.32206	-4.04419
FKBP4	-0.696249	3.28439	-2.05124	0.0440122	0.322345	-4.04634
SNX29	-0.704342	3.11551	-2.05121	0.0440151	0.322345	-4.04639
TPM3	0.563305	5.45313	2.05052	0.0440841	0.322553	-4.04766
TCAF1	-0.704781	3.17974	-2.04988	0.0441489	0.322729	-4.04884
TPRA1	-0.708271	2.72555	-2.04898	0.0442394	0.323094	-4.05049
MKRN3	-0.70109	2.61965	-2.04848	0.0442895	0.323163	-4.0514
RPSA	-0.631657	6.33463	-2.04701	0.0444377	0.323947	-4.05409
DCAF12	-0.701742	3.50322	-2.04634	0.0445053	0.324064	-4.05532
GATAD2B	-0.692171	3.78269	-2.04604	0.0445354	0.324064	-4.05586
SPATA12	-0.786525	3.03315	-2.04513	0.0446283	0.324229	-4.05754
RBM28	0.803865	2.63059	2.04468	0.0446734	0.324229	-4.05836
TIMM8B	-0.732266	3.38761	-2.04461	0.0446804	0.324229	-4.05848
APRT	0.619484	3.89543	2.04289	0.0448555	0.325202	-4.06163
MLF2	-0.751706	3.64949	-2.04184	0.0449622	0.325493	-4.06355
DYNC2H1	0.656383	2.99986	2.04169	0.0449775	0.325493	-4.06382
TSPAN3	-0.837892	3.7172	-2.03858	0.0452956	0.327434	-4.06949
PLS3	-0.775223	3.33402	-2.03826	0.0453282	0.327434	-4.07007
PLPP1	-0.879986	2.79337	-2.03631	0.0455297	0.328118	-4.07364
IFT22	-0.682106	2.91002	-2.03568	0.0455939	0.328118	-4.07478
SARDH	-0.558971	5.40411	-2.03565	0.0455971	0.328118	-4.07483
YTHDF3	-0.72254	3.74703	-2.03552	0.0456109	0.328118	-4.07507
INTS3	0.660703	4.23214	2.03531	0.0456326	0.328118	-4.07546
SPOCK1	0.89183	2.91043	2.03474	0.0456914	0.328118	-4.0765
EFHD2	0.76324	2.78089	2.03454	0.0457119	0.328118	-4.07686
ALDH1A2	-0.870368	4.52674	-2.03316	0.0458553	0.328364	-4.07937
STT3B	-0.68846	3.8282	-2.03307	0.0458646	0.328364	-4.07954
SCRN1	-0.798113	2.72861	-2.03264	0.045909	0.328364	-4.08032
LILRB4	0.822905	2.72991	2.03222	0.0459526	0.328364	-4.08108
PIGG	0.698271	3.68553	2.03222	0.0459528	0.328364	-4.08108
CD74	0.982999	7.33656	2.03137	0.046041	0.328699	-4.08263
SAA2	-0.715187	4.15386	-2.03057	0.0461246	0.329	-4.08408
UQCR11	0.549359	4.7524	2.02996	0.0461875	0.329153	-4.08518
HLA-DQB1	0.753263	4.43216	2.02753	0.046442	0.330399	-4.0896
SCAMP1	0.757087	2.9869	2.02743	0.0464523	0.330399	-4.08978
KDM6A	0.736837	3.19084	2.0271	0.046487	0.330399	-4.09038
EYA3	0.722114	3.1699	2.02419	0.046794	0.331684	-4.09567
EMG1	0.666419	2.78229	2.02411	0.0468022	0.331684	-4.09581
TLE2	-0.83455	3.03561	-2.02394	0.0468197	0.331684	-4.09611
DDX4	-0.929796	4.09702	-2.02353	0.0468634	0.331684	-4.09686
TMEM234	0.682991	3.26022	2.02337	0.0468799	0.331684	-4.09714
NDUFB7	0.63409	4.36827	2.02301	0.0469184	0.331684	-4.0978
NUMB	-0.694667	2.9065	-2.02254	0.0469677	0.331738	-4.09864
GOLGA2	-0.685636	3.7131	-2.02199	0.0470265	0.331858	-4.09965
SRGAP3	0.658114	3.21815	2.01982	0.0472568	0.333188	-4.10357
SLC22A23	-0.695071	4.98197	-2.0189	0.0473548	0.333408	-4.10524
USP18	-0.774173	3.01679	-2.01873	0.0473725	0.333408	-4.10554
TUBB	-0.610318	5.73142	-2.01835	0.0474139	0.333408	-4.10624
PEBP1	0.495288	4.67031	2.01731	0.0475249	0.333624	-4.10812
PLAAT3	-0.791747	2.93755	-2.01713	0.0475442	0.333624	-4.10844
IL10RB	-0.701964	2.97206	-2.01618	0.0476457	0.333624	-4.11015
PCED1B	0.757066	2.64117	2.01581	0.0476849	0.333624	-4.11081
EMC8	-0.63949	2.9614	-2.01451	0.0478247	0.333624	-4.11316
HNRNPK	-0.694689	4.76706	-2.01422	0.0478566	0.333624	-4.1137
GOLGA8F	-0.791072	2.49075	-2.0142	0.0478585	0.333624	-4.11373
SRSF7	0.635748	3.15721	2.01375	0.047907	0.333624	-4.11454
CXCR3	-0.75813	2.9318	-2.01348	0.0479361	0.333624	-4.11503
DDX23	-0.733868	2.87181	-2.01336	0.047949	0.333624	-4.11525
H4C2	-0.76887	4.42633	-2.0126	0.0480309	0.333624	-4.11662
GSTM3	0.770878	2.52033	2.01169	0.0481284	0.333624	-4.11824
TGM2	0.904909	5.02068	2.01157	0.0481423	0.333624	-4.11848
SAMSN1	0.859915	2.80536	2.01151	0.0481489	0.333624	-4.11859
SSU72	0.749347	2.85149	2.01135	0.0481655	0.333624	-4.11886
SIAH1	-0.694527	3.26827	-2.01135	0.0481662	0.333624	-4.11887
TRPC4AP	0.720608	3.04197	2.01108	0.0481949	0.333624	-4.11935
PPP2R5E	0.705064	2.69847	2.01055	0.0482526	0.333624	-4.12031
NCOA6	-0.687216	3.03237	-2.01043	0.0482655	0.333624	-4.12053
RAD21	-0.587273	3.84132	-2.01024	0.048286	0.333624	-4.12087
SIRT1	-0.667529	2.90564	-2.00987	0.0483263	0.333624	-4.12154
MRPL49	-0.663682	3.15382	-2.00872	0.0484508	0.334159	-4.1236
METTL22	0.683075	2.86568	2.00801	0.0485282	0.334159	-4.12488
NUP85	-0.659071	2.9454	-2.00759	0.0485743	0.334159	-4.12564
DAXX	0.710168	2.88697	2.00701	0.0486374	0.334159	-4.12668
PARK7	-0.625904	4.21144	-2.00693	0.0486464	0.334159	-4.12683
MAML3	-0.698919	3.04329	-2.00657	0.0486858	0.334159	-4.12748
DYNC1I2	0.599062	3.97235	2.00605	0.0487416	0.334159	-4.1284
SH2B1	0.782321	3.31376	2.00604	0.0487437	0.334159	-4.12843
FAP	-0.749634	2.93549	-2.00568	0.0487824	0.334159	-4.12907
PAMR1	-0.839917	3.41852	-2.00373	0.0489968	0.335339	-4.13259
RAB39A	-0.694135	3.5357	-2.00325	0.0490495	0.335411	-4.13345
EXOSC7	-0.730852	2.5961	-2.00195	0.0491924	0.336099	-4.13578
POLB	-0.701349	2.84228	-2.00148	0.0492443	0.336105	-4.13662
RXFP1	-0.866762	3.48495	-2.00117	0.0492779	0.336105	-4.13717
RNF11	-0.80246	3.6129	-1.9999	0.0494188	0.336255	-4.13946
VKORC1L1	-0.704061	3.2148	-1.99987	0.0494218	0.336255	-4.13951
MTMR2	-0.712457	2.90438	-1.99982	0.0494268	0.336255	-4.13959
SIGLEC15	0.774457	2.66304	1.99925	0.0494904	0.336399	-4.14062
TNS2	-0.558563	3.7274	-1.99833	0.0495921	0.336452	-4.14226
TMEM258	-0.725021	4.26231	-1.99815	0.0496121	0.336452	-4.14259
PPP2R1A	0.568741	4.13351	1.99793	0.0496372	0.336452	-4.14299
RWDD2B	-0.778806	3.08055	-1.99765	0.0496681	0.336452	-4.14349
CHI3L1	0.854807	2.99082	1.99725	0.0497118	0.336452	-4.14419
BASP1	-0.555943	7.39858	-1.99689	0.0497522	0.336452	-4.14484
CHCHD3	-0.646571	3.45127	-1.99507	0.0499556	0.337278	-4.14811
ZNF140	-0.764327	3.26298	-1.99485	0.0499795	0.337278	-4.14849
ZCCHC24	-0.739638	3.58269	-1.99465	0.0500018	0.337278	-4.14885
NKAPD1	-0.618746	3.14939	-1.99419	0.0500535	0.337341	-4.14968
ANKRD36B	-0.443571	6.91559	-1.99218	0.0502786	0.338571	-4.15327
DNMBP	0.630038	3.26184	1.99157	0.0503476	0.338748	-4.15437
ZNF428	-0.601923	3.55355	-1.991	0.0504113	0.338866	-4.15538
MED10	-0.636759	2.88255	-1.99065	0.0504503	0.338866	-4.156
TAOK1	-0.609022	3.96097	-1.99	0.0505243	0.338978	-4.15717
SIGLEC16	0.630652	4.69304	1.98975	0.0505523	0.338978	-4.15762
FAM107B	0.724769	2.7308	1.98726	0.0508335	0.340157	-4.16205
TENT5B	0.681722	3.57636	1.98715	0.0508465	0.340157	-4.16226
SP3	-0.697603	4.27124	-1.98706	0.0508566	0.340157	-4.16242
ATG101	-0.674373	2.95864	-1.98519	0.0510684	0.340942	-4.16574
FILIP1L	-0.784803	2.76948	-1.98488	0.0511039	0.340942	-4.1663
UQCRB	-0.595364	5.14722	-1.98482	0.0511109	0.340942	-4.16641
FAM204A	-0.623869	3.75242	-1.98381	0.0512257	0.340942	-4.1682
SMIM17	-0.662545	3.63744	-1.9835	0.051261	0.340942	-4.16875
GP5	0.69902	2.85968	1.98337	0.0512764	0.340942	-4.16899
CEP164	-0.721036	3.04299	-1.98271	0.0513515	0.340942	-4.17016
PLEK	0.782726	2.76879	1.98249	0.0513765	0.340942	-4.17055
RAB4A	-0.685953	3.5737	-1.98231	0.0513976	0.340942	-4.17088
ADGRD1	0.797655	2.84147	1.98196	0.0514374	0.340942	-4.1715
MRPL47	-0.661687	3.27012	-1.9818	0.0514558	0.340942	-4.17178
TJAP1	-0.640645	2.83214	-1.98148	0.0514917	0.340942	-4.17234
DAB2	0.940803	3.7498	1.98113	0.0515317	0.340942	-4.17296
ATXN7	-0.603453	3.96803	-1.98041	0.0516149	0.341112	-4.17425
EMC4	0.535814	4.33657	1.98016	0.0516432	0.341112	-4.17469
BLVRA	0.642848	3.28202	1.97883	0.0517964	0.341737	-4.17706
ATOX1	0.753654	3.17413	1.97859	0.0518239	0.341737	-4.17748
VIRMA	-0.740076	2.86983	-1.97762	0.0519364	0.341887	-4.17921
KLC1	0.669306	3.74838	1.97739	0.0519628	0.341887	-4.17962
SAP25	0.698032	2.85968	1.97655	0.05206	0.341887	-4.18111
MCTS1	-0.738913	3.12769	-1.97637	0.0520805	0.341887	-4.18143
CEP76	-0.642254	2.91064	-1.9762	0.0520997	0.341887	-4.18172
WWTR1	-0.729083	3.46861	-1.97616	0.0521048	0.341887	-4.1818
DVL2	-0.755149	2.73823	-1.97572	0.0521555	0.341937	-4.18258
CHIC2	-0.685451	3.39464	-1.97467	0.0522773	0.342375	-4.18444
EIF3M	-0.647942	3.44793	-1.9744	0.0523085	0.342375	-4.18492
CARD11	-0.699386	2.97007	-1.97192	0.0525977	0.343984	-4.18932
PTEN	0.745223	3.87645	1.97124	0.0526768	0.344219	-4.19052
ZNF746	-0.669213	3.60479	-1.97078	0.052731	0.34429	-4.19134
SLC66A1	-0.67712	3.25732	-1.96989	0.0528346	0.344418	-4.19291
THOC5	-0.669063	2.85693	-1.96987	0.0528374	0.344418	-4.19295
RASSF1	0.693132	3.51309	1.96758	0.0531059	0.345749	-4.197
EEF1AKMT2	-0.710621	3.21808	-1.96739	0.0531285	0.345749	-4.19734
RIPOR1	0.71667	2.85936	1.96632	0.0532537	0.345992	-4.19921
KRR1	-0.702506	2.96509	-1.96588	0.0533065	0.345992	-4.2
CEP68	-0.62871	3.13537	-1.96582	0.053313	0.345992	-4.2001
CERCAM	-0.766647	2.75698	-1.96559	0.05334	0.345992	-4.20051
FYB1	0.760344	3.26008	1.96421	0.0535038	0.346771	-4.20295
TPBG	-0.805886	3.36736	-1.96301	0.0536461	0.34688	-4.20507
LGALS9C	0.757451	3.07301	1.96289	0.0536595	0.34688	-4.20527
MZT2B	-0.441407	11.9975	-1.96287	0.0536622	0.34688	-4.20531
SLC37A3	-0.616407	4.02367	-1.96223	0.0537381	0.34688	-4.20644
ZNF362	0.639257	3.46472	1.96223	0.0537389	0.34688	-4.20645
UBA52	-0.550653	6.49984	-1.96161	0.0538124	0.347072	-4.20754
BEX3	-0.654919	3.06228	-1.96117	0.0538641	0.347124	-4.2083
FBXL17	-0.642925	3.23541	-1.96011	0.0539905	0.347566	-4.21017
PPIH	0.731588	3.2686	1.95938	0.0540778	0.347566	-4.21146
INAFM2	-0.751424	2.56428	-1.95841	0.0541934	0.347566	-4.21316
SART1	-0.618993	3.34997	-1.95841	0.0541939	0.347566	-4.21317
ANKRD30BL	-0.642765	2.75013	-1.95815	0.0542252	0.347566	-4.21363
SLC26A6	-0.725555	2.64708	-1.95763	0.0542869	0.347566	-4.21454
DEPTOR	0.668035	3.11162	1.95747	0.0543065	0.347566	-4.21482
CCDC13	-0.481166	7.77378	-1.95741	0.0543134	0.347566	-4.21493
PODXL2	0.664322	2.60919	1.95683	0.0543836	0.347566	-4.21595
POLE4	-0.675209	2.90703	-1.95635	0.0544408	0.347566	-4.21679
COX17	-0.599052	3.73519	-1.95622	0.0544566	0.347566	-4.21702
RNF123	-0.676847	2.97603	-1.95621	0.0544576	0.347566	-4.21704
GPBP1L1	-0.662177	3.7558	-1.95571	0.0545183	0.347597	-4.21793
GPNMB	0.897005	3.37724	1.95544	0.0545499	0.347597	-4.21839
NSMCE1	0.730739	3.31162	1.95502	0.0546014	0.347646	-4.21914
NFIB	-0.655483	3.15576	-1.95406	0.0547162	0.348098	-4.22081
TEX9	0.684858	2.67489	1.95211	0.0549524	0.349321	-4.22424
GIGYF1	0.611369	3.43368	1.95153	0.0550222	0.349486	-4.22526
HNRNPAB	-0.650744	3.72105	-1.95074	0.055118	0.349814	-4.22664
SLC9A3R2	-0.609289	3.50149	-1.94949	0.0552709	0.350233	-4.22885
PER1	0.741534	2.79403	1.94945	0.0552757	0.350233	-4.22891
TIPIN	-0.653916	3.19617	-1.94901	0.055329	0.350233	-4.22968
KCNJ9	-0.706015	5.85663	-1.94875	0.0553602	0.350233	-4.23013
PRDX3	-0.761672	3.70708	-1.94678	0.0556016	0.35148	-4.23359
SERINC3	-0.610881	3.78826	-1.94639	0.055649	0.351495	-4.23427
WBP1	-0.637006	3.97993	-1.94603	0.0556925	0.351495	-4.23489
TMEM154	-0.643756	2.91085	-1.94502	0.0558169	0.352001	-4.23667
NDUFB4	-0.676983	4.2359	-1.94366	0.0559842	0.352091	-4.23905
ZFC3H1	-0.676413	2.99632	-1.9436	0.0559915	0.352091	-4.23915
LRP10	0.613706	3.77676	1.94352	0.0560016	0.352091	-4.2393
SIK1	1.04716	4.09392	1.94346	0.0560084	0.352091	-4.2394
PRRC2C	-0.607232	3.63142	-1.94282	0.0560871	0.3521	-4.24051
ACIN1	0.70945	3.54688	1.94242	0.0561366	0.3521	-4.24121
SELENOF	-0.554568	4.46894	-1.94237	0.0561428	0.3521	-4.2413
ZNF562	-0.776182	2.80218	-1.94061	0.0563607	0.353188	-4.24438
MBNL1	-0.667365	3.52672	-1.93971	0.0564715	0.353603	-4.24594
CHURC1	0.612197	3.70575	1.93901	0.0565581	0.353867	-4.24716
SNRNP48	-0.716681	3.04879	-1.93835	0.0566409	0.35403	-4.24833
JADE2	-0.836385	2.52912	-1.93809	0.0566733	0.35403	-4.24878
ATOH8	0.823108	2.88918	1.93759	0.0567348	0.354136	-4.24964
KCNK4	-0.517073	6.1637	-1.9371	0.0567965	0.354243	-4.25051
NOPCHAP1	-0.770126	2.89838	-1.93553	0.0569921	0.354568	-4.25324
CYB5B	-0.746337	4.23305	-1.9352	0.0570333	0.354568	-4.25381
RPS26	-0.493748	5.46206	-1.93492	0.057068	0.354568	-4.2543
CENATAC	0.680162	3.0492	1.93491	0.057069	0.354568	-4.25431
FLCN	0.709337	3.07747	1.93489	0.0570718	0.354568	-4.25435
SOCS2	-0.750582	3.20647	-1.93382	0.0572058	0.35506	-4.25621
CLN6	0.689265	2.90666	1.93355	0.0572403	0.35506	-4.25669
RFX2	-0.670011	5.10073	-1.93315	0.0572894	0.355087	-4.25737
TXNDC15	-0.630232	3.55575	-1.9322	0.0574093	0.355553	-4.25903
LIG3	-0.635343	3.00431	-1.9316	0.0574847	0.355609	-4.26008
TSPOAP1	0.71806	3.19551	1.93142	0.0575078	0.355609	-4.26039
PTGFRN	-0.716044	3.6396	-1.93034	0.0576436	0.356171	-4.26227
RAPGEF6	-0.689954	2.69901	-1.92968	0.0577268	0.356408	-4.26341
MAFF	0.720923	3.23836	1.92874	0.0578461	0.356867	-4.26505
GTF3C5	-0.716904	3.17047	-1.92786	0.0579574	0.357277	-4.26658
RNF115	-0.705148	3.61107	-1.92748	0.0580047	0.357291	-4.26723
STMN3	0.683239	3.38321	1.92579	0.0582203	0.357994	-4.27017
WAS	0.773259	2.73664	1.92556	0.0582491	0.357994	-4.27056
AKAP8L	-0.673953	3.07854	-1.92552	0.0582539	0.357994	-4.27063
IFNA4	-0.800299	2.4671	-1.92392	0.0584582	0.358971	-4.27341
SPATA2L	-0.531016	7.16483	-1.92341	0.0585231	0.359092	-4.27429
KCNC4	-0.702927	2.66188	-1.92199	0.058705	0.359931	-4.27675
TMED10	-0.713481	4.76195	-1.92096	0.0588371	0.360462	-4.27853
MARF1	-0.666129	3.80729	-1.91976	0.0589917	0.361131	-4.28061
MFSD1	-0.725024	3.2399	-1.91922	0.059061	0.361277	-4.28154
C1orf194	0.794794	2.86846	1.91843	0.059163	0.361459	-4.28291
FAM120AOS	-0.753467	3.02244	-1.91828	0.0591817	0.361459	-4.28316
G3BP1	-0.615185	3.93671	-1.91676	0.0593782	0.36238	-4.28579
DCTN2	-0.646156	3.66823	-1.91546	0.059547	0.362805	-4.28804
FBXO34	-0.665391	3.07207	-1.91543	0.0595504	0.362805	-4.28809
TRAPPC10	0.722131	3.26066	1.91516	0.0595847	0.362805	-4.28854
XYLT2	-0.68333	2.73772	-1.91461	0.0596574	0.362969	-4.28951
GNA11	-0.649708	3.22088	-1.91423	0.0597063	0.362989	-4.29016
SNRPA1	0.608304	3.91989	1.91379	0.0597631	0.363011	-4.29091
NOTCH2	0.726056	2.79365	1.9135	0.0598013	0.363011	-4.29142
LOXL2	-0.665222	2.82137	-1.91232	0.0599551	0.363667	-4.29345
FHIP2B	-0.674407	3.17323	-1.91115	0.0601074	0.363792	-4.29546
MAT2A	0.60678	4.27721	1.91113	0.0601104	0.363792	-4.2955
OSBPL11	0.678858	2.95909	1.91111	0.0601132	0.363792	-4.29554
SNX27	0.704722	2.81562	1.91075	0.0601598	0.363798	-4.29615
USP17L17	-0.738388	3.16232	-1.91009	0.0602466	0.364045	-4.2973
ZKSCAN8	-0.710501	3.04009	-1.90945	0.0603304	0.364108	-4.2984
CHORDC1	-0.655411	3.16729	-1.90831	0.0604803	0.364108	-4.30036
LARP4	-0.664175	3.03838	-1.90817	0.0604974	0.364108	-4.30059
LARP4B	-0.7366	2.94686	-1.90817	0.0604986	0.364108	-4.3006
MAP3K1	-0.678786	3.03307	-1.908	0.060521	0.364108	-4.30089
LYNX1	0.757549	2.73846	1.90758	0.0605753	0.364108	-4.3016
FGF17	0.724192	2.96844	1.90756	0.0605777	0.364108	-4.30164
YIPF6	0.685303	3.31882	1.90667	0.0606952	0.36432	-4.30317
LRRC8A	-0.803456	3.31953	-1.9066	0.0607048	0.36432	-4.3033
PSMD14	0.626604	3.30209	1.90622	0.0607553	0.364348	-4.30395
CCDC40	-0.651184	3.0562	-1.90522	0.0608871	0.364864	-4.30567
SPOP	-0.674324	3.04638	-1.90244	0.0612549	0.366791	-4.31043
RUNX1T1	-0.677161	2.91459	-1.90177	0.0613437	0.367046	-4.31158
ZNRD2	-0.707907	2.87001	-1.90139	0.0613944	0.367073	-4.31223
URI1	-0.598511	4.02919	-1.90088	0.0614631	0.367207	-4.31312
RRM2B	-0.653333	2.83564	-1.9	0.06158	0.36763	-4.31462
CPAMD8	-0.668843	2.8277	-1.89923	0.0616821	0.367962	-4.31593
EIF3I	-0.706651	3.43964	-1.89853	0.0617756	0.368244	-4.31713
SLC25A13	0.547541	3.19964	1.89804	0.0618424	0.368366	-4.31799
NDUFAB1	0.619057	3.81408	1.89752	0.0619117	0.368455	-4.31887
UBA6	-0.688493	2.80881	-1.89721	0.0619534	0.368455	-4.3194
MVB12A	0.677362	2.96885	1.89689	0.0619965	0.368455	-4.31995
SETDB2	-0.645761	2.97236	-1.89637	0.0620654	0.368588	-4.32083
ADGRL1	-0.670696	2.52774	-1.89559	0.0621701	0.368935	-4.32216
SHC1	0.621394	4.0647	1.89447	0.0623217	0.369311	-4.32409
THYN1	-0.623114	3.34123	-1.89443	0.0623265	0.369311	-4.32415
STK33	-0.677492	3.05625	-1.89374	0.0624192	0.369317	-4.32532
RAB40C	0.643682	2.75656	1.89373	0.0624205	0.369317	-4.32534
CTDSP1	0.620174	3.89155	1.89227	0.0626185	0.369765	-4.32784
NELL2	0.866855	2.37638	1.89199	0.0626557	0.369765	-4.32831
HARS2	-0.685053	2.72993	-1.89142	0.062734	0.369765	-4.3293
PHF12	0.585316	3.24903	1.89137	0.0627399	0.369765	-4.32937
HNRNPDL	0.493505	5.46997	1.89133	0.0627457	0.369765	-4.32945
C6orf62	-0.536906	4.68126	-1.89111	0.0627753	0.369765	-4.32982
CPNE3	0.577116	3.08663	1.89065	0.0628379	0.369859	-4.33061
TIMM10B	-0.65988	3.64937	-1.88974	0.0629621	0.370316	-4.33216
RPL4	-0.596707	7.42766	-1.88871	0.0631014	0.370861	-4.33391
CSNK1G3	-0.658405	3.1197	-1.88773	0.0632348	0.371149	-4.33558
HNF1B	0.725222	2.8247	1.8876	0.0632532	0.371149	-4.33581
RCOR1	-0.729214	2.75136	-1.88732	0.0632905	0.371149	-4.33627
MAPK9	0.578725	3.29665	1.88517	0.0635855	0.372379	-4.33994
EPB41L4A	0.779619	2.84501	1.88473	0.0636452	0.372379	-4.34069
CAPNS1	0.475734	5.39464	1.88471	0.0636476	0.372379	-4.34071
SP1	-0.622347	4.00152	-1.88433	0.0637001	0.372379	-4.34136
TAGLN2	0.637852	4.90162	1.88408	0.0637347	0.372379	-4.34179
MAP3K2	0.619377	3.44285	1.8834	0.0638288	0.372426	-4.34296
HOMER1	-0.729593	2.9077	-1.88277	0.0639154	0.372426	-4.34403
SSBP4	0.706475	4.25648	1.88261	0.0639372	0.372426	-4.3443
FHIP1B	-0.642444	3.52857	-1.88244	0.0639605	0.372426	-4.34458
SLC11A2	-0.61549	4.01068	-1.88219	0.0639947	0.372426	-4.34501
RNF40	0.657668	3.32273	1.88162	0.064074	0.372426	-4.34598
PGK1	0.620907	4.75192	1.8814	0.0641033	0.372426	-4.34634
PPIAL4F	0.59409	3.22498	1.88079	0.0641882	0.372426	-4.34739
ZNF83	0.701146	3.65663	1.88066	0.0642056	0.372426	-4.3476
GART	0.631097	3.38892	1.8802	0.0642691	0.372426	-4.34838
PRPF18	-0.614241	3.0031	-1.88	0.0642968	0.372426	-4.34872
MEX3A	-0.730032	2.97909	-1.87994	0.0643052	0.372426	-4.34882
TRIO	0.550924	3.82381	1.87955	0.0643597	0.372471	-4.34949
SVIP	-0.591031	3.12069	-1.87899	0.0644366	0.372644	-4.35043
NASP	-0.553869	3.82151	-1.87756	0.0646352	0.373321	-4.35286
PERP	-0.601274	3.42577	-1.87747	0.0646475	0.373321	-4.35301
KIF7	0.707098	2.52321	1.87591	0.0648647	0.374158	-4.35565
S100A9	0.901581	2.1129	1.8757	0.064895	0.374158	-4.35602
GNPAT	0.721975	2.65757	1.87525	0.0649576	0.374158	-4.35678
SNAPIN	0.681502	2.99836	1.87475	0.0650268	0.374158	-4.35762
PYCR3	-0.638503	2.9435	-1.87388	0.0651485	0.374158	-4.3591
SLC25A11	-0.636106	3.22816	-1.87361	0.0651862	0.374158	-4.35955
RSL24D1	-0.599508	4.25402	-1.87288	0.065288	0.374158	-4.36078
C3	-1.02087	5.65877	-1.87266	0.0653195	0.374158	-4.36116
GYPC	-0.556684	4.38534	-1.87263	0.0653232	0.374158	-4.36121
RAB11FIP2	-0.669471	3.323	-1.87246	0.0653481	0.374158	-4.36151
NDRG3	-0.599008	3.22992	-1.87243	0.065351	0.374158	-4.36154
TERF1	-0.616864	2.96701	-1.87239	0.0653575	0.374158	-4.36162
MTCH2	0.546196	5.26661	1.8714	0.0654961	0.374381	-4.36329
ERP44	-0.697489	3.57092	-1.87116	0.0655295	0.374381	-4.36369
DGUOK	-0.672819	3.08917	-1.87069	0.065596	0.374381	-4.36449
COL1A1	-0.73764	6.69799	-1.87055	0.0656154	0.374381	-4.36472
PIGY	-0.659417	3.81899	-1.87043	0.0656321	0.374381	-4.36492
MRAP2	-0.769282	2.40907	-1.86882	0.0658593	0.375144	-4.36764
CARD9	-0.671472	3.31502	-1.86869	0.0658785	0.375144	-4.36787
MDH1	0.627227	3.45439	1.86848	0.0659075	0.375144	-4.36822
SPANXA1	0.690708	5.59332	1.86724	0.0660831	0.375475	-4.37032
GNS	-0.696578	3.64409	-1.86721	0.0660878	0.375475	-4.37037
PSD4	0.783222	2.88705	1.86707	0.0661074	0.375475	-4.37061
ELAPOR1	-0.774031	3.26534	-1.86526	0.066364	0.376426	-4.37365
RSPH1	0.94339	2.56693	1.86496	0.0664071	0.376426	-4.37417
ZBED6	-0.633866	3.23248	-1.86489	0.066417	0.376426	-4.37428
SNX30	0.687542	3.01599	1.86385	0.0665641	0.376991	-4.37602
CCDC117	-0.654441	3.31575	-1.8629	0.0666996	0.377489	-4.37762
ARF3	-0.598349	3.35111	-1.86236	0.0667775	0.377661	-4.37854
CIAPIN1	0.635733	3.20704	1.86164	0.0668796	0.377952	-4.37974
TLR1	0.807372	2.47513	1.86133	0.066924	0.377952	-4.38027
PRDX6	-0.653534	3.93489	-1.86079	0.0670015	0.3781	-4.38118
TEK	-0.747616	2.31597	-1.86014	0.067095	0.3781	-4.38227
GORASP1	-0.596693	3.11319	-1.85952	0.0671839	0.3781	-4.38332
TTC37	-0.633875	3.22603	-1.85925	0.0672225	0.3781	-4.38377
GPR137B	-0.728152	2.8439	-1.85906	0.0672502	0.3781	-4.38409
PDGFB	-0.648216	2.91944	-1.85859	0.0673177	0.3781	-4.38488
ELF3	-0.727018	3.42838	-1.85834	0.0673536	0.3781	-4.3853
EIF4H	-0.555995	4.46028	-1.85826	0.0673652	0.3781	-4.38543
ZC3H7A	-0.614109	3.65267	-1.85801	0.0674008	0.3781	-4.38585
TKT	0.687668	3.66648	1.85765	0.0674526	0.3781	-4.38645
PTPN2	0.647538	3.17982	1.85729	0.0675048	0.3781	-4.38706
CHD9	0.688754	2.98789	1.85717	0.0675213	0.3781	-4.38725
TGOLN2	-0.574841	4.77867	-1.85639	0.0676342	0.378144	-4.38857
PWP1	-0.664794	2.85837	-1.8562	0.0676614	0.378144	-4.38888
SHISA6	-0.668949	2.68595	-1.85591	0.0677044	0.378144	-4.38938
PSMB6	0.616605	3.55063	1.8558	0.0677195	0.378144	-4.38956
NUS1	-0.806823	4.56773	-1.85537	0.067782	0.378227	-4.39028
SECISBP2	-0.687738	3.24992	-1.85463	0.0678885	0.378556	-4.39152
SART3	-0.728245	3.11973	-1.854	0.0679795	0.378798	-4.39257
HNRNPCL4	-0.736148	2.77058	-1.85302	0.0681224	0.379328	-4.39422
FYTTD1	-0.622349	3.01591	-1.851	0.0684161	0.38052	-4.3976
GAGE10	-0.747987	3.4133	-1.85046	0.0684952	0.38052	-4.39851
FYCO1	-0.767488	2.9596	-1.85026	0.0685244	0.38052	-4.39884
TYSND1	-0.685338	3.21186	-1.85023	0.068528	0.38052	-4.39888
CDK9	0.607648	3.88502	1.84851	0.0687808	0.381472	-4.40177
TTC31	-0.611906	4.28478	-1.84841	0.0687955	0.381472	-4.40194
MTCL1	-0.749229	2.458	-1.84764	0.068908	0.381691	-4.40323
ARHGEF18	0.64341	2.94187	1.84748	0.0689311	0.381691	-4.40349
UGGT1	-0.755131	3.16494	-1.84693	0.0690122	0.381874	-4.40441
CIDEC	0.748891	2.61656	1.84513	0.069277	0.383054	-4.40742
PARP16	-0.639242	2.92673	-1.84482	0.0693218	0.383054	-4.40793
PSME2	-0.656045	3.57982	-1.8433	0.0695468	0.384012	-4.41047
IL6ST	-0.726382	4.53838	-1.84299	0.069592	0.384012	-4.41098
ZNF805	0.62851	3.36925	1.84262	0.0696467	0.384048	-4.41159
RALA	-0.63274	3.70333	-1.84154	0.0698069	0.384554	-4.4134
NDUFAF8	-0.642449	3.41791	-1.84097	0.0698918	0.384554	-4.41435
LENG1	0.472017	5.72466	1.84087	0.0699068	0.384554	-4.41452
DCUN1D2	-0.648662	2.73677	-1.8407	0.0699322	0.384554	-4.4148
SYNGR2	0.632661	3.70824	1.83968	0.0700841	0.385041	-4.4165
EIF3B	-0.694657	3.41587	-1.83945	0.0701175	0.385041	-4.41688
LZTS2	0.60196	3.14873	1.83848	0.0702614	0.385565	-4.41849
RAB1B	0.517605	5.1682	1.83805	0.0703263	0.385654	-4.41921
PEX6	-0.622009	2.88292	-1.83734	0.0704324	0.38597	-4.42039
TNFAIP3	0.895833	3.07977	1.83636	0.0705785	0.38628	-4.42202
EVL	-0.5462	5.44342	-1.83631	0.0705864	0.38628	-4.4221
LDOC1	-0.640193	2.83652	-1.83461	0.0708407	0.387406	-4.42492
NFKB2	-0.652477	4.08391	-1.83389	0.0709493	0.387732	-4.42612
FAM181B	-0.580189	2.89023	-1.83243	0.0711691	0.388667	-4.42855
VSIG8	-0.611164	3.31557	-1.83162	0.0712906	0.389063	-4.42988
TUBA3D	-0.614276	4.75447	-1.83015	0.0715133	0.39001	-4.43232
KIAA1191	-0.660928	3.23701	-1.82894	0.071697	0.390272	-4.43433
GOLGA4	0.56706	3.23063	1.82873	0.0717279	0.390272	-4.43467
BCL7C	0.472128	4.18497	1.8284	0.0717782	0.390272	-4.43522
GNPDA1	-0.670725	2.94136	-1.82831	0.0717922	0.390272	-4.43537
TMX3	-0.423564	6.57364	-1.82795	0.0718464	0.390272	-4.43596
CORO1C	0.70275	3.19071	1.82789	0.071856	0.390272	-4.43607
EPS15	-0.58581	4.0857	-1.8271	0.0719765	0.390592	-4.43738
SF3B2	0.677469	3.72051	1.82659	0.0720528	0.390592	-4.43821
SFPQ	0.501146	5.86972	1.82624	0.0721074	0.390592	-4.4388
PILRA	0.673168	3.20108	1.82594	0.0721517	0.390592	-4.43928
MYO9A	0.5956	3.64665	1.82589	0.0721607	0.390592	-4.43938
MAPK12	-0.693644	2.81676	-1.82555	0.0722114	0.3906	-4.43993
HOXA10	-0.702671	3.63296	-1.82406	0.0724393	0.391345	-4.44239
WDR5	-0.634758	3.27948	-1.82319	0.0725727	0.391345	-4.44383
C8orf82	0.627374	3.06123	1.82312	0.0725828	0.391345	-4.44394
AXL	-0.475337	4.15791	-1.82301	0.0725995	0.391345	-4.44412
PARVG	0.806725	2.44644	1.82296	0.0726075	0.391345	-4.44421
GATD3A	-0.621635	3.30635	-1.82272	0.0726446	0.391345	-4.44461
APPBP2	-0.537489	3.10943	-1.8209	0.0729239	0.392584	-4.44761
SF3A2	-0.743822	2.73746	-1.81976	0.0731001	0.392955	-4.4495
TPRKB	-0.637597	3.11696	-1.81925	0.0731787	0.392955	-4.45034
MBD3L2	-0.720289	3.35337	-1.81917	0.0731904	0.392955	-4.45046
PRPF38B	-0.688917	3.17723	-1.81905	0.0732085	0.392955	-4.45065
LGALS3	0.624697	4.2237	1.8188	0.0732478	0.392955	-4.45107
SLC5A10	-0.672864	3.14088	-1.8183	0.0733254	0.392955	-4.4519
IGBP1	-0.679307	3.45082	-1.81801	0.0733703	0.392955	-4.45238
RPS27L	-0.735468	4.26207	-1.81734	0.073474	0.392955	-4.45348
CCAR1	0.593094	3.23989	1.81729	0.0734808	0.392955	-4.45356
TRBC1	0.731658	3.2107	1.81725	0.0734875	0.392955	-4.45363
RBM7	-0.636908	2.9237	-1.81634	0.0736289	0.393095	-4.45513
SAMD10	0.624002	3.37542	1.81619	0.073651	0.393095	-4.45537
RBSN	0.621446	2.87091	1.81612	0.0736621	0.393095	-4.45548
TOB1	0.656311	4.14297	1.81566	0.0737335	0.393212	-4.45624
MT1G	-1.09395	3.47613	-1.81461	0.0738966	0.393377	-4.45797
PLEKHA5	-0.514584	4.27995	-1.81451	0.073912	0.393377	-4.45813
ERI3	0.561205	3.15899	1.81451	0.0739129	0.393377	-4.45814
MT1F	-0.826946	3.24363	-1.81411	0.0739749	0.393443	-4.45879
EPRS1	0.595958	3.34553	1.81289	0.0741651	0.394191	-4.4608
RHOBTB1	-0.536761	3.25235	-1.81132	0.0744102	0.395094	-4.46338
PPP4R1	-0.618276	2.92456	-1.81112	0.0744411	0.395094	-4.4637
EIF2AK2	0.634438	3.23155	1.81043	0.0745487	0.395094	-4.46483
SHPRH	0.582956	2.87834	1.81023	0.0745807	0.395094	-4.46516
PPP2R2D	-0.590498	2.92316	-1.80978	0.074651	0.395094	-4.4659
IP6K1	-0.653411	3.44216	-1.80974	0.0746572	0.395094	-4.46596
DHX38	-0.626352	2.98351	-1.80958	0.0746831	0.395094	-4.46623
EEF2K	0.614318	2.92421	1.80925	0.074734	0.395101	-4.46677
ZNF322	-0.65572	2.83471	-1.8086	0.0748364	0.395379	-4.46784
RPS24	-0.57313	6.66255	-1.80756	0.0749996	0.395893	-4.46954
SQSTM1	-0.573577	5.49503	-1.80718	0.0750601	0.395893	-4.47016
RPLP2	-0.456149	7.59021	-1.80698	0.0750919	0.395893	-4.4705
CSTF3	-0.544749	4.52397	-1.80671	0.075133	0.395893	-4.47092
FKBP1A	-0.546359	5.06128	-1.8064	0.0751828	0.395893	-4.47144
PHYHIP	0.682457	2.98324	1.80563	0.0753036	0.396266	-4.47269
IFNGR2	0.622658	3.51399	1.8049	0.0754197	0.396314	-4.47389
ACP5	-0.731068	2.78206	-1.80466	0.075458	0.396314	-4.47429
CHRFAM7A	-0.714875	2.91281	-1.80463	0.0754622	0.396314	-4.47433
CCDC80	-0.708973	2.45425	-1.80394	0.0755716	0.396359	-4.47546
PRDX2	-0.583271	4.01625	-1.80381	0.0755913	0.396359	-4.47567
DVL3	-0.685569	3.39455	-1.8035	0.0756413	0.396359	-4.47618
TNFRSF1A	-0.599314	3.38001	-1.80237	0.0758209	0.396359	-4.47803
FAM166B	0.726175	2.40771	1.80218	0.0758505	0.396359	-4.47834
COQ9	-0.605509	3.27189	-1.80212	0.0758606	0.396359	-4.47844
PLAAT4	0.653769	3.3859	1.80211	0.0758622	0.396359	-4.47846
PSMA6	-0.683088	3.01563	-1.80206	0.0758699	0.396359	-4.47854
TTYH3	0.46415	6.09754	1.80117	0.0760121	0.396484	-4.47999
GBP2	0.673846	3.37112	1.8009	0.076055	0.396484	-4.48044
ITGAL	0.654586	2.78157	1.80057	0.0761062	0.396484	-4.48096
ARHGEF25	-0.667598	3.05867	-1.80011	0.0761799	0.396484	-4.48171
HIP1	-0.654195	2.96602	-1.79973	0.076241	0.396484	-4.48234
DDR1	-0.636592	3.57275	-1.79956	0.0762688	0.396484	-4.48262
TRPT1	-0.586092	3.45518	-1.79952	0.0762748	0.396484	-4.48269
FNIP1	-0.585429	3.07067	-1.79927	0.0763142	0.396484	-4.48309
SPCS3	-0.659548	3.77706	-1.79909	0.076343	0.396484	-4.48338
PCGF1	0.597456	2.87605	1.79843	0.0764483	0.39649	-4.48446
HINT1	-0.503642	4.95361	-1.79815	0.0764937	0.39649	-4.48492
SETD1B	0.632316	3.34401	1.79807	0.0765067	0.39649	-4.48505
ATP13A1	-0.623671	3.35326	-1.79784	0.0765436	0.39649	-4.48543
TARDBP	0.583729	3.97457	1.79709	0.0766632	0.396843	-4.48664
SOD1	-0.720072	3.11866	-1.79679	0.0767117	0.396843	-4.48714
RABL6	-0.589379	3.18042	-1.79564	0.0768959	0.397204	-4.489
BTBD19	-0.708879	2.96109	-1.79554	0.0769115	0.397204	-4.48916
UBE4A	-0.693019	2.96029	-1.79495	0.0770074	0.397204	-4.49013
SLC1A1	0.769363	3.17012	1.7948	0.0770308	0.397204	-4.49037
ADAP2	0.759918	2.81302	1.79394	0.0771702	0.397204	-4.49178
GFM2	-0.582072	3.22332	-1.7938	0.0771925	0.397204	-4.492
MOB3B	-0.794057	3.20622	-1.79342	0.0772536	0.397204	-4.49262
SEMA4B	0.620764	4.10189	1.79338	0.0772594	0.397204	-4.49268
ANXA2	0.721183	5.60748	1.79334	0.0772663	0.397204	-4.49275
COMMD7	0.592427	3.01246	1.79325	0.0772813	0.397204	-4.4929
NECTIN2	0.589573	3.75023	1.79218	0.0774538	0.397833	-4.49463
RAB18	-0.689092	3.00373	-1.79048	0.0777294	0.398991	-4.4974
FAM110A	-0.754588	2.69299	-1.78835	0.0780746	0.400504	-4.50085
C9orf47	-0.58256	3.00015	-1.78652	0.0783736	0.401682	-4.50382
BHLHE40	0.763046	3.09968	1.78623	0.0784216	0.401682	-4.5043
ARPC2	-0.554427	4.35408	-1.78571	0.0785062	0.401682	-4.50514
H2BC21	0.607026	3.37873	1.78571	0.0785065	0.401682	-4.50514
GABARAPL1	0.7072	3.2452	1.78516	0.078596	0.401881	-4.50603
VCAN	-0.825722	4.88682	-1.78418	0.0787572	0.402253	-4.50762
THUMPD1	-0.646497	3.09969	-1.7841	0.0787699	0.402253	-4.50774
COL1A2	-0.809492	6.65611	-1.78347	0.0788726	0.402519	-4.50876
DMKN	0.681381	2.73284	1.78255	0.0790246	0.403035	-4.51025
NDUFA12	0.680777	3.14447	1.78154	0.0791903	0.403622	-4.51188
MTAP	-0.73278	3.1039	-1.7808	0.0793128	0.403987	-4.51308
ZMYND8	-0.59983	2.92589	-1.77983	0.0794733	0.404545	-4.51466
ZBTB44	-0.604831	3.10844	-1.77888	0.0796302	0.405084	-4.51619
ATF3	0.712613	3.84941	1.77842	0.0797055	0.405153	-4.51692
AGPAT1	0.496287	4.23076	1.77818	0.0797457	0.405153	-4.51731
PSMD13	-0.749564	2.84704	-1.77786	0.0797989	0.405164	-4.51783
GLT8D2	-0.7652	2.22062	-1.77703	0.0799357	0.405182	-4.51916
PYM1	0.539828	3.46724	1.77701	0.0799402	0.405182	-4.51921
LBR	-0.616977	2.97321	-1.77692	0.0799554	0.405182	-4.51935
CDCA7	-0.716917	2.94659	-1.77445	0.0803654	0.40683	-4.52333
IQGAP1	0.589527	3.82043	1.77435	0.0803829	0.40683	-4.52349
HLA-DQB2	0.579022	3.52314	1.7737	0.0804901	0.407037	-4.52453
PLSCR1	0.618023	3.40656	1.77349	0.0805262	0.407037	-4.52488
ID2	-0.638324	4.20057	-1.77314	0.0805843	0.407071	-4.52544
NFAT5	-0.596949	3.59544	-1.77242	0.0807049	0.407328	-4.5266
AR	-0.698617	2.77851	-1.77196	0.0807825	0.407328	-4.52734
LETMD1	-0.600021	3.57248	-1.77192	0.0807889	0.407328	-4.52741
MOAP1	-0.575466	3.30256	-1.77028	0.0810635	0.408034	-4.53004
SERP1	-0.505203	4.9062	-1.77024	0.0810706	0.408034	-4.53011
IL1R1	-0.597729	5.04705	-1.76994	0.08112	0.408034	-4.53058
MBD2	-0.535302	4.43585	-1.76963	0.0811728	0.408034	-4.53108
RBMXL1	-0.62115	3.90581	-1.76955	0.0811857	0.408034	-4.53121
ACAP2	0.586731	2.79166	1.7689	0.0812957	0.408329	-4.53226
LMF2	0.603625	3.45293	1.76795	0.0814553	0.408872	-4.53378
ERCC1	-0.625002	3.29304	-1.767	0.0816161	0.40942	-4.53531
POLR2K	-0.524132	3.66159	-1.76628	0.0817368	0.409767	-4.53645
CPVL	-0.73586	2.29816	-1.76597	0.0817903	0.409776	-4.53696
C21orf58	-0.598174	3.31671	-1.76409	0.0821092	0.410667	-4.53998
NANS	-0.63124	3.11579	-1.76402	0.0821202	0.410667	-4.54008
RARA	-0.61246	3.06221	-1.76364	0.0821852	0.410667	-4.5407
ATRNL1	-0.799118	2.4736	-1.76305	0.082286	0.410667	-4.54165
MBP	0.561968	3.11891	1.76257	0.0823663	0.410667	-4.5424
TUBB6	0.651137	3.69302	1.76208	0.0824505	0.410667	-4.54319
LEPROTL1	-0.653307	3.32087	-1.76193	0.0824758	0.410667	-4.54343
SDCBP	0.574948	4.37743	1.76193	0.0824763	0.410667	-4.54344
P2RX4	-0.708588	2.60512	-1.76184	0.0824909	0.410667	-4.54357
MED1	-0.597315	2.93447	-1.76158	0.0825359	0.410667	-4.544
LSP1	0.721612	4.26055	1.76129	0.0825845	0.410667	-4.54445
UBE2D2	-0.589229	4.35742	-1.76127	0.0825882	0.410667	-4.54449
PRAMEF6	-0.828072	2.86549	-1.76043	0.0827312	0.411121	-4.54583
ARMC10	-0.549434	2.86908	-1.75902	0.0829721	0.412034	-4.54808
TOP1	-0.550846	3.59803	-1.75862	0.0830416	0.412034	-4.54873
ACSF3	0.590122	3.02608	1.75845	0.0830705	0.412034	-4.549
TBC1D20	-0.636577	2.99506	-1.75554	0.0835713	0.414259	-4.55365
ULK1	-0.685377	3.09916	-1.75441	0.0837653	0.414962	-4.55545
DHRS7	-0.638935	3.51834	-1.75372	0.0838848	0.415181	-4.55655
POM121C	-0.517073	3.73515	-1.75301	0.0840075	0.415181	-4.55768
MAPK8IP3	0.502963	3.38412	1.75292	0.0840235	0.415181	-4.55783
DHDDS	0.669826	2.83892	1.7528	0.084044	0.415181	-4.55801
GLB1	0.578	2.98816	1.75264	0.0840708	0.415181	-4.55826
NRDC	0.642051	3.6548	1.75156	0.0842583	0.415849	-4.55998
HK2	-0.756702	2.52759	-1.75069	0.0844087	0.416332	-4.56136
PABPC1	-0.499353	6.91567	-1.74992	0.0845438	0.41674	-4.5626
RAB5A	-0.593313	3.14554	-1.74876	0.0847446	0.417233	-4.56444
GOLGA8J	0.581756	2.6651	1.74874	0.0847489	0.417233	-4.56448
RNASEH2A	0.56232	2.75514	1.74828	0.084829	0.417369	-4.56521
CTSK	-0.647503	3.12092	-1.74746	0.0849725	0.417563	-4.56651
GLRA1	0.666119	2.73332	1.74745	0.0849735	0.417563	-4.56652
CXCL12	-0.678573	3.1706	-1.74587	0.0852495	0.418482	-4.56903
MLLT1	0.57108	4.1457	1.74559	0.0852986	0.418482	-4.56947
RAB9A	-0.555216	3.13273	-1.74544	0.0853255	0.418482	-4.56972
ARHGEF3	0.604749	3.20066	1.74518	0.0853712	0.418482	-4.57013
EOMES	-0.596341	3.8532	-1.74391	0.0855943	0.41922	-4.57215
SGTA	0.643531	3.14799	1.74349	0.0856683	0.41922	-4.57281
TCP11L2	0.642015	3.03214	1.74342	0.0856801	0.41922	-4.57292
ENPP3	-0.90902	3.48211	-1.74288	0.0857746	0.419288	-4.57377
USP16	0.54372	3.37429	1.74274	0.0857994	0.419288	-4.574
IARS1	-0.49117	3.75831	-1.74223	0.0858888	0.419304	-4.5748
RPL14	-0.485388	7.59209	-1.74186	0.085955	0.419304	-4.5754
DSE	-0.713181	2.40129	-1.74182	0.085961	0.419304	-4.57545
SENP1	-0.588957	3.15706	-1.74081	0.0861394	0.419916	-4.57705
ANKRD65	-0.539094	3.234	-1.74035	0.0862218	0.42006	-4.57779
NPR1	0.694711	2.90627	1.73994	0.0862927	0.420148	-4.57842
H2AC6	-0.507965	5.19121	-1.73868	0.0865174	0.420566	-4.58043
CNPY2	0.520638	4.13751	1.73846	0.0865547	0.420566	-4.58076
LSM12	-0.480138	4.44678	-1.7379	0.086654	0.420566	-4.58165
PDE8B	0.657612	2.68751	1.73778	0.0866753	0.420566	-4.58184
C7orf26	-0.539178	2.8469	-1.73772	0.0866865	0.420566	-4.58194
DNAJC21	0.585157	3.49591	1.73763	0.0867025	0.420566	-4.58208
LEPROT	-0.494771	4.57982	-1.73737	0.086749	0.420566	-4.58249
NFYC	-0.622378	2.86444	-1.73681	0.0868484	0.420791	-4.58338
RPS6KA1	0.633029	3.08039	1.73536	0.0871069	0.421456	-4.58567
SMIM30	-0.610093	3.44028	-1.73528	0.0871201	0.421456	-4.58579
MCRIP2	0.57101	3.57249	1.73515	0.0871448	0.421456	-4.58601
C9orf72	0.679533	2.66746	1.73467	0.0872304	0.421579	-4.58676
GPANK1	-0.692134	3.39782	-1.73441	0.0872762	0.421579	-4.58717
TM9SF2	-0.572173	3.73927	-1.73391	0.0873657	0.421633	-4.58796
OSER1	-0.65768	3.02856	-1.73375	0.0873943	0.421633	-4.58821
PIAS2	-0.548901	3.73214	-1.73346	0.0874466	0.421633	-4.58867
CNN2	-0.626385	4.4037	-1.73259	0.0876019	0.422125	-4.59004
ADAMTS13	0.811379	2.89022	1.73128	0.0878355	0.422805	-4.5921
GPAA1	0.558379	4.29368	1.73109	0.0878697	0.422805	-4.5924
RPS20	-0.493143	7.71063	-1.73083	0.087918	0.422805	-4.59282
ALG1L2	-0.618343	2.746	-1.73062	0.0879557	0.422805	-4.59315
UBAP2L	-0.628909	3.62581	-1.73029	0.0880139	0.422809	-4.59366
FAM171A1	0.7179	2.81595	1.72989	0.0880862	0.422809	-4.59429
LRP3	-0.608522	2.85593	-1.72968	0.0881235	0.422809	-4.59462
IDS	0.586773	3.61501	1.72943	0.0881695	0.422809	-4.59502
PEMT	0.651541	3.1648	1.72864	0.0883113	0.422876	-4.59626
HCFC1R1	0.660071	2.8813	1.72809	0.0884098	0.422876	-4.59712
CNOT2	0.532438	3.5129	1.72751	0.088515	0.422876	-4.59803
BUD31	-0.596345	2.88174	-1.72747	0.088522	0.422876	-4.5981
FAM118A	0.565097	3.62874	1.7274	0.0885357	0.422876	-4.59821
COX15	-0.615148	3.10706	-1.72739	0.0885361	0.422876	-4.59822
MPHOSPH9	0.510423	3.02127	1.72638	0.0887193	0.422876	-4.59981
LAMB1	-0.671977	4.85106	-1.72619	0.0887547	0.422876	-4.60012
OVGP1	1.06649	3.04359	1.72587	0.0888114	0.422876	-4.60061
PMPCB	-0.579963	3.82606	-1.7257	0.0888417	0.422876	-4.60087
CCT2	-0.594915	3.56897	-1.72566	0.088849	0.422876	-4.60094
OSGEP	-0.667941	2.82538	-1.72538	0.0889	0.422876	-4.60138
C10orf95	-0.700171	3.02227	-1.72535	0.0889067	0.422876	-4.60144
ACSL5	-0.552516	3.37606	-1.72523	0.0889285	0.422876	-4.60163
USP3	-0.681228	3.31977	-1.72493	0.0889828	0.422881	-4.60209
SLC10A3	-0.722115	2.66972	-1.72447	0.0890663	0.423025	-4.60282
MRFAP1	-0.502712	5.68947	-1.72333	0.0892721	0.423717	-4.60459
SPATA24	-0.563592	3.53288	-1.72308	0.0893187	0.423717	-4.605
NUDT9	-0.574776	3.08574	-1.72253	0.0894184	0.423937	-4.60586
PKM	0.583665	3.9737	1.7221	0.0894961	0.423961	-4.60652
RAX2	-0.639874	3.14497	-1.72192	0.0895302	0.423961	-4.60682
ZMYM4	-0.572616	3.57177	-1.72065	0.0897606	0.42461	-4.6088
PSMA3	0.606553	3.1083	1.72044	0.0897995	0.42461	-4.60913
ARHGAP21	-0.565778	3.6109	-1.72022	0.0898393	0.42461	-4.60947
MCRIP1	-0.537076	3.8916	-1.71999	0.089882	0.42461	-4.60984
TMEM134	-0.609572	3.36894	-1.7197	0.0899345	0.42461	-4.61028
H3C2	-0.868669	3.91921	-1.71836	0.0901811	0.425522	-4.61239
ZNF277	-0.678452	3.02364	-1.71665	0.0904947	0.426748	-4.61506
ARMC7	-0.606789	2.93499	-1.71565	0.090679	0.427364	-4.61663
DDX58	-0.664745	2.84805	-1.71482	0.0908318	0.42753	-4.61792
SARS1	-0.552135	3.04988	-1.71433	0.0909223	0.42753	-4.61869
MYOF	0.65916	3.6073	1.71408	0.090969	0.42753	-4.61908
ALG12	-0.653208	3.55355	-1.71387	0.0910078	0.42753	-4.61941
CERK	0.532681	3.30168	1.71377	0.091025	0.42753	-4.61955
SZRD1	-0.57327	3.40017	-1.71367	0.0910444	0.42753	-4.61972
MGAT1	0.571147	3.30615	1.71342	0.0910909	0.42753	-4.62011
EPM2AIP1	0.59857	3.44845	1.71156	0.0914342	0.428888	-4.623
MINDY3	-0.602353	3.67228	-1.7106	0.0916123	0.42936	-4.6245
SERTAD3	0.658958	2.92698	1.71044	0.0916429	0.42936	-4.62475
RPL26	-0.454466	8.22365	-1.709	0.0919102	0.430358	-4.62699
VPS54	-0.531813	3.17379	-1.70856	0.0919917	0.430487	-4.62767
CCNG2	-0.65461	4.27293	-1.70731	0.0922255	0.430843	-4.62962
ARL6IP1	-0.620784	3.43285	-1.70705	0.092275	0.430843	-4.63003
RBPMS	0.579593	2.95072	1.70664	0.0923516	0.430843	-4.63067
ARHGAP17	-0.587984	3.74431	-1.70577	0.0925142	0.430843	-4.63202
RPL9	-0.481722	8.05436	-1.70576	0.0925149	0.430843	-4.63203
SOX4	-0.651917	4.40405	-1.7056	0.0925451	0.430843	-4.63228
NHP2	0.558663	4.59557	1.70537	0.0925887	0.430843	-4.63264
RPS8	-0.517444	8.55413	-1.70462	0.0927288	0.430843	-4.6338
USP34	-0.548808	3.63003	-1.70454	0.0927446	0.430843	-4.63393
KDM1A	-0.540921	4.17096	-1.70452	0.0927491	0.430843	-4.63397
MANBA	0.663263	2.5662	1.70444	0.0927634	0.430843	-4.63408
XRCC6	-0.525908	4.62467	-1.70438	0.0927746	0.430843	-4.63418
ATP1A1	0.58188	3.665	1.70409	0.0928281	0.430843	-4.63462
SNRPF	-0.655522	3.47707	-1.70402	0.0928429	0.430843	-4.63474
PPT2	-0.596635	3.95245	-1.70365	0.0929108	0.430843	-4.6353
H4C12	-0.566578	6.12606	-1.70352	0.0929354	0.430843	-4.63551
STN1	-0.621037	3.15884	-1.70264	0.0931021	0.431358	-4.63688
PPP1R12C	0.554263	3.86195	1.70236	0.093155	0.431358	-4.63732
CYP26A1	-0.675582	2.69369	-1.70092	0.0934255	0.431937	-4.63954
TNFAIP1	-0.552264	3.52167	-1.70089	0.0934323	0.431937	-4.6396
MAP2K6	-0.682758	3.16707	-1.70083	0.0934433	0.431937	-4.63969
CGGBP1	-0.564143	3.94505	-1.7002	0.0935614	0.432232	-4.64066
HGS	0.59593	3.25894	1.6999	0.0936195	0.432249	-4.64113
CSNK1G2	0.521538	3.5601	1.69956	0.0936837	0.432294	-4.64166
ARHGEF40	0.51761	3.53046	1.6992	0.0937518	0.432357	-4.64221
IGFBP7	-0.81256	6.6866	-1.69706	0.0941564	0.433972	-4.64552
TMEM167B	-0.608004	3.089	-1.69605	0.0943498	0.434611	-4.64709
GGNBP2	-0.574687	3.08385	-1.69431	0.0946802	0.43588	-4.64977
GASK1B	-0.668554	3.50243	-1.69266	0.094997	0.437085	-4.65233
ODF2L	0.570818	2.86991	1.69235	0.0950557	0.437102	-4.6528
ZBTB7A	0.543801	3.24271	1.69198	0.095126	0.437172	-4.65337
SLMAP	-0.622608	3.11915	-1.69146	0.0952265	0.437382	-4.65417
PIGP	-0.617111	2.79285	-1.6908	0.095353	0.43771	-4.65519
SBNO2	0.67451	2.80886	1.69022	0.0954639	0.437965	-4.65608
FMC1	0.592087	2.71351	1.68978	0.0955478	0.438097	-4.65675
VMAC	-0.65899	2.69327	-1.689	0.0956989	0.438537	-4.65796
USP15	0.55873	3.62339	1.68863	0.0957696	0.438608	-4.65853
KATNB1	-0.606196	2.7175	-1.68804	0.0958838	0.438675	-4.65944
NHSL1	0.585132	2.70788	1.68779	0.0959318	0.438675	-4.65982
TRIM59	-0.646083	2.87269	-1.68765	0.0959598	0.438675	-4.66005
SARAF	-0.541959	5.39079	-1.68741	0.0960051	0.438675	-4.66041
ARL4C	0.722957	2.9809	1.6867	0.0961424	0.43905	-4.6615
ST3GAL3	0.572509	2.80129	1.68619	0.0962406	0.439246	-4.66228
SHROOM1	-0.577677	2.8416	-1.68577	0.0963221	0.439291	-4.66293
ID1	-0.641914	3.96226	-1.68557	0.0963609	0.439291	-4.66324
IL25	-0.681022	2.74802	-1.68482	0.0965072	0.439705	-4.6644
ANAPC4	0.729304	3.49456	1.68415	0.0966357	0.439713	-4.66542
ZMYM3	0.639104	2.82451	1.68397	0.0966711	0.439713	-4.6657
LHFPL6	-0.6039	2.98202	-1.68395	0.096675	0.439713	-4.66573
ETFA	-0.566025	3.48308	-1.68321	0.096819	0.439889	-4.66686
PTGS1	-0.701717	2.64504	-1.68296	0.0968683	0.439889	-4.66725
DIS3	0.595515	2.86206	1.6826	0.0969369	0.439889	-4.66779
ZKSCAN1	-0.628576	3.56949	-1.68199	0.0970563	0.439889	-4.66874
MAGEA3	-0.523899	4.05716	-1.68169	0.097114	0.439889	-4.66919
HCST	0.594676	2.95341	1.68152	0.0971474	0.439889	-4.66945
RNF166	0.582153	2.94725	1.68143	0.0971646	0.439889	-4.66959
ZDHHC5	-0.503052	4.20242	-1.68123	0.0972051	0.439889	-4.66991
ERMARD	-0.649717	2.64738	-1.68119	0.0972118	0.439889	-4.66996
EID1	-0.58028	4.61599	-1.67933	0.0975756	0.441284	-4.67281
LRP5	0.681811	3.09414	1.67822	0.0977937	0.441725	-4.67452
KAT2A	0.655616	2.8855	1.67816	0.0978054	0.441725	-4.67461
SDC4	0.609188	2.92994	1.67798	0.0978398	0.441725	-4.67488
MVP	-0.572111	2.9134	-1.67752	0.0979304	0.441882	-4.67559
TMEM159	0.583157	3.13094	1.67656	0.0981187	0.442427	-4.67705
NUTF2	-0.511839	4.18227	-1.67634	0.0981623	0.442427	-4.67739
NUBP2	0.615186	3.02491	1.67589	0.0982505	0.442573	-4.67808
RAB24	0.616898	2.77392	1.67521	0.0983843	0.442924	-4.67912
CRHR1	0.56551	4.17676	1.67479	0.0984666	0.443044	-4.67976
LYZ	0.766237	3.68817	1.67376	0.0986694	0.443705	-4.68133
COX7C	-0.534702	4.90339	-1.67329	0.0987628	0.443874	-4.68205
CEMIP	0.631043	2.56099	1.67264	0.0988914	0.444201	-4.68304
MED24	0.580236	3.01001	1.67184	0.0990493	0.444616	-4.68426
RPL5	-0.541569	7.61782	-1.67156	0.0991063	0.444616	-4.6847
RAB32	0.587442	3.15945	1.67133	0.0991516	0.444616	-4.68505
PHACTR2	-0.630395	2.99356	-1.67	0.0994146	0.445035	-4.68707
NCK1	0.591327	3.50592	1.6699	0.0994341	0.445035	-4.68722
VAV1	0.676817	2.53625	1.66983	0.099449	0.445035	-4.68733
SIL1	-0.601869	2.9059	-1.66973	0.0994693	0.445035	-4.68749
KIAA0754	-0.615171	2.64977	-1.66835	0.0997424	0.446006	-4.68958
ABHD2	0.61973	3.76859	1.66578	0.100256	0.447094	-4.6935
MANBAL	0.580853	3.26851	1.66566	0.100279	0.447094	-4.69367
FOS	0.760442	6.77191	1.66443	0.100527	0.447094	-4.69555
YIPF2	0.674697	3.05496	1.66405	0.100602	0.447094	-4.69612
EEFSEC	0.709033	2.49992	1.6638	0.100653	0.447094	-4.69651
SLC20A2	-0.586493	2.80596	-1.66378	0.100656	0.447094	-4.69653
DERL1	0.537369	3.67926	1.66377	0.100658	0.447094	-4.69655
ERRFI1	-0.674272	3.9497	-1.66367	0.100679	0.447094	-4.69671
GPR107	0.517941	3.17074	1.66355	0.100704	0.447094	-4.69689
TOR1AIP2	-0.543251	3.39828	-1.66346	0.100722	0.447094	-4.69703
DDB1	-0.61516	3.80043	-1.66341	0.100731	0.447094	-4.6971
MAFG	-0.607504	3.06166	-1.66311	0.100792	0.447094	-4.69756
TMEM215	-0.80726	2.35173	-1.66283	0.100847	0.447094	-4.69797
HSPB8	-0.628941	2.66954	-1.66228	0.100957	0.447094	-4.69881
ARL10	0.591538	3.09352	1.66207	0.101	0.447094	-4.69913
ZNF512B	-0.560985	2.77306	-1.66185	0.101045	0.447094	-4.69947
ANKRD10	0.482494	4.64893	1.66183	0.101049	0.447094	-4.6995
LIMD1	0.587261	3.10072	1.66164	0.101087	0.447094	-4.69979
KMT2B	0.695487	2.88707	1.66141	0.101134	0.447094	-4.70014
PPFIA4	-0.603078	2.46129	-1.66105	0.101205	0.447094	-4.70067
TMTC1	0.63293	2.85735	1.66056	0.101305	0.447094	-4.70143
CERS5	-0.516218	3.43585	-1.66051	0.101315	0.447094	-4.7015
CUEDC2	-0.559251	2.89606	-1.66043	0.101331	0.447094	-4.70162
SOCS1	0.678643	2.73383	1.6604	0.101336	0.447094	-4.70166
C1orf54	-0.672786	2.50144	-1.65983	0.101453	0.447197	-4.70254
EXTL3	0.658191	2.62161	1.65973	0.101472	0.447197	-4.70268
HSPA4	-0.555996	3.65261	-1.65899	0.101622	0.447347	-4.70381
POLE3	-0.552759	3.05707	-1.65888	0.101644	0.447347	-4.70397
ZNF598	0.59788	3.15444	1.65873	0.101675	0.447347	-4.7042
DAPK1	0.714722	3.00183	1.65791	0.101839	0.447822	-4.70543
TRIM56	0.541485	3.88287	1.65756	0.101911	0.44789	-4.70597
ITGAV	-0.602831	3.69681	-1.65568	0.102293	0.448577	-4.70881
EIF4E	-0.647682	2.92444	-1.65539	0.102351	0.448577	-4.70925
EXOC3	0.545752	2.94216	1.65534	0.102363	0.448577	-4.70933
SMC3	0.621539	2.63289	1.65493	0.102445	0.448577	-4.70994
SERINC2	-0.600689	3.21444	-1.65484	0.102464	0.448577	-4.71009
ADAM28	0.574679	3.17419	1.6548	0.102471	0.448577	-4.71014
PRKD2	-0.537627	3.12579	-1.65478	0.102476	0.448577	-4.71017
C9orf78	-0.631745	3.08173	-1.65441	0.102552	0.448577	-4.71074
ETF1	-0.53524	3.35235	-1.65429	0.102576	0.448577	-4.71091
SNX19	-0.62881	3.4715	-1.65263	0.102914	0.449533	-4.71342
EXOSC1	0.657067	2.90626	1.65249	0.102943	0.449533	-4.71363
ITGB4	-0.598497	3.45902	-1.65239	0.102964	0.449533	-4.71378
EFNB2	-0.695113	2.81639	-1.65197	0.10305	0.449581	-4.71442
TMED5	-0.615778	2.75707	-1.65136	0.103175	0.449581	-4.71534
PSMC1	-0.526948	3.41682	-1.65103	0.103243	0.449581	-4.71584
TMEM63A	-0.513948	3.79101	-1.6506	0.103329	0.449581	-4.71648
DCTN4	0.578068	2.93777	1.65044	0.103362	0.449581	-4.71672
TNC	-0.713213	2.64326	-1.64987	0.10348	0.449581	-4.71759
GM2A	0.628408	3.35129	1.64917	0.103623	0.449581	-4.71864
FZR1	-0.618807	3.02236	-1.64903	0.103653	0.449581	-4.71886
KDM5C	0.491394	4.25246	1.64893	0.103672	0.449581	-4.71899
TMEM50A	-0.551436	3.85356	-1.64882	0.103696	0.449581	-4.71917
TUBB4B	0.506151	5.42309	1.64857	0.103747	0.449581	-4.71954
WDFY2	0.574588	3.06447	1.64857	0.103747	0.449581	-4.71955
PRORP	-0.664068	2.73951	-1.64848	0.103765	0.449581	-4.71968
UQCRC1	0.620318	4.31413	1.64829	0.103805	0.449581	-4.71997
AIMP1	-0.543127	3.07428	-1.6479	0.103885	0.449581	-4.72055
COX5B	0.466492	4.14706	1.64774	0.103917	0.449581	-4.72079
KIF1C	-0.671904	2.54967	-1.64751	0.103965	0.449581	-4.72114
ACER3	-0.645565	2.408	-1.64737	0.103993	0.449581	-4.72135
CXCR4	0.426059	5.07371	1.64691	0.104088	0.449748	-4.72204
SIDT2	-0.554358	3.30918	-1.64604	0.104269	0.450284	-4.72336
CST3	0.595448	5.40126	1.64478	0.104529	0.451013	-4.72525
FBN3	0.560513	3.98342	1.64467	0.104551	0.451013	-4.72541
ZER1	-0.519573	3.56659	-1.64237	0.105029	0.452485	-4.72887
NPFFR1	-0.657829	2.56612	-1.64227	0.105049	0.452485	-4.72902
ATG14	-0.505517	4.62327	-1.6422	0.105064	0.452485	-4.72912
SHBG	0.626636	2.4904	1.64167	0.105173	0.452712	-4.72991
CTNNBIP1	-0.522652	3.05091	-1.64041	0.105436	0.453591	-4.7318
CAPZA1	-0.539466	4.26174	-1.64014	0.105492	0.453591	-4.73221
RPS10	-0.452668	6.53966	-1.63976	0.105571	0.453613	-4.73278
MAML1	0.552464	3.11785	1.63957	0.105611	0.453613	-4.73306
IGFBP5	0.838854	3.97717	1.6383	0.105875	0.454241	-4.73496
ACAA2	0.626323	3.02389	1.63817	0.105904	0.454241	-4.73517
CNRIP1	-0.62664	2.89363	-1.63779	0.105984	0.454241	-4.73574
SMARCD3	-0.600745	2.83366	-1.63778	0.105986	0.454241	-4.73575
PIGH	-0.636801	2.60797	-1.6373	0.106085	0.454421	-4.73646
POTEE	-0.601031	2.38915	-1.63635	0.106284	0.454844	-4.73788
SAP130	-0.575259	2.93999	-1.63624	0.106309	0.454844	-4.73806
MAP2K3	0.56594	2.90584	1.63592	0.106374	0.454844	-4.73852
FCGRT	0.555713	4.00742	1.63574	0.106413	0.454844	-4.7388
GRHL2	0.602334	2.46628	1.63546	0.106471	0.454848	-4.73921
RPS6KA4	-0.652634	3.39283	-1.63513	0.106541	0.454864	-4.73971
RNASEH2B	0.566411	3.2434	1.6349	0.106589	0.454864	-4.74005
CBR1	-0.571484	2.81093	-1.63455	0.106663	0.454934	-4.74058
GALK2	-0.579738	2.94961	-1.634	0.106777	0.455179	-4.74139
SRCAP	-0.531898	3.90591	-1.63325	0.106935	0.455608	-4.74251
FAM156A	0.560074	3.29532	1.63283	0.107025	0.455745	-4.74314
PEX7	-0.641516	2.6978	-1.63248	0.107098	0.455813	-4.74366
NAAA	-0.657461	3.03168	-1.63195	0.107212	0.456051	-4.74447
NSMF	0.551173	3.55453	1.63113	0.107384	0.456542	-4.74569
EEF2KMT	-0.595115	2.7582	-1.63077	0.10746	0.456618	-4.74622
MDK	-0.601313	5.32904	-1.63004	0.107614	0.457028	-4.7473
OAT	0.559961	3.5891	1.62967	0.107692	0.457118	-4.74785
CAMTA1	-0.562212	3.50854	-1.62926	0.10778	0.457246	-4.74847
SLAMF8	0.652281	2.66639	1.62828	0.107988	0.457795	-4.74993
PPP2R2C	-0.630008	2.58518	-1.62811	0.108025	0.457795	-4.75019
TNFSF10	0.65934	3.54167	1.62704	0.108251	0.457933	-4.75177
SRP68	-0.604488	3.75564	-1.62683	0.108297	0.457933	-4.75209
TSPAN31	-0.55928	2.96497	-1.62672	0.10832	0.457933	-4.75225
SMARCA4	-0.628107	3.45345	-1.62608	0.108456	0.457933	-4.7532
TATDN2	-0.538319	3.07438	-1.62604	0.108466	0.457933	-4.75327
ROPN1L	-0.62066	2.46229	-1.62598	0.108478	0.457933	-4.75336
VKORC1	0.632147	2.78049	1.62584	0.108508	0.457933	-4.75356
CARM1	0.526232	3.38505	1.62568	0.108541	0.457933	-4.7538
ANK3	-0.544201	3.14634	-1.62552	0.108576	0.457933	-4.75404
SUMO2	-0.467746	4.62034	-1.62493	0.108701	0.458218	-4.75491
ABCC3	0.679746	3.36108	1.62416	0.108867	0.458472	-4.75606
ARMCX2	-0.676169	2.84305	-1.62411	0.108877	0.458472	-4.75613
PDCD1LG2	-0.619399	2.94291	-1.62323	0.109065	0.459021	-4.75744
EGR3	0.742814	2.90379	1.62252	0.109218	0.459345	-4.7585
CCL3	0.593057	3.36873	1.62233	0.109258	0.459345	-4.75877
CD151	-0.603441	3.93608	-1.62126	0.109488	0.460069	-4.76036
CRISPLD2	-0.572748	4.19655	-1.62067	0.109615	0.460168	-4.76124
RCAN1	0.682606	2.6474	1.62061	0.109627	0.460168	-4.76132
ABCB10	-0.604093	3.0472	-1.62028	0.109698	0.460221	-4.76181
KCTD3	-0.565797	3.05756	-1.61939	0.109889	0.460781	-4.76313
SEC62	0.502923	4.184	1.61888	0.110001	0.461006	-4.7639
IQGAP2	0.595598	3.06582	1.61859	0.110062	0.461018	-4.76431
FABP1	-0.587021	4.20401	-1.6173	0.110341	0.461276	-4.76623
SUSD3	-0.582898	2.89553	-1.61724	0.110355	0.461276	-4.76632
RNASEH2C	-0.469335	3.70418	-1.61721	0.110361	0.461276	-4.76636
MED23	-0.533235	2.80294	-1.61711	0.110382	0.461276	-4.76651
PSIP1	-0.60033	3.00331	-1.61696	0.110414	0.461276	-4.76672
MPZL2	-0.639185	3.41896	-1.61568	0.110691	0.46201	-4.76862
TES	-0.64398	3.32306	-1.61562	0.110706	0.46201	-4.76872
PGAP2	0.553178	3.00844	1.61465	0.110915	0.462641	-4.77015
IDH3G	-0.566634	3.19854	-1.6143	0.110991	0.462714	-4.77066
GNAI3	0.636891	4.00596	1.61373	0.111114	0.462985	-4.7715
GLT8D1	0.583529	2.92132	1.61254	0.111374	0.463714	-4.77326
CBX1	-0.594886	3.30725	-1.61237	0.111411	0.463714	-4.77352
H2AC8	-0.611408	3.15224	-1.61213	0.111464	0.463714	-4.77387
C4B	-0.759315	4.53972	-1.61178	0.111539	0.463783	-4.77438
MTHFD1	0.63712	2.87063	1.61122	0.111661	0.464046	-4.7752
FYN	0.648398	3.09082	1.60987	0.111956	0.465004	-4.7772
HNRNPA3	0.41514	5.45968	1.60963	0.112008	0.465004	-4.77755
SLC49A3	-0.546028	3.62678	-1.60812	0.112341	0.466142	-4.77978
MEIS1	-0.569983	4.67849	-1.60778	0.112414	0.466202	-4.78028
RUSC2	-0.534255	2.98559	-1.60677	0.112636	0.466823	-4.78176
GRB2	0.535056	4.15131	1.60639	0.112719	0.466823	-4.78232
PARVA	-0.613633	4.08659	-1.6063	0.11274	0.466823	-4.78246
NABP1	0.649958	3.29435	1.60592	0.112822	0.466919	-4.78301
LCN12	0.558947	3.00939	1.60505	0.113014	0.467169	-4.78429
DYNLRB1	-0.546177	3.89692	-1.60488	0.113053	0.467169	-4.78455
RPL10A	-0.47899	6.95707	-1.60485	0.113059	0.467169	-4.78459
GRIN2C	0.509088	3.53687	1.60423	0.113195	0.467392	-4.7855
H2AC19	-0.52422	5.29823	-1.60305	0.113457	0.467392	-4.78723
EHBP1L1	0.545967	3.29603	1.60277	0.113519	0.467392	-4.78764
ZNF559	0.672309	2.67682	1.60272	0.11353	0.467392	-4.78772
AKT2	-0.559705	3.64142	-1.60259	0.113559	0.467392	-4.78791
LTBP2	0.594214	2.81878	1.60224	0.113635	0.467392	-4.78842
MTMR3	0.468256	3.55181	1.60213	0.113661	0.467392	-4.78859
RALY	-0.565553	3.50782	-1.60191	0.113709	0.467392	-4.78891
PLEKHH2	-0.519265	2.9967	-1.60155	0.113788	0.467392	-4.78943
LRP12	-0.575812	3.09945	-1.60155	0.113789	0.467392	-4.78944
SLC25A33	-0.607554	2.68844	-1.60143	0.113816	0.467392	-4.78961
GFUS	-0.553076	3.2607	-1.60141	0.113819	0.467392	-4.78963
SAP30BP	0.56186	3.24168	1.601	0.11391	0.467524	-4.79023
ITGAX	0.564793	3.88732	1.60048	0.114026	0.467697	-4.791
SLC2A3	-0.600719	2.97301	-1.60028	0.11407	0.467697	-4.79129
PGBD4	0.644207	2.35892	1.59961	0.11422	0.467946	-4.79228
LAIR1	0.632484	2.81829	1.59948	0.114248	0.467946	-4.79247
SYF2	-0.534281	3.43292	-1.59813	0.114549	0.468595	-4.79445
SRRD	0.495792	3.28305	1.5979	0.114599	0.468595	-4.79478
APOD	-0.596843	3.73492	-1.5978	0.114622	0.468595	-4.79493
ATXN3	-0.55524	2.91853	-1.59771	0.114642	0.468595	-4.79506
RPLP1	-0.446452	8.00601	-1.59742	0.114707	0.468618	-4.79548
JADE1	0.583061	2.74927	1.59646	0.114921	0.468632	-4.79689
ITGAM	-0.594915	2.64065	-1.59638	0.114939	0.468632	-4.79701
NCOR1	-0.55882	3.09101	-1.5963	0.114957	0.468632	-4.79712
RAP1A	-0.473302	3.68259	-1.59613	0.114995	0.468632	-4.79737
GOLM2	-0.465042	4.47747	-1.59599	0.115026	0.468632	-4.79757
VPS35L	-0.580064	3.33123	-1.59582	0.115064	0.468632	-4.79782
KCND2	-0.654061	2.67033	-1.59555	0.115123	0.468633	-4.79821
HDLBP	-0.548053	5.42295	-1.595	0.115248	0.4689	-4.79902
C14orf119	-0.536071	3.35953	-1.5946	0.115337	0.46902	-4.7996
CALD1	-0.62017	3.19881	-1.59337	0.115613	0.469904	-4.8014
CDK14	0.589572	2.64242	1.5926	0.115786	0.470364	-4.80252
BTBD2	-0.56717	3.85231	-1.59182	0.115961	0.470715	-4.80366
DSC2	-0.551863	3.07137	-1.59169	0.11599	0.470715	-4.80385
RGS16	0.601452	2.92415	1.59127	0.116085	0.470856	-4.80446
PI4K2A	-0.56795	3.16129	-1.59089	0.116171	0.470967	-4.80502
ULK3	0.568545	3.27097	1.59056	0.116245	0.471025	-4.8055
IGSF6	0.489736	3.9128	1.58985	0.116405	0.471436	-4.80653
NXF2	-0.657356	2.90018	-1.5891	0.116574	0.471879	-4.80762
FAM47B	-0.465944	4.64706	-1.58805	0.116811	0.472596	-4.80915
VIPAS39	0.634758	2.9225	1.58708	0.11703	0.473244	-4.81056
NRBP1	-0.537701	3.2952	-1.58633	0.117203	0.473677	-4.81166
NUP54	-0.603634	3.14179	-1.58609	0.117257	0.473677	-4.81201
PGAM4	0.546667	3.96897	1.58504	0.117494	0.474395	-4.81353
ALDH1A3	0.756243	3.03791	1.58428	0.117667	0.474586	-4.81463
HBZ	-0.563772	2.96658	-1.58405	0.11772	0.474586	-4.81497
EFR3B	-0.525624	3.26241	-1.58405	0.117721	0.474586	-4.81497
SRSF2	0.537625	3.7897	1.58368	0.117804	0.47461	-4.81551
CD99	-0.461746	4.45018	-1.58325	0.117903	0.47461	-4.81613
CD58	0.612453	2.94426	1.583	0.117958	0.47461	-4.81649
MPRIP	0.539178	3.88462	1.58269	0.11803	0.47461	-4.81694
DHX36	-0.525113	3.18933	-1.58264	0.118041	0.47461	-4.81701
FAM111A	0.522183	3.13482	1.58245	0.118085	0.47461	-4.81729
HIF1AN	-0.62248	2.9429	-1.58091	0.118438	0.475558	-4.81953
EMILIN2	-0.783154	4.12734	-1.58064	0.118499	0.475558	-4.81992
EXOC6B	-0.523431	3.15686	-1.58063	0.1185	0.475558	-4.81992
TMEM140	0.560543	3.05746	1.57933	0.118798	0.476349	-4.82181
ATP6V1D	-0.530132	3.04332	-1.57887	0.118905	0.476349	-4.82248
ADAMTSL4	0.703277	2.83766	1.57883	0.118912	0.476349	-4.82253
CSMD3	-0.536037	3.82879	-1.57871	0.11894	0.476349	-4.8227
CD163	0.587296	3.5986	1.57846	0.118997	0.476349	-4.82306
FKBP11	-0.577963	3.17445	-1.57749	0.11922	0.476771	-4.82446
KCTD1	-0.528508	3.10196	-1.57748	0.119223	0.476771	-4.82448
TMX2	0.507374	2.86493	1.57652	0.119445	0.477419	-4.82587
EP300	0.556011	3.03556	1.57547	0.119686	0.478141	-4.82738
DBI	0.480214	4.29243	1.57519	0.119752	0.478167	-4.8278
POSTN	-0.719955	2.32864	-1.57485	0.119829	0.478232	-4.82828
EBI3	-0.440725	4.71395	-1.57399	0.120029	0.478578	-4.82953
C12orf75	-0.734304	3.02265	-1.57396	0.120036	0.478578	-4.82957
PRKRIP1	-0.38884	6.17297	-1.5734	0.120166	0.478857	-4.83038
KLC2	-0.523206	3.44605	-1.57299	0.12026	0.478992	-4.83097
FGFR1OP2	-0.577108	3.19917	-1.5725	0.120374	0.479189	-4.83168
P4HB	-0.429774	6.09533	-1.57225	0.120431	0.479189	-4.83203
VARS2	-0.532103	2.81145	-1.57168	0.120563	0.479222	-4.83285
CFAP43	0.607099	2.44318	1.57116	0.120684	0.479222	-4.8336
[truncated: 5,947 more rows]
