# Supplementary material for: Spatial transcriptomic analysis identifies epithelium-macrophage crosstalk in endometriotic lesions
Source: iScience. 2025 Jan 10;28(2):111790. doi: 10.1016/j.isci.2025.111790 (PMC11810701; doi:10.1016/j.isci.2025.111790)
Supplement: Table S4. Excel file containing differential gene expression results from epithelium stroma in the endometrium, related to Figure S3 [file mmc5.xlsx]

## Sheet: Endometrium - Fig S3
Gene_name	logFC	AveExpr	t	P.Value	adj.P.Val	B
ACSL5	3.65706	3.37606	13.79	1.40436e-21	8.39727e-18	38.4947
SLC34A2	4.43282	4.00816	13.6801	2.11358e-21	8.39727e-18	38.1009
LGALS1	-3.04242	6.12656	-13.481	4.448e-21	1.17813e-17	37.3835
SCGB2A1	4.84988	5.30673	12.8419	5.01774e-20	9.96775e-17	35.0438
WFDC2	3.66859	4.63338	12.1089	8.5998e-19	1.36668e-15	32.2933
NID1	-3.05825	4.90524	-11.8929	2.01122e-18	2.65818e-15	31.4696
PAX8	3.24589	3.5986	11.8346	2.53225e-18	2.65818e-15	31.2461
SCNN1A	2.88846	3.87124	11.8206	2.67624e-18	2.65818e-15	31.1925
DCN	-2.86901	5.23098	-11.513	9.08406e-18	8.02021e-15	30.0064
ASRGL1	3.15733	3.56227	11.1278	4.26077e-17	3.38561e-14	28.505
MUC1	3.3706	3.91465	10.9418	9.03681e-17	6.31053e-14	27.774
COL6A1	-2.92747	5.66573	-10.9287	9.53012e-17	6.31053e-14	27.7223
LIMS3	3.03513	4.88261	10.4709	6.16017e-16	3.76528e-13	25.9065
FLNA	-2.44012	5.15582	-10.4046	8.08741e-16	4.59018e-13	25.6415
PERP	2.72794	3.42577	10.2865	1.31397e-15	6.96051e-13	25.1689
SLPI	4.08117	4.35132	10.238	1.60476e-15	7.61272e-13	24.9742
COL6A2	-2.68236	5.26012	-10.2344	1.6287e-15	7.61272e-13	24.9598
MAL2	2.89869	2.77454	10.0111	4.09548e-15	1.75794e-12	24.0615
COL1A1	-3.26703	6.69799	-10.0048	4.20349e-15	1.75794e-12	24.0361
CDH11	-2.96591	4.22071	-9.90143	6.45309e-15	2.56381e-12	23.6184
EZR	2.76041	4.73775	9.77125	1.10819e-14	4.06813e-12	23.0914
CLDN4	2.59533	3.31473	9.76734	1.12634e-14	4.06813e-12	23.0756
SERPINF1	-2.65851	4.38388	-9.74001	1.26199e-14	4.35991e-12	22.9647
MXRA8	-2.56396	4.36487	-9.63983	1.9154e-14	6.34158e-12	22.558
TMEM101	3.22421	4.79642	9.42566	4.68461e-14	1.48896e-11	21.6859
PDGFRA	-2.62349	4.50075	-9.38969	5.4453e-14	1.66417e-11	21.5392
COL5A1	-3.1805	4.20427	-9.30961	7.61505e-14	2.24108e-11	21.2121
APCDD1	-2.86585	5.21065	-9.27658	8.74538e-14	2.48181e-11	21.0771
EYA2	2.73468	3.46489	9.10705	1.78138e-13	4.81299e-11	20.3832
SERINC5	2.6949	3.59095	9.10232	1.81714e-13	4.81299e-11	20.3638
ZYX	-2.23149	5.36405	-8.87931	4.64318e-13	1.19015e-10	19.4486
CAPS	2.76848	4.30322	8.82572	5.8191e-13	1.44496e-10	19.2283
TIMP2	-2.43738	5.0554	-8.77748	7.13125e-13	1.71712e-10	19.0299
EFHD1	-2.45399	2.98914	-8.76086	7.64861e-13	1.78753e-10	18.9616
RHEX	2.36094	2.86475	8.7124	9.38301e-13	2.13021e-10	18.7622
AXL	-1.87238	4.15791	-8.67188	1.11317e-12	2.41692e-10	18.5954
TOB1	2.59494	4.14297	8.66929	1.12542e-12	2.41692e-10	18.5847
PLPP3	-2.30584	4.7203	-8.651	1.21573e-12	2.54216e-10	18.5094
GNLY	-3.40698	5.03324	-8.58455	1.6093e-12	3.27885e-10	18.2358
TWIST2	-2.49739	3.86594	-8.57555	1.67163e-12	3.32069e-10	18.1987
CLDN3	2.84032	3.27643	8.52702	2.05176e-12	3.9764e-10	17.9988
SH3PXD2A	-2.22276	3.54641	-8.48598	2.44008e-12	4.6164e-10	17.8296
C2CD4B	2.91582	2.8184	8.39618	3.56585e-12	6.58935e-10	17.4595
COL3A1	-3.32799	6.31707	-8.37225	3.94526e-12	6.97643e-10	17.3608
GABRP	3.70382	3.55135	8.37191	3.95091e-12	6.97643e-10	17.3594
MSX1	3.2841	3.73612	8.29096	5.56269e-12	9.60894e-10	17.0256
ADAM33	-2.47906	3.52792	-8.21674	7.61297e-12	1.28708e-09	16.7194
LRP1	-2.32053	4.43221	-8.15083	1.00592e-11	1.66522e-09	16.4475
MPZL2	2.65469	3.41896	8.10355	1.2285e-11	1.99218e-09	16.2525
FBN1	-2.31723	3.69967	-8.05877	1.48457e-11	2.35928e-09	16.0678
CRISPLD2	-2.33089	4.19655	-7.96497	2.20711e-11	3.43876e-09	15.6809
COL4A1	-2.39396	4.43865	-7.95211	2.33042e-11	3.56106e-09	15.6278
KLF5	2.26995	2.5983	7.9424	2.42806e-11	3.58903e-09	15.5878
HSPB6	-2.18065	3.67773	-7.94133	2.43906e-11	3.58903e-09	15.5834
C1S	-2.69308	4.36437	-7.93415	2.51421e-11	3.61426e-09	15.5538
MMP2	-2.72259	5.27288	-7.93107	2.54718e-11	3.61426e-09	15.5411
PATJ	2.04144	3.26975	7.91077	2.77539e-11	3.86899e-09	15.4574
PRDM1	-2.40598	4.25876	-7.88743	3.06316e-11	4.19654e-09	15.3611
PLPP2	2.04869	3.42801	7.86764	3.33036e-11	4.48526e-09	15.2795
PTPN3	2.10224	2.94154	7.81337	4.18872e-11	5.48257e-09	15.0558
LUM	-2.89899	4.80924	-7.81224	4.20887e-11	5.48257e-09	15.0512
ST14	2.26084	3.20227	7.78479	4.72634e-11	6.05733e-09	14.9381
ISLR	-2.79307	4.93332	-7.72814	6.00411e-11	7.57281e-09	14.7046
RAMP1	-2.56397	3.07533	-7.71477	6.35274e-11	7.88733e-09	14.6496
RXFP1	2.76185	3.48495	7.70047	6.74831e-11	8.24955e-09	14.5907
KRT8	2.29446	4.27482	7.64043	8.69496e-11	1.04222e-08	14.3435
HOMER2	2.59155	3.54853	7.63791	8.78792e-11	1.04222e-08	14.3331
TSHZ3	-2.45352	3.15148	-7.6039	1.01442e-10	1.18539e-08	14.1931
PPP1R18	-2.06834	3.79335	-7.59997	1.0314e-10	1.18775e-08	14.1769
F11R	2.0675	3.19919	7.58881	1.08114e-10	1.22725e-08	14.131
SGK1	2.95674	5.1331	7.50504	1.53926e-10	1.72267e-08	13.7865
TPST1	-1.99809	4.20961	-7.49684	1.59343e-10	1.75853e-08	13.7528
TGFB1I1	-1.88122	3.96825	-7.47827	1.72312e-10	1.8756e-08	13.6765
MECOM	2.05058	3.31014	7.45984	1.86235e-10	1.99976e-08	13.6007
CDH1	2.16345	3.04307	7.44972	1.94346e-10	2.05903e-08	13.5592
SPINT2	2.221	4.2894	7.44641	1.97075e-10	2.06047e-08	13.5456
C2orf88	2.47638	3.52151	7.42966	2.11483e-10	2.18239e-08	13.4768
GABBR1	-1.95213	3.70824	-7.3937	2.46071e-10	2.50677e-08	13.3291
SPINT1	2.39254	3.247	7.377	2.63988e-10	2.65525e-08	13.2606
PLEKHH2	-1.97591	2.9967	-7.35954	2.84123e-10	2.82205e-08	13.1889
PXDN	-2.21916	3.35206	-7.35076	2.94818e-10	2.89213e-08	13.1529
EPCAM	2.07927	3.31179	7.34046	3.07879e-10	2.98342e-08	13.1106
WIPF1	-2.03151	4.33957	-7.32288	3.31521e-10	3.17381e-08	13.0385
HOXD11	-2.53425	3.30307	-7.3171	3.39681e-10	3.21322e-08	13.0148
ELAPOR1	2.50553	3.26534	7.29143	3.78403e-10	3.5374e-08	12.9096
TGM2	-2.71018	5.02068	-7.27544	4.04731e-10	3.73953e-08	12.844
SULF2	-1.96582	4.94021	-7.22031	5.10254e-10	4.66032e-08	12.6182
SERINC2	2.15134	3.21444	7.15725	6.64932e-10	5.99729e-08	12.3602
SPARC	-2.43973	4.4875	-7.15483	6.71732e-10	5.99729e-08	12.3503
STX18	2.408	4.1269	7.12965	7.46594e-10	6.5916e-08	12.2473
ZEB1	-2.15217	3.73062	-7.11158	8.05361e-10	7.03231e-08	12.1735
ALDH1A2	-2.51817	4.52674	-7.10372	8.32378e-10	7.18921e-08	12.1413
TACSTD2	2.57576	3.34914	7.09595	8.59917e-10	7.3472e-08	12.1096
ACTA2	-2.19743	4.25385	-7.08606	8.96309e-10	7.57668e-08	12.0692
CLIP3	-2.1562	3.37688	-7.08194	9.11949e-10	7.62773e-08	12.0524
C2CD4A	2.97001	3.15109	7.05938	1.00238e-09	8.29678e-08	11.9603
LDB2	-2.27772	3.2776	-7.04033	1.08565e-09	8.89337e-08	11.8825
PAPSS1	2.4033	4.25328	7.03366	1.11639e-09	9.05189e-08	11.8553
ID1	2.21529	3.96226	7.02479	1.15862e-09	9.29941e-08	11.8192
SOX17	2.46438	3.9929	7.0069	1.24875e-09	9.92259e-08	11.7462
FAM110C	2.29544	2.96092	7.00184	1.27548e-09	1.00346e-07	11.7256
SRGN	-2.18696	3.71041	-6.99157	1.33149e-09	1.03725e-07	11.6837
ITGA5	-2.00957	3.27162	-6.98325	1.37865e-09	1.06357e-07	11.6498
OLFML3	-2.28562	4.77219	-6.96249	1.50371e-09	1.14889e-07	11.5652
HOXA10	-2.21632	3.63296	-6.94786	1.59861e-09	1.20977e-07	11.5056
IGF2	-2.97677	6.01295	-6.93223	1.70653e-09	1.27925e-07	11.442
PDGFRB	-1.86313	3.55604	-6.92773	1.73892e-09	1.29135e-07	11.4237
ELF3	2.23271	3.42838	6.89197	2.01912e-09	1.48555e-07	11.2782
CD24	1.87187	4.05271	6.88358	2.09107e-09	1.52437e-07	11.2441
IL2RB	-2.41756	4.07309	-6.84469	2.45953e-09	1.77667e-07	11.0861
IL20RA	2.31656	2.50597	6.83676	2.54221e-09	1.81986e-07	11.0539
APOE	-2.40267	4.30174	-6.81486	2.78535e-09	1.97611e-07	10.965
DLX5	2.63314	3.2568	6.79768	2.99206e-09	2.10398e-07	10.8953
APOD	-2.09792	3.73492	-6.78238	3.18901e-09	2.22279e-07	10.8332
PTPN13	-2.08759	2.89033	-6.74363	3.74718e-09	2.58914e-07	10.6762
PRRX1	-1.96144	3.52248	-6.73936	3.8144e-09	2.61287e-07	10.6589
COL5A2	-2.18031	4.03098	-6.73333	3.91128e-09	2.65632e-07	10.6345
TCF4	-1.95656	3.72783	-6.72799	3.99916e-09	2.693e-07	10.6129
NBL1	-1.53234	5.52019	-6.71904	4.15081e-09	2.77163e-07	10.5766
TPM4	-1.85843	5.26925	-6.71608	4.20233e-09	2.78264e-07	10.5646
CLDN7	1.93136	3.46365	6.71164	4.28055e-09	2.81102e-07	10.5467
ADGRA2	-1.99167	2.79115	-6.67441	4.99675e-09	3.25444e-07	10.3961
SMIM22	1.98571	2.76341	6.66418	5.21364e-09	3.3681e-07	10.3548
CD248	-2.33551	3.72884	-6.65407	5.43727e-09	3.48424e-07	10.3139
TGFB1	-1.9407	4.21412	-6.6404	5.75459e-09	3.65808e-07	10.2587
FKBP10	-2.12232	3.35665	-6.63009	6.00621e-09	3.78772e-07	10.2171
PLXND1	-2.17109	3.86014	-6.62555	6.12034e-09	3.82931e-07	10.1988
TSTD1	1.77973	3.65745	6.61599	6.36792e-09	3.95309e-07	10.1602
PDK4	2.11317	3.18743	6.6114	6.49032e-09	3.99784e-07	10.1417
LSP1	-2.2393	4.26055	-6.60043	6.79213e-09	4.15156e-07	10.0975
IGFBP4	-1.92987	6.08203	-6.58702	7.18031e-09	4.35532e-07	10.0434
DDR1	1.9288	3.57275	6.5845	7.25569e-09	4.36771e-07	10.0332
GLS	-1.71931	3.75665	-6.57697	7.48562e-09	4.47224e-07	10.0029
SLC8A1	-2.12824	3.60763	-6.57372	7.58728e-09	4.49914e-07	9.98977
EHF	2.27708	2.96447	6.56695	7.80292e-09	4.59274e-07	9.96251
PCOLCE	-2.31152	3.98036	-6.55913	8.05954e-09	4.70891e-07	9.93103
GRAMD1C	2.15433	2.90789	6.54817	8.43388e-09	4.89165e-07	9.88687
RIMKLB	2.53706	3.96397	6.53957	8.73923e-09	5.03202e-07	9.85228
TNFSF10	2.1902	3.54167	6.52686	9.21106e-09	5.26554e-07	9.80114
TBX3	-2.03056	3.6594	-6.50819	9.95024e-09	5.64747e-07	9.72607
IDO1	2.37528	2.67454	6.49496	1.05096e-08	5.92263e-07	9.67289
ELP3	2.01128	3.90943	6.49151	1.06603e-08	5.96528e-07	9.65904
STC1	2.18867	3.78216	6.4893	1.07584e-08	5.97806e-07	9.65013
C9orf152	1.86287	3.15264	6.48089	1.11386e-08	6.14634e-07	9.61636
XBP1	1.92735	5.02605	6.47445	1.14389e-08	6.26851e-07	9.5905
C11orf96	-2.27374	3.58304	-6.47016	1.16434e-08	6.33687e-07	9.57327
HAND2	-2.07883	3.53357	-6.45388	1.24524e-08	6.73107e-07	9.50795
TPD52L1	2.08212	2.51044	6.44535	1.28984e-08	6.92505e-07	9.47374
TMC4	1.86879	3.26351	6.42764	1.38762e-08	7.40004e-07	9.4027
IVNS1ABP	1.81717	4.6646	6.42457	1.40526e-08	7.44413e-07	9.39042
OLFML2A	-1.86757	2.6461	-6.41058	1.48869e-08	7.83385e-07	9.33436
CTSW	-2.15011	3.60945	-6.40895	1.49871e-08	7.83469e-07	9.32783
AEBP1	-2.28398	3.48893	-6.40369	1.53153e-08	7.95397e-07	9.30677
COL4A2	-1.972	4.12863	-6.40179	1.54362e-08	7.96466e-07	9.29913
ENPEP	-2.02933	2.52891	-6.39331	1.59848e-08	8.19451e-07	9.26519
IGF1	-2.373	4.07697	-6.38557	1.65022e-08	8.40553e-07	9.23423
VWF	-1.95075	3.07756	-6.35666	1.85875e-08	9.40742e-07	9.11857
OSR2	-2.17212	3.76552	-6.35426	1.87719e-08	9.44059e-07	9.10898
MME	-1.95054	3.35247	-6.35036	1.9075e-08	9.5327e-07	9.09341
TMEM30B	1.81677	2.94119	6.33501	2.03176e-08	1.00903e-06	9.03208
CCND2	-1.81617	3.70048	-6.33035	2.07109e-08	1.02036e-06	9.01345
COTL1	-2.33028	5.34106	-6.32927	2.08028e-08	1.02036e-06	9.00915
LMO4	-1.91502	3.78284	-6.31922	2.16795e-08	1.05684e-06	8.96904
HPN	1.70093	3.27452	6.30883	2.26249e-08	1.09104e-06	8.92756
HOXB8	1.73335	2.86033	6.3085	2.26556e-08	1.09104e-06	8.92625
A2M	-1.91356	5.50928	-6.29667	2.37828e-08	1.13842e-06	8.87907
LTBP4	-1.65653	4.5334	-6.28685	2.47608e-08	1.17814e-06	8.83992
RORB	-2.32996	2.62122	-6.28155	2.53051e-08	1.19687e-06	8.81879
NLGN2	-1.92092	3.36795	-6.27965	2.55037e-08	1.19913e-06	8.8112
CD9	1.82761	4.21118	6.27201	2.63146e-08	1.22093e-06	8.78079
NKG7	-2.53306	4.41195	-6.27189	2.63278e-08	1.22093e-06	8.7803
VIM	-2.05654	7.31588	-6.27096	2.64283e-08	1.22093e-06	8.7766
ADCY3	-1.7549	3.04427	-6.25879	2.77805e-08	1.27598e-06	8.72813
RAB31	-2.04039	4.15959	-6.25541	2.81677e-08	1.28632e-06	8.71468
ARHGAP8	1.73624	2.86913	6.2452	2.93713e-08	1.33363e-06	8.67404
ANAPC4	2.22936	3.49456	6.21706	3.29579e-08	1.48797e-06	8.56214
CLU	2.40402	4.32197	6.2066	3.43997e-08	1.54262e-06	8.52055
KRT19	1.88601	3.41161	6.20548	3.45565e-08	1.54262e-06	8.51614
C20orf27	-2.0151	2.75051	-6.20178	3.50845e-08	1.55744e-06	8.50141
PRICKLE2	-1.72917	3.72054	-6.18735	3.72156e-08	1.64286e-06	8.44415
C1R	-1.97081	3.8584	-6.17902	3.85058e-08	1.69043e-06	8.41105
MAF	-1.90883	4.01016	-6.17479	3.91768e-08	1.71043e-06	8.39428
SVIP	1.60375	3.12069	6.15722	4.209e-08	1.82181e-06	8.32464
IGFBP3	-2.375	5.11471	-6.15666	4.21864e-08	1.82181e-06	8.32241
ANXA4	1.95337	3.18154	6.13979	4.51943e-08	1.94115e-06	8.25555
JPT2	1.85285	4.03131	6.13428	4.62204e-08	1.97456e-06	8.23375
TPM2	-1.64111	4.6273	-6.1284	4.73428e-08	2.01169e-06	8.21046
MYADM	-1.58285	4.72958	-6.11572	4.98549e-08	2.10716e-06	8.16027
SPATA18	1.87319	2.91089	6.10673	5.17153e-08	2.17423e-06	8.12471
TPM1	-1.45682	5.15624	-6.10472	5.21402e-08	2.18056e-06	8.11677
CRIP1	2.01528	4.6148	6.10133	5.28657e-08	2.19932e-06	8.10336
SHROOM3	1.87745	2.93599	6.08888	5.56143e-08	2.29449e-06	8.05416
AP1M2	1.94083	2.52162	6.08836	5.57309e-08	2.29449e-06	8.05213
TSPAN15	1.86122	3.41214	6.08555	5.63738e-08	2.309e-06	8.041
TMC5	2.17264	2.49117	6.06273	6.18587e-08	2.52066e-06	7.95089
TIMP3	-1.95095	4.10326	-6.05673	6.33855e-08	2.5697e-06	7.92723
TC2N	1.87477	2.86229	6.0203	7.34958e-08	2.96446e-06	7.78364
EFEMP1	-2.13968	3.40853	-6.0035	7.86807e-08	3.15756e-06	7.7175
RORC	2.09448	2.58494	5.97989	8.65804e-08	3.45599e-06	7.6247
CCN1	-2.19888	5.2165	-5.97874	8.69869e-08	3.45599e-06	7.62015
DNAJC15	1.75817	3.76205	5.967	9.12231e-08	3.60626e-06	7.57403
ARG2	1.96656	2.38986	5.96466	9.20905e-08	3.62253e-06	7.56486
ARHGDIB	-1.54808	4.63296	-5.9587	9.43395e-08	3.69272e-06	7.54145
PHLDB1	-1.55439	3.8073	-5.956	9.53743e-08	3.71228e-06	7.53087
NDN	-1.78709	3.25764	-5.95497	9.57737e-08	3.71228e-06	7.52682
GRB7	2.09508	2.88041	5.94956	9.78956e-08	3.77611e-06	7.50557
EDNRA	-1.90723	3.39831	-5.94213	1.00881e-07	3.86992e-06	7.47644
NAP1L1	-1.56044	6.03636	-5.9411	1.01302e-07	3.86992e-06	7.4724
WT1	-2.57131	3.97017	-5.93807	1.0255e-07	3.89886e-06	7.46053
MYL9	-1.87896	4.06537	-5.93677	1.03092e-07	3.90081e-06	7.45541
COL6A3	-1.8732	3.61821	-5.93386	1.0431e-07	3.92818e-06	7.44403
LGR4	1.64438	2.75126	5.92661	1.07414e-07	4.012e-06	7.4156
ST6GALNAC6	-1.4745	4.15873	-5.92631	1.07546e-07	4.012e-06	7.41441
MT1F	2.22894	3.24363	5.90493	1.17243e-07	4.35331e-06	7.3307
CPXM1	-1.86721	3.63359	-5.89789	1.20626e-07	4.43774e-06	7.30312
ATP8B2	-1.78179	2.86916	-5.89787	1.20633e-07	4.43774e-06	7.30306
RUNX1T1	-1.73865	2.91459	-5.89672	1.21194e-07	4.43781e-06	7.29857
SLC25A29	1.77465	3.79467	5.88913	1.24965e-07	4.55493e-06	7.26886
ENG	-1.80444	4.0072	-5.88265	1.28273e-07	4.65414e-06	7.24354
PRSS23	-1.75564	2.89825	-5.87409	1.32777e-07	4.77634e-06	7.21008
PAMR1	-2.03887	3.41852	-5.87384	1.32911e-07	4.77634e-06	7.20911
GCNT3	1.99294	2.10826	5.87285	1.33444e-07	4.77634e-06	7.20522
SPARCL1	-2.16526	4.16319	-5.86858	1.35759e-07	4.83739e-06	7.18856
ADRA2C	-1.88532	3.22002	-5.8629	1.38905e-07	4.92741e-06	7.16635
HMGCR	1.89134	3.38478	5.84264	1.50713e-07	5.3203e-06	7.08728
FN1	-2.4753	3.30575	-5.84164	1.5132e-07	5.3203e-06	7.08338
TFPI2	2.05719	2.95536	5.83605	1.54766e-07	5.41749e-06	7.06156
BICD1	1.55971	4.20896	5.82637	1.60908e-07	5.60779e-06	7.02385
HNRNPA1	-1.37895	7.2367	-5.818	1.66415e-07	5.77438e-06	6.99124
RESF1	1.63129	4.79071	5.80769	1.73454e-07	5.99247e-06	6.95109
LAPTM5	-1.76933	4.61704	-5.80486	1.75438e-07	6.02831e-06	6.94008
CPM	2.26771	3.09437	5.80327	1.76563e-07	6.02831e-06	6.93388
GALNT4	1.84637	3.23649	5.80298	1.76768e-07	6.02831e-06	6.93276
PRR15	2.18682	2.99612	5.80146	1.77851e-07	6.03932e-06	6.92684
ZCCHC24	-1.77941	3.58269	-5.79504	1.82501e-07	6.15931e-06	6.90184
GALNT3	1.89678	2.58796	5.79445	1.82934e-07	6.15931e-06	6.89954
LCP2	-1.86563	3.46721	-5.79118	1.85346e-07	6.21419e-06	6.88685
PLXNB1	1.61816	3.52145	5.7829	1.91613e-07	6.3973e-06	6.85464
PRNP	-1.78492	4.18396	-5.77789	1.955e-07	6.49977e-06	6.83518
GLIPR1	-1.75894	2.71836	-5.76782	2.03561e-07	6.73958e-06	6.79604
CASZ1	1.7638	2.69563	5.74385	2.24087e-07	7.38837e-06	6.70299
SLC2A3	-1.78222	2.97301	-5.73348	2.33585e-07	7.66969e-06	6.66279
DCHS1	-1.69088	3.3371	-5.72943	2.37402e-07	7.76296e-06	6.6471
SLC24A3	-1.58018	2.73189	-5.72609	2.4059e-07	7.83495e-06	6.63418
PIGR	2.71855	4.06322	5.71715	2.49354e-07	8.08722e-06	6.59953
SNCAIP	-2.04003	2.78957	-5.71357	2.52947e-07	8.1704e-06	6.58568
ANTXR2	-1.75298	3.42878	-5.71129	2.55265e-07	8.21068e-06	6.57685
ESRP1	1.54517	2.83794	5.71032	2.56261e-07	8.21068e-06	6.57308
SDC4	1.71471	2.92994	5.70372	2.63102e-07	8.396e-06	6.54757
CYB5A	1.89554	4.10847	5.70093	2.66055e-07	8.44308e-06	6.53676
ECM1	-1.82872	3.71691	-5.70032	2.66702e-07	8.44308e-06	6.53441
B4GALNT3	1.91291	2.65043	5.69903	2.68086e-07	8.45323e-06	6.5294
FXYD3	1.7858	2.41005	5.698	2.69186e-07	8.45436e-06	6.52544
PPP1R9A	1.40858	2.98222	5.6917	2.76048e-07	8.63575e-06	6.50106
MMP14	-1.84448	4.24729	-5.68691	2.81378e-07	8.75221e-06	6.48255
GYPC	-1.39978	4.38534	-5.68638	2.81974e-07	8.75221e-06	6.4805
ZEB2	-1.6873	3.31603	-5.67897	2.90439e-07	8.97986e-06	6.45187
HOXB3	1.72	3.22612	5.66882	3.02446e-07	9.31487e-06	6.41266
ENPP2	-1.70871	2.99238	-5.63933	3.40162e-07	1.0436e-05	6.29892
TBL1X	-1.54835	3.62925	-5.63795	3.42028e-07	1.04529e-05	6.29362
CNOT11	1.5204	3.46524	5.63433	3.46992e-07	1.0564e-05	6.27968
THY1	-1.949	4.04523	-5.63234	3.49754e-07	1.06074e-05	6.27201
ERBB3	1.74253	3.18799	5.60367	3.91991e-07	1.18432e-05	6.16169
HOXA11	-1.89581	2.96258	-5.59934	3.98799e-07	1.20032e-05	6.14503
GJA1	-1.92281	4.08257	-5.5776	4.34757e-07	1.30362e-05	6.06152
NREP	-1.81298	3.4539	-5.57489	4.39446e-07	1.31272e-05	6.05114
MAN1A1	-1.75621	3.19427	-5.56379	4.59236e-07	1.3667e-05	6.00854
FAM149A	1.61079	2.65531	5.55387	4.77644e-07	1.41618e-05	5.97053
RPS19	-1.25203	7.91967	-5.54377	4.97129e-07	1.46847e-05	5.93186
C19orf33	1.88781	2.87871	5.53813	5.08373e-07	1.49612e-05	5.91023
PRKX	1.43934	3.57538	5.53462	5.15485e-07	1.51146e-05	5.8968
SFRP4	-2.1708	4.99891	-5.52827	5.28592e-07	1.54419e-05	5.87252
SCGB1D2	2.89993	3.48994	5.52436	5.36824e-07	1.56249e-05	5.85758
S100A11	1.52149	6.04315	5.51808	5.50329e-07	1.59211e-05	5.83356
NR2F1	-1.79891	3.69963	-5.51777	5.51006e-07	1.59211e-05	5.83237
HGD	2.14583	2.90222	5.51578	5.5535e-07	1.59647e-05	5.82477
KRT18	1.3999	4.35531	5.51524	5.56536e-07	1.59647e-05	5.82271
MFAP4	-1.98461	3.42577	-5.49797	5.95851e-07	1.70311e-05	5.75672
FOXA2	1.6074	2.81987	5.48899	6.17354e-07	1.75824e-05	5.72245
PIM1	-1.83696	3.86739	-5.46477	6.79232e-07	1.92123e-05	5.63013
SRD5A3	1.56349	3.59535	5.46412	6.80956e-07	1.92123e-05	5.62768
EFEMP2	-1.57742	3.97018	-5.46353	6.82538e-07	1.92123e-05	5.62544
ALCAM	1.76388	3.54117	5.4629	6.84255e-07	1.92123e-05	5.62301
CLEC2B	-1.76161	2.86329	-5.45852	6.9614e-07	1.94772e-05	5.60637
RNASET2	1.62209	3.11918	5.45344	7.10217e-07	1.98013e-05	5.58703
GADD45G	-2.07792	3.64764	-5.45191	7.14502e-07	1.98512e-05	5.58121
HOXB4	1.78928	2.45428	5.44423	7.36442e-07	2.03894e-05	5.55199
WWC1	1.72842	2.68801	5.44099	7.45899e-07	2.05796e-05	5.53966
RAP2A	-1.65137	2.94683	-5.4327	7.70626e-07	2.11882e-05	5.50815
MAP2K6	1.80408	3.16707	5.42725	7.87304e-07	2.15721e-05	5.48746
ENPP3	2.34076	3.48211	5.41981	8.10686e-07	2.21365e-05	5.45919
TOM1L1	1.71128	2.94366	5.41855	8.14683e-07	2.21572e-05	5.45444
EPS8L2	1.54841	2.92859	5.41782	8.17024e-07	2.21572e-05	5.45167
DLX6	1.83104	2.82386	5.41361	8.30655e-07	2.24282e-05	5.43568
FBLN5	-1.74131	3.99587	-5.413	8.32661e-07	2.24282e-05	5.43335
FSTL1	-1.58907	3.87645	-5.40202	8.69352e-07	2.33374e-05	5.3917
DIO2	-2.2412	3.86687	-5.38642	9.24204e-07	2.47263e-05	5.33261
ADAMTS5	-1.68482	3.14664	-5.38333	9.35463e-07	2.49436e-05	5.32091
LLGL2	1.65701	2.7592	5.38219	9.39664e-07	2.49718e-05	5.31659
COL15A1	-1.92797	3.02749	-5.38105	9.43855e-07	2.49996e-05	5.31229
ANTXR1	-1.638	3.60849	-5.37831	9.54044e-07	2.51855e-05	5.30192
LRG1	1.80867	3.09263	5.37158	9.79551e-07	2.57732e-05	5.27644
SLC11A2	1.4538	4.01068	5.36884	9.90121e-07	2.59654e-05	5.26608
MYH14	1.63153	3.23957	5.36197	1.01711e-06	2.65855e-05	5.24011
EVA1B	-1.58169	3.69388	-5.34487	1.08748e-06	2.83315e-05	5.17552
MT1G	2.66308	3.47613	5.3346	1.13201e-06	2.93953e-05	5.13678
RPS6KA5	1.59873	2.66104	5.33277	1.14015e-06	2.95102e-05	5.12986
TMBIM6	1.37738	4.54074	5.31144	1.23915e-06	3.19138e-05	5.0495
FXYD5	-1.77316	3.36286	-5.31105	1.24105e-06	3.19138e-05	5.04802
OGN	-1.83257	2.714	-5.30365	1.27737e-06	3.27418e-05	5.02018
SAT1	2.2106	6.98597	5.30159	1.2877e-06	3.28806e-05	5.01241
BMP1	-1.81068	2.98511	-5.30092	1.29106e-06	3.28806e-05	5.00989
DACT3	-1.76004	2.49963	-5.29874	1.30207e-06	3.30551e-05	5.0017
SYNPO2	-1.70094	2.88435	-5.29037	1.34524e-06	3.40424e-05	4.97022
KIF12	1.96448	3.3333	5.28397	1.37921e-06	3.47911e-05	4.94616
FLRT2	-1.60318	2.97582	-5.28209	1.38931e-06	3.49349e-05	4.93913
RPS8	-1.32623	8.55413	-5.27612	1.42202e-06	3.54885e-05	4.91667
PLPP1	-1.88793	2.79337	-5.27575	1.42401e-06	3.54885e-05	4.91532
CD93	-1.80449	3.14679	-5.27563	1.42472e-06	3.54885e-05	4.91484
TCF7L2	-1.61082	4.03153	-5.27139	1.44839e-06	3.59203e-05	4.89894
DDR2	-1.50985	2.52335	-5.27018	1.45523e-06	3.59203e-05	4.8944
TMEM63A	1.35883	3.79101	5.27011	1.45562e-06	3.59203e-05	4.89414
PDLIM7	-1.75875	3.68233	-5.26392	1.49109e-06	3.65984e-05	4.87092
SPON2	-2.35592	4.59759	-5.26371	1.49231e-06	3.65984e-05	4.87013
TMEM165	1.41885	5.03586	5.25806	1.52549e-06	3.7297e-05	4.84891
PHYHIPL	1.75948	2.68452	5.25724	1.53034e-06	3.73009e-05	4.84585
PLEKHO1	-1.29859	3.7935	-5.24949	1.57715e-06	3.83243e-05	4.81679
SLC1A1	1.86156	3.17012	5.2444	1.60863e-06	3.897e-05	4.79773
PLAT	-2.04627	3.96318	-5.24094	1.63038e-06	3.9377e-05	4.78477
KIAA1522	1.4938	3.44588	5.23494	1.66876e-06	4.01817e-05	4.76233
ARSD	1.50521	3.45221	5.22953	1.70418e-06	4.09105e-05	4.74208
RPS15A	-1.29851	6.50972	-5.22834	1.71207e-06	4.09763e-05	4.73762
FXYD6	-1.51714	2.59944	-5.22384	1.74217e-06	4.15715e-05	4.72082
PLXNC1	-2.0876	2.92892	-5.21817	1.7809e-06	4.23683e-05	4.69962
TBX2	-1.74204	3.14474	-5.21442	1.80695e-06	4.28599e-05	4.68561
FSCN1	-1.69308	3.54131	-5.2055	1.87052e-06	4.42355e-05	4.65228
TSPAN13	1.86012	3.39128	5.20052	1.90694e-06	4.49632e-05	4.63368
DSC2	1.49275	3.07137	5.19933	1.91574e-06	4.50317e-05	4.62925
GRN	1.36509	4.77024	5.1986	1.92119e-06	4.50317e-05	4.62651
PRLR	-1.71035	3.22691	-5.19159	1.97399e-06	4.61333e-05	4.60037
NR2F2	-1.56406	5.06633	-5.17769	2.08293e-06	4.85366e-05	4.54859
AKT3	-1.78631	2.89383	-5.17204	2.12893e-06	4.94635e-05	4.52754
ZNF532	-1.43735	3.92055	-5.16838	2.15927e-06	5.0022e-05	4.5139
IFI16	-1.33018	4.17219	-5.16246	2.20917e-06	5.10294e-05	4.49188
TUBB6	-1.57131	3.69302	-5.13508	2.45518e-06	5.65474e-05	4.39015
SYT11	-1.70601	3.01061	-5.1336	2.46922e-06	5.67064e-05	4.38465
GZMA	-1.95386	3.26843	-5.12144	2.58757e-06	5.92532e-05	4.33955
APBB2	-1.56537	3.20962	-5.11913	2.61064e-06	5.96097e-05	4.331
EPS8L1	1.48266	2.54129	5.11405	2.66218e-06	6.06123e-05	4.31217
PDE8A	-1.43412	3.28614	-5.11211	2.6821e-06	6.08913e-05	4.30499
GARNL3	-1.72705	2.45641	-5.10313	2.77631e-06	6.28506e-05	4.27174
S100A6	-1.38711	6.54115	-5.08942	2.9264e-06	6.60601e-05	4.22104
SH3PXD2B	-1.24404	3.50528	-5.07953	3.03968e-06	6.84229e-05	4.18447
GLIS3	1.31674	3.43697	5.07398	3.10503e-06	6.96966e-05	4.16399
SERPINA1	1.98395	5.45158	5.07224	3.12579e-06	6.99648e-05	4.15757
SELENOM	-1.66134	3.42565	-5.06897	3.16524e-06	7.0649e-05	4.14549
LRRC32	-1.61934	2.76439	-5.06159	3.25598e-06	7.24707e-05	4.11828
MFGE8	-1.75938	4.09336	-5.05713	3.31206e-06	7.35129e-05	4.10185
TGFBI	-1.7579	3.64603	-5.05581	3.32886e-06	7.36801e-05	4.09698
PLAGL1	-1.77408	3.30508	-5.04631	3.45209e-06	7.61952e-05	4.06199
SKI	-1.39307	4.35921	-5.04288	3.49769e-06	7.69879e-05	4.04936
PLA2G7	-1.61007	2.92938	-5.03934	3.54544e-06	7.78234e-05	4.03631
RBP1	-2.09783	4.6622	-5.03073	3.66408e-06	8.0206e-05	4.00463
CDC42SE2	1.24928	4.12096	5.02677	3.71984e-06	8.12029e-05	3.99009
FOXL2	-1.60142	2.79697	-5.02303	3.77345e-06	8.21476e-05	3.97633
AFDN	1.45738	3.43639	5.01527	3.88688e-06	8.43856e-05	3.94783
ITGAD	-1.63698	2.67314	-5.01117	3.94812e-06	8.54817e-05	3.93279
HNF1B	1.59189	2.8247	5.00361	4.06368e-06	8.77446e-05	3.90503
FBXO32	-1.39821	2.89377	-4.99196	4.24817e-06	9.14796e-05	3.86232
ADGRE5	-1.52876	3.55837	-4.98797	4.31319e-06	9.26287e-05	3.84771
ENPP4	1.72433	2.64725	4.98523	4.35836e-06	9.33465e-05	3.83769
WNT2	-1.63845	3.28267	-4.97763	4.4863e-06	9.57762e-05	3.80986
GPR160	1.55196	2.86243	4.97707	4.49591e-06	9.57762e-05	3.8078
THBS2	-1.90537	2.96344	-4.97364	4.55492e-06	9.67738e-05	3.79526
MIA2	1.45491	2.58089	4.96497	4.70762e-06	9.97413e-05	3.76355
GRHL2	1.51378	2.46628	4.9636	4.73222e-06	9.97413e-05	3.75854
NPR2	-1.49936	3.57226	-4.9636	4.73225e-06	9.97413e-05	3.75853
TYROBP	-1.42156	3.71917	-4.95528	4.88418e-06	0.00010246	3.72815
SLC25A35	1.57736	2.95743	4.95512	4.88704e-06	0.00010246	3.72759
TMEM119	-1.56922	3.11077	-4.95166	4.95173e-06	0.000103543	3.71494
RASSF8	-1.415	3.13304	-4.95092	4.96568e-06	0.000103562	3.71224
DCPS	1.73082	2.75158	4.94505	5.0776e-06	0.000105619	3.69081
SFRP1	-1.78333	2.78218	-4.93919	5.19177e-06	0.000107712	3.66943
BACE2	1.35588	3.46087	4.9383	5.20919e-06	0.000107792	3.66621
S1PR3	-1.44156	3.06062	-4.93421	5.29066e-06	0.000109194	3.6513
TCIM	1.73593	4.08021	4.93136	5.34822e-06	0.000110096	3.64089
AUTS2	-1.64325	3.24581	-4.93058	5.36394e-06	0.000110134	3.63807
TSPAN1	1.94849	2.92256	4.9274	5.42896e-06	0.000111182	3.62649
GPSM1	-1.47472	2.75284	-4.92287	5.52288e-06	0.000112814	3.61
PRKAB1	1.48278	3.48368	4.92184	5.54458e-06	0.000112883	3.60624
EMP1	-1.69421	3.97971	-4.92136	5.55467e-06	0.000112883	3.60449
LAMA4	-1.6266	3.26455	-4.91883	5.60809e-06	0.000113678	3.59529
MGLL	1.44101	3.2142	4.9109	5.77897e-06	0.000116844	3.56644
OLFML2B	-1.65162	2.86917	-4.90605	5.88599e-06	0.000118706	3.54881
C4BPA	2.27908	2.66271	4.90462	5.91798e-06	0.000119049	3.5436
MMP7	2.53369	3.13374	4.89809	6.0659e-06	0.000121716	3.51988
RANBP17	1.78884	2.96461	4.89147	6.21941e-06	0.000124482	3.49587
SH3BP5	-1.48436	3.25233	-4.88661	6.33462e-06	0.000126469	3.47823
RND3	-1.65727	3.09769	-4.88447	6.38606e-06	0.000126893	3.47046
CRTAP	-1.30613	3.99271	-4.8844	6.38779e-06	0.000126893	3.4702
GLIPR2	-1.3313	3.82517	-4.87813	6.54066e-06	0.000129606	3.44748
CYBB	-1.44293	3.82727	-4.86887	6.77325e-06	0.000133705	3.41392
LMOD1	-1.62489	3.03478	-4.86856	6.78118e-06	0.000133705	3.41279
ATP6V1C2	1.84957	2.69986	4.86713	6.81786e-06	0.000134096	3.40761
ADAMTS9	-1.78572	3.93977	-4.85936	7.02029e-06	0.000137736	3.37951
PAX2	1.63762	2.35673	4.85319	7.18534e-06	0.000140627	3.3572
DUOXA1	1.56758	3.04625	4.84966	7.28158e-06	0.000142161	3.34442
TUBB	-1.2136	5.73142	-4.8467	7.36292e-06	0.000143397	3.33375
RFTN1	-1.3955	3.15891	-4.84397	7.43908e-06	0.000144525	3.32387
PDZD8	1.36623	3.84693	4.8343	7.71454e-06	0.000149512	3.28896
TMEM123	1.20568	4.48257	4.83033	7.83059e-06	0.000151391	3.27463
MMP11	-2.28533	3.82119	-4.82813	7.89551e-06	0.000152276	3.2667
MRC2	-1.37535	3.21659	-4.81921	8.16447e-06	0.000157082	3.23454
FOXL2NB	-1.38201	3.02645	-4.81769	8.21099e-06	0.000157231	3.22909
CNN2	-1.44224	4.4037	-4.81751	8.21681e-06	0.000157231	3.22841
BGN	-1.99184	4.09737	-4.81703	8.23157e-06	0.000157231	3.22669
CALD1	-1.55127	3.19881	-4.8131	8.3538e-06	0.000159183	3.21254
APOL1	1.64144	3.8032	4.81036	8.44008e-06	0.000160421	3.20268
RPL13A	-1.18139	5.46316	-4.80976	8.45915e-06	0.000160421	3.20051
XPR1	1.28026	2.92554	4.8035	8.6599e-06	0.000163837	3.178
CTSK	-1.47363	3.12092	-4.8027	8.68584e-06	0.000163938	3.17513
RPS3	-1.17363	8.06559	-4.7954	8.92687e-06	0.000168087	3.14886
FAP	-1.48303	2.93549	-4.79175	9.04985e-06	0.00017	3.13573
SYNE2	1.6692	2.945	4.79087	9.07972e-06	0.000170159	3.13257
P2RY14	-1.45288	2.91262	-4.78507	9.27887e-06	0.000173482	3.11175
TRDC	-1.88063	2.86879	-4.78179	9.39345e-06	0.000175212	3.09998
NRP1	-1.46563	3.67149	-4.77065	9.79283e-06	0.000182234	3.06003
PAPPA	-1.52211	2.23902	-4.76551	9.98272e-06	0.000185333	3.04161
CNRIP1	-1.50698	2.89363	-4.7564	1.03284e-05	0.000191267	3.00896
CRIP2	1.40149	3.59012	4.75582	1.03505e-05	0.000191267	3.00691
C4B	-1.85441	4.53972	-4.7536	1.04366e-05	0.000192411	2.99897
CLDN10	1.97661	3.69055	4.74924	1.06079e-05	0.000195116	2.98335
RPS7	-1.06172	7.35366	-4.74761	1.06727e-05	0.000195855	2.97751
FBLN2	-1.87972	2.92752	-4.74205	1.08961e-05	0.000199494	2.95765
CP	2.39093	3.22395	4.73789	1.10662e-05	0.000202143	2.94279
MYLK	-1.5928	3.6464	-4.7367	1.11157e-05	0.000202369	2.93851
SLC15A2	1.56744	2.72029	4.73636	1.11295e-05	0.000202369	2.93732
GXYLT2	-1.59565	2.83513	-4.73552	1.11645e-05	0.000202524	2.93431
RASD1	1.80624	3.31988	4.73493	1.1189e-05	0.000202524	2.93221
RPL10A	-1.16997	6.95707	-4.73385	1.1234e-05	0.000202876	2.92836
LARGE2	1.60081	2.73292	4.73318	1.12622e-05	0.000202924	2.92596
CA12	1.49199	2.63658	4.72145	1.17647e-05	0.000211499	2.8841
RPL32	-1.10135	7.71121	-4.71885	1.18794e-05	0.000212835	2.87481
SERPINH1	-1.36158	3.43348	-4.71853	1.18932e-05	0.000212835	2.87369
FCGR3A	-1.75084	3.9259	-4.71794	1.19194e-05	0.000212835	2.87159
RPS20	-1.11255	7.71063	-4.71553	1.20267e-05	0.000214237	2.863
RHOBTB1	-1.157	3.25235	-4.71497	1.20519e-05	0.000214237	2.86099
BTG2	1.62174	4.92554	4.70778	1.23781e-05	0.000219546	2.83539
OCIAD2	1.47631	2.976	4.70686	1.24206e-05	0.000219809	2.8321
SHTN1	1.546	3.04531	4.69964	1.27584e-05	0.000225286	2.80638
H4C6	-1.6281	3.26457	-4.69709	1.28796e-05	0.00022692	2.79733
RGL3	1.29584	3.89911	4.69581	1.29411e-05	0.000227499	2.79276
RBM47	1.32359	3.00777	4.69493	1.29832e-05	0.000227737	2.78965
DNM1	-1.73451	3.06659	-4.68193	1.36245e-05	0.00023846	2.74345
CNDP2	1.31913	2.4527	4.67208	1.41307e-05	0.000246775	2.7085
EIF3F	-1.13531	4.71449	-4.66929	1.42777e-05	0.000248796	2.69858
ADAMTS10	-1.42463	2.64857	-4.66563	1.44723e-05	0.000251635	2.68562
RAB3IL1	-1.50203	3.17913	-4.66413	1.45528e-05	0.000252481	2.6803
ALKAL2	1.69486	2.5704	4.66157	1.46914e-05	0.000254018	2.67123
ABL1	-1.24485	3.6837	-4.66131	1.47053e-05	0.000254018	2.67032
HIC1	-1.33202	3.44008	-4.64944	1.53654e-05	0.000264845	2.62826
RPS2	-1.15809	7.76044	-4.64878	1.5403e-05	0.000264919	2.62592
RHOQ	-1.15387	4.53102	-4.6279	1.66369e-05	0.000285523	2.55213
CADM1	1.58204	3.3893	4.62688	1.66991e-05	0.000285972	2.54856
ADGRF5	-1.35899	2.62338	-4.62445	1.68495e-05	0.000287928	2.53998
HABP2	2.13297	2.59487	4.62039	1.71037e-05	0.000291643	2.52564
PTMS	-1.35303	5.39734	-4.61971	1.71465e-05	0.000291748	2.52325
CAVIN3	-1.31019	3.07493	-4.61647	1.73527e-05	0.00029402	2.51181
DTX1	-1.41833	2.84694	-4.61644	1.73541e-05	0.00029402	2.51173
MGP	-1.88595	3.2341	-4.61525	1.74304e-05	0.000294685	2.50753
PECAM1	-1.3484	3.51289	-4.6132	1.75625e-05	0.000296061	2.5003
PKHD1L1	1.85272	3.33987	4.61283	1.75863e-05	0.000296061	2.49901
ADGRD1	-1.53507	2.84147	-4.60618	1.80225e-05	0.000302185	2.47556
DEFB1	1.77306	2.94702	4.60612	1.80262e-05	0.000302185	2.47536
CAV1	-1.52584	2.82821	-4.60049	1.84032e-05	0.000307381	2.45555
LAD1	1.41902	3.34271	4.60034	1.84135e-05	0.000307381	2.45502
VAMP8	1.18267	4.78102	4.58056	1.98015e-05	0.000329859	2.38548
ID4	1.50385	4.58379	4.57755	2.00211e-05	0.000332819	2.37493
ZMIZ1	-1.2375	4.03551	-4.57664	2.00883e-05	0.000333239	2.37172
RPS23	-1.13394	8.08112	-4.57096	2.05108e-05	0.000339539	2.35181
MOGAT1	1.63461	2.5065	4.56389	2.10497e-05	0.000347736	2.327
ATXN1	-1.02113	4.50982	-4.55512	2.17368e-05	0.000357887	2.29628
LAMC3	-1.54994	2.7676	-4.5549	2.17543e-05	0.000357887	2.29552
FAM174B	1.36866	3.31783	4.55046	2.21104e-05	0.000362995	2.27999
FCGRT	-1.2789	4.00742	-4.54601	2.24731e-05	0.000368189	2.26443
PKIG	-1.2255	4.21157	-4.5446	2.25893e-05	0.00036933	2.2595
PKP4	1.32132	3.74477	4.54375	2.26601e-05	0.000369727	2.25651
ZNF552	1.3212	3.006	4.54128	2.28652e-05	0.00037231	2.24789
BMPR1B	1.45233	2.74896	4.53781	2.31568e-05	0.000376286	2.23577
ADAM28	1.30446	3.17419	4.5361	2.33025e-05	0.000377618	2.22978
TM4SF1	1.35673	2.81355	4.53542	2.33602e-05	0.000377618	2.22741
GLIS2	-1.27361	3.30852	-4.53517	2.33813e-05	0.000377618	2.22655
RPL36A	-1.1646	7.40441	-4.52946	2.38738e-05	0.000384789	2.20662
PTK7	-1.45689	3.87603	-4.52801	2.40007e-05	0.000386051	2.20156
SLC6A6	1.18131	3.77637	4.52472	2.42907e-05	0.000389927	2.19007
RPS17	-1.05592	8.72051	-4.5238	2.43723e-05	0.000390448	2.18687
CMTM3	-1.4847	3.0735	-4.52321	2.4425e-05	0.000390505	2.1848
VCL	-1.4648	3.7074	-4.51682	2.50012e-05	0.000398915	2.16251
RPL7	-1.00282	8.23852	-4.51569	2.51046e-05	0.000399762	2.15857
RPL28	-1.04332	7.69362	-4.51103	2.55338e-05	0.000405783	2.14237
GDA	1.6214	2.42597	4.50659	2.59508e-05	0.000411587	2.12689
ALDH1A1	-1.43184	3.00763	-4.50484	2.61161e-05	0.000412852	2.12082
RPL23	-0.949345	6.93994	-4.50465	2.61345e-05	0.000412852	2.12015
LDHA	1.20465	6.02211	4.50366	2.62286e-05	0.000413517	2.11671
RPS18	-1.079	8.5978	-4.50167	2.64201e-05	0.000415136	2.10976
PLAU	-1.44669	3.0956	-4.5015	2.64358e-05	0.000415136	2.1092
ADCY1	-1.44646	2.72018	-4.49646	2.69256e-05	0.000421994	2.09165
SPP1	2.12362	3.67421	4.49278	2.72884e-05	0.000426838	2.07887
EVL	-1.10623	5.44342	-4.4913	2.74356e-05	0.000428297	2.07373
CACNB3	-1.44387	3.35568	-4.48931	2.76349e-05	0.000430562	2.06681
SVEP1	-1.4939	2.68033	-4.48847	2.77194e-05	0.000431034	2.0639
CSRP1	-1.17121	4.93484	-4.48606	2.79634e-05	0.000433978	2.05552
KCTD10	-1.43851	3.77304	-4.47367	2.92506e-05	0.00045307	2.01254
STXBP2	1.39632	3.29665	4.46773	2.98871e-05	0.000462029	1.99198
GINM1	-1.20087	3.00195	-4.46227	3.0485e-05	0.000469824	1.97306
BCR	1.18877	2.92162	4.46205	3.05096e-05	0.000469824	1.97229
HOXB6	1.3761	3.00582	4.46064	3.06662e-05	0.000470723	1.9674
SLC26A2	2.11073	4.06238	4.46045	3.06864e-05	0.000470723	1.96677
KANK2	-1.50211	2.9755	-4.45646	3.11337e-05	0.000476015	1.95295
MCAM	-1.45562	2.96185	-4.45631	3.11513e-05	0.000476015	1.95242
HTRA3	-1.54066	2.96505	-4.45467	3.13366e-05	0.000477928	1.94675
ABCC3	1.54329	3.36108	4.45308	3.15178e-05	0.00047977	1.94125
LONRF2	-1.23254	3.25121	-4.44999	3.1872e-05	0.000484235	1.93058
HLA-DPB1	-1.65456	5.34929	-4.4493	3.19522e-05	0.000484528	1.92818
EXPH5	1.43646	2.5327	4.44428	3.25382e-05	0.000492473	1.91083
ZMYND8	1.24002	2.92589	4.44335	3.26476e-05	0.00049319	1.90762
DLC1	-1.34806	2.55252	-4.44077	3.29535e-05	0.000496866	1.89872
ANXA1	1.60497	4.0721	4.43803	3.32814e-05	0.00050086	1.88927
FYN	-1.47962	3.09082	-4.43642	3.34763e-05	0.00050284	1.8837
QKI	-1.12363	4.47512	-4.43425	3.37393e-05	0.000505209	1.87623
TIE1	-1.27465	2.64036	-4.43407	3.37611e-05	0.000505209	1.87561
STRA6	-1.37699	3.7617	-4.43089	3.4152e-05	0.000509673	1.86462
COL7A1	-1.48953	3.008	-4.4306	3.41877e-05	0.000509673	1.86362
ERBB2	1.16683	3.87774	4.42828	3.44746e-05	0.000512044	1.85565
SLC44A1	1.27957	2.89998	4.42819	3.44858e-05	0.000512044	1.85534
FILIP1L	-1.4497	2.76948	-4.42776	3.45401e-05	0.000512044	1.85384
IGFBP2	-1.63822	4.45018	-4.42353	3.50721e-05	0.000518963	1.83925
POC1B	1.42736	3.13687	4.42046	3.54622e-05	0.000523759	1.82869
GBP1	-1.56511	2.98696	-4.41673	3.59433e-05	0.00052988	1.81584
COBL	1.45117	2.72106	4.41594	3.60454e-05	0.000530401	1.81313
JAZF1	-1.37065	3.65865	-4.41451	3.62316e-05	0.000532155	1.80821
RPL6	-1.1755	7.11854	-4.41323	3.63991e-05	0.00053363	1.80381
RPL4	-1.15441	7.42766	-4.41263	3.64785e-05	0.000533809	1.80173
TMEM184A	1.38485	3.04306	4.40914	3.694e-05	0.000539568	1.78974
DOCK5	1.41632	3.08132	4.4052	3.74682e-05	0.000546279	1.77619
OSBPL5	-1.25831	2.96538	-4.40215	3.78825e-05	0.000551308	1.7657
MEX3B	-1.36962	2.64581	-4.40128	3.8002e-05	0.000552036	1.7627
EBF1	-1.35706	3.67856	-4.39838	3.83997e-05	0.000556795	1.75277
RPL18A	-1.14935	7.9557	-4.39448	3.89431e-05	0.000563647	1.73936
RPS11	-1.00741	6.81637	-4.39148	3.93654e-05	0.000568723	1.72907
C12orf75	1.69614	3.02265	4.39047	3.95085e-05	0.000569755	1.72561
RACK1	-1.10025	6.70602	-4.387	4.00053e-05	0.000575873	1.71369
LHFPL6	-1.30081	2.98202	-4.38038	4.09687e-05	0.000588675	1.691
RPS5	-1.09602	7.25117	-4.37943	4.11087e-05	0.00058962	1.68775
TMEM45A	-1.34766	2.97498	-4.37839	4.12625e-05	0.00059076	1.68419
CFD	-1.45906	4.13447	-4.37788	4.13384e-05	0.000590783	1.68243
PLA2G2A	-1.35917	2.56393	-4.37599	4.16193e-05	0.000593729	1.67598
AQP3	1.62291	3.37123	4.3721	4.22049e-05	0.000601004	1.66265
ZNF358	-1.21724	3.83493	-4.37093	4.23833e-05	0.000602464	1.65863
SORD	1.47752	2.97521	4.36789	4.28474e-05	0.000607974	1.64825
CAPZB	-1.22756	3.94089	-4.36655	4.30549e-05	0.00060914	1.64364
ZNF516	-1.55722	4.2258	-4.36636	4.30829e-05	0.00060914	1.64302
RPL7A	-1.01864	7.76581	-4.3638	4.34805e-05	0.00061367	1.63426
RNF144A	-1.24127	3.82091	-4.36124	4.38822e-05	0.000618241	1.6255
SLC1A4	-1.33775	3.10665	-4.35833	4.43416e-05	0.000623608	1.61557
MAP7	1.12434	2.84711	4.34087	4.72035e-05	0.000662684	1.55596
SLC1A5	-1.29077	2.98801	-4.33421	4.8341e-05	0.000677324	1.53327
C1orf194	1.48677	2.86846	4.33377	4.84168e-05	0.000677324	1.53177
H3C4	-1.24093	3.39977	-4.32764	4.94898e-05	0.000691118	1.51089
TCEAL4	-1.3508	4.27549	-4.32404	5.01297e-05	0.000698826	1.49865
RALGAPA2	1.41671	3.07156	4.31781	5.12563e-05	0.000712685	1.47748
HOXB2	1.2851	3.01414	4.31756	5.13033e-05	0.000712685	1.47661
CFAP52	1.50225	2.35424	4.31121	5.24786e-05	0.000727739	1.45503
AMD1	1.16473	3.70557	4.30768	5.31416e-05	0.000735651	1.44307
DPYD	-1.4688	2.88617	-4.30458	5.37328e-05	0.000741109	1.43254
PLTP	-1.38816	4.23003	-4.30455	5.37388e-05	0.000741109	1.43243
TFCP2L1	1.37578	3.15687	4.30415	5.38157e-05	0.000741109	1.43107
CYB561	1.12875	3.58802	4.30294	5.40481e-05	0.000743021	1.42697
USP43	1.7673	2.59005	4.29355	5.58843e-05	0.000766181	1.39515
MYO5C	1.30987	2.94208	4.29334	5.59256e-05	0.000766181	1.39445
KCTD12	-1.22474	3.49384	-4.29184	5.62261e-05	0.000768972	1.38935
IFITM3	-1.4086	6.04545	-4.2894	5.67157e-05	0.000774335	1.38109
ZBTB4	-1.16751	4.06137	-4.28574	5.74594e-05	0.000783143	1.36869
NRXN2	-1.34375	2.93381	-4.28444	5.77249e-05	0.000785415	1.3643
PCBP4	-1.12209	3.46908	-4.27882	5.88895e-05	0.00079989	1.34529
FYB2	1.32078	2.42959	4.27745	5.91761e-05	0.000801679	1.34067
ARHGEF35	1.32851	3.57324	4.27723	5.92229e-05	0.000801679	1.33991
GADD45B	1.49771	3.5868	4.27475	5.97454e-05	0.000807376	1.33155
DACT1	-1.40732	2.46095	-4.27239	6.02493e-05	0.000812803	1.32356
TAGLN	-1.40196	4.32159	-4.26204	6.25026e-05	0.000841772	1.28862
RCAN3	1.26617	3.08058	4.26107	6.27176e-05	0.000843238	1.28535
TNXB	-1.26618	3.22112	-4.25932	6.31086e-05	0.000845521	1.27943
SEC14L1	1.18963	4.14523	4.25895	6.31897e-05	0.000845521	1.27821
POU5F1	1.06652	4.2997	4.25849	6.32928e-05	0.000845521	1.27666
ERRFI1	1.42917	3.9497	4.2584	6.3313e-05	0.000845521	1.27636
GPX7	-1.2761	3.13247	-4.25705	6.36171e-05	0.000848157	1.2718
PRF1	-1.4176	3.90535	-4.25304	6.4527e-05	0.000858846	1.25829
LRRC1	1.35022	2.65207	4.25009	6.52053e-05	0.000866423	1.24834
CEP70	1.34487	2.90675	4.24954	6.53326e-05	0.000866666	1.24648
P3H2	-1.38783	2.71993	-4.24846	6.55816e-05	0.000868519	1.24286
IRX3	1.63201	3.57013	4.24716	6.58839e-05	0.00087107	1.23849
NTN4	1.27255	3.09141	4.24604	6.61464e-05	0.000873088	1.2347
EGR1	-1.53311	6.28915	-4.2448	6.64376e-05	0.000874544	1.23053
HTRA1	-1.92521	3.98488	-4.24463	6.64768e-05	0.000874544	1.22996
WWTR1	-1.2964	3.46861	-4.24341	6.67637e-05	0.000876055	1.22587
DLG4	-1.31285	2.78746	-4.24321	6.68121e-05	0.000876055	1.22518
FGD5	-1.33998	2.58565	-4.24155	6.72059e-05	0.000879766	1.21959
MCCC2	1.30325	3.1825	4.24044	6.74693e-05	0.000880321	1.21587
HMGA1	1.2487	4.37105	4.24044	6.74698e-05	0.000880321	1.21586
WDR72	1.30672	2.60634	4.23778	6.81065e-05	0.000887171	1.20693
ZC3HAV1	1.23567	2.7541	4.23652	6.841e-05	0.000889666	1.2027
CLIC4	-1.37997	4.32616	-4.23325	6.92055e-05	0.00089854	1.1917
RPL37	-0.931802	8.73721	-4.23101	6.97566e-05	0.000904219	1.18416
RPL9	-0.988404	8.05436	-4.22658	7.08553e-05	0.000916964	1.1693
CYP1B1	-1.32237	2.80046	-4.22397	7.1511e-05	0.000922966	1.16054
SLC2A8	-1.52962	3.23253	-4.22381	7.15514e-05	0.000922966	1.16
UBE2D2	1.16969	4.35742	4.22225	7.19478e-05	0.000926575	1.15475
AHCYL1	0.972416	5.02027	4.21907	7.27585e-05	0.0009355	1.14409
GPAA1	1.1257	4.29368	4.21449	7.3944e-05	0.000949207	1.12872
HLA-DMB	1.10121	4.9803	4.21386	7.41073e-05	0.000949769	1.12663
THBS1	-1.33506	2.95796	-4.20254	7.71228e-05	0.000986824	1.08871
IER3	1.87068	4.22172	4.19724	7.85728e-05	0.00100376	1.07101
PAM	1.27781	4.09431	4.19414	7.94352e-05	0.00101315	1.06063
PTPRF	1.2283	3.72168	4.19091	8.03433e-05	0.00102309	1.04983
KIAA1217	1.32964	2.54111	4.19023	8.05351e-05	0.00102389	1.04757
DLGAP1	1.4229	2.28612	4.18781	8.12224e-05	0.00103041	1.03949
PLCB1	1.34503	3.04627	4.18751	8.13074e-05	0.00103041	1.0385
CORO1C	-1.33117	3.19071	-4.18131	8.30973e-05	0.00105142	1.01781
RPL26	-0.920533	8.22365	-4.18035	8.33802e-05	0.00105332	1.01458
HRH1	1.3323	3.10604	4.1795	8.36276e-05	0.00105477	1.01176
HLA-DPA1	-1.76576	5.96584	-4.17676	8.44376e-05	0.0010633	1.00261
RPL5	-1.11997	7.61782	-4.17453	8.51001e-05	0.00106994	0.995182
RAB32	-1.21472	3.15945	-4.17352	8.54006e-05	0.00107203	0.991833
SGPP2	1.37479	3.10715	4.17254	8.56969e-05	0.00107405	0.988542
CCDC88A	-1.21681	3.10123	-4.17136	8.60514e-05	0.00107679	0.984621
DEPTOR	1.17688	3.11162	4.16446	8.81576e-05	0.00110142	0.961652
MARVELD1	-1.19194	3.81761	-4.16055	8.93719e-05	0.00111483	0.94866
SNED1	-1.29111	2.62543	-4.15904	8.98471e-05	0.001119	0.943624
XYLT1	-1.21391	3.03341	-4.15685	9.05399e-05	0.00112587	0.936329
ADAMTS2	-1.50561	2.39953	-4.15525	9.10481e-05	0.00113042	0.931013
PON2	1.19463	3.4779	4.15362	9.15665e-05	0.00113508	0.925622
TPD52	1.15248	2.77351	4.15304	9.17544e-05	0.00113564	0.923676
DKK3	-1.2603	2.80121	-4.14685	9.37609e-05	0.00115867	0.903135
C1QC	-1.23589	4.13779	-4.14538	9.42459e-05	0.00116285	0.898237
CPZ	-1.2618	3.20511	-4.14227	9.52743e-05	0.00117372	0.887933
CHSY1	-1.30695	3.84346	-4.14083	9.57563e-05	0.00117744	0.883142
PXDC1	-1.23235	2.64407	-4.14048	9.58726e-05	0.00117744	0.881991
FNBP1L	1.06139	3.65609	4.13696	9.70587e-05	0.00119017	0.870318
RPL24	-1.01226	7.00653	-4.12612	0.000100801	0.00123415	0.834408
CDKN1C	-1.47013	4.05525	-4.1212	0.000102543	0.00125355	0.818146
ATP1A1	1.16297	3.665	4.11303	0.000105504	0.00128777	0.791137
MT2A	1.53301	4.32436	4.10705	0.000107724	0.00131263	0.771378
NUS1	1.47878	4.56773	4.10666	0.000107872	0.00131263	0.770084
UBXN10	1.15086	3.39783	4.09684	0.000111615	0.00135611	0.737723
EMILIN1	-1.20704	3.988	-4.08993	0.000114325	0.00138691	0.714971
C1QB	-1.02961	5.34351	-4.08255	0.000117294	0.00142076	0.69066
PLSCR3	-1.31692	3.60662	-4.08112	0.000117877	0.00142565	0.685955
ZNF486	1.20587	2.37942	4.07936	0.000118598	0.00143219	0.680175
TYRO3	-1.34297	3.01088	-4.07592	0.000120018	0.00144714	0.668894
PIK3CB	1.01096	3.16707	4.07365	0.000120969	0.00145423	0.661412
DSP	1.28562	3.22633	4.07327	0.000121125	0.00145423	0.660189
EHD2	-1.33353	2.5114	-4.0732	0.000121155	0.00145423	0.659954
ACP5	-1.3641	2.78206	-4.06644	0.000124025	0.00148643	0.637758
RPL37A	-0.93266	8.9972	-4.06298	0.000125519	0.00150098	0.626412
LRP3	-1.18358	2.85593	-4.06275	0.000125617	0.00150098	0.625674
ZNF727	-1.23579	2.55563	-4.0603	0.000126687	0.0015115	0.61763
RNF144B	1.38091	2.43865	4.05593	0.000128615	0.00153219	0.603323
LRRN4CL	-1.32951	2.27884	-4.05513	0.000128974	0.00153417	0.600679
PPA1	1.22356	4.31281	4.05426	0.000129359	0.00153646	0.597851
GPRC5C	1.06776	3.4731	4.05094	0.000130851	0.00155185	0.586988
TJP3	1.4049	2.66267	4.0463	0.000132967	0.0015746	0.571784
MTLN	1.4896	2.7916	4.04228	0.000134825	0.00159423	0.558638
IRAG1	-1.31456	2.39244	-4.03392	0.000138766	0.00163839	0.531346
NIPAL2	-1.16884	3.79815	-4.0314	0.000139979	0.00165026	0.523105
DUSP23	1.50403	2.42269	4.03041	0.000140455	0.00165342	0.51989
RPL34	-0.863838	8.7626	-4.02117	0.000144995	0.00170434	0.489761
HNRNPUL1	-0.903491	4.97423	-4.01839	0.000146391	0.0017182	0.480692
CCL4L2	-1.37092	3.09546	-4.01747	0.000146851	0.00172106	0.477718
RPL18	-0.909574	7.03664	-4.0101	0.000150621	0.00176264	0.453722
PRKCA	-1.24743	2.72175	-4.00862	0.000151391	0.00176904	0.448897
P4HA1	1.23724	4.08115	4.00238	0.000154665	0.00180466	0.428639
RPS9	-0.900954	7.40551	-4.00083	0.000155492	0.00180954	0.423596
SLC15A1	1.57239	2.54906	4.00074	0.000155539	0.00180954	0.423306
HOOK1	1.16567	2.73015	3.99254	0.000159974	0.00185841	0.396698
DNAJC22	1.16396	2.586	3.99025	0.000161238	0.00187036	0.389255
NABP1	1.33684	3.29435	3.98887	0.000161999	0.00187644	0.384799
SLC7A1	1.16931	2.79535	3.98843	0.000162243	0.00187654	0.383374
EHBP1	-1.17136	2.90604	-3.98565	0.000163797	0.00189176	0.374351
ALDH6A1	1.26166	2.85337	3.98165	0.000166055	0.00191505	0.361401
ZNF888	1.30543	2.77423	3.97772	0.000168304	0.00193818	0.348672
FHL3	-1.1641	2.82478	-3.97675	0.000168863	0.0019418	0.345535
PAK3	-1.34596	2.66976	-3.97493	0.000169919	0.00195113	0.339636
SRF	-1.15286	4.34274	-3.96898	0.000173408	0.00198831	0.320414
CREB3L1	1.48838	2.54061	3.96827	0.000173828	0.00198896	0.318125
CCN2	-1.33756	3.42327	-3.96804	0.000173965	0.00198896	0.317381
WNT4	-1.29452	2.60545	-3.96546	0.000175505	0.00200296	0.309043
ANGPTL2	-1.41915	2.39146	-3.96515	0.000175694	0.00200296	0.308029
PARM1	-1.04869	3.6762	-3.96329	0.000176813	0.00201283	0.302022
KCTD7	-1.15684	2.80724	-3.96082	0.000178312	0.00202699	0.294039
CACNA1G	-1.30911	2.41517	-3.95932	0.000179226	0.00203447	0.289204
ADAMTSL4	-1.46008	2.83766	-3.9584	0.00017979	0.00203796	0.286234
TSPAN9	-1.07839	3.3335	-3.95686	0.000180736	0.00204577	0.28127
NTAN1	-1.0342	3.56406	-3.95453	0.000182175	0.00205912	0.273776
RNF150	-1.08757	3.32327	-3.95345	0.000182849	0.0020638	0.270283
ARHGEF25	-1.21261	3.05867	-3.94854	0.000185938	0.00209569	0.254446
WDR86	-1.2094	3.58365	-3.94207	0.000190075	0.00213929	0.23364
VSIR	-1.23789	2.81736	-3.94021	0.000191286	0.00214987	0.22764
SBSPON	1.34029	2.75321	3.93887	0.000192162	0.00215667	0.22332
CCDC80	-1.28058	2.45425	-3.93488	0.000194786	0.00218303	0.210505
SLC40A1	1.14085	6.04196	3.93145	0.000197072	0.00220554	0.199478
RPL21	-0.824831	7.52834	-3.93097	0.000197395	0.00220605	0.197928
RBMS1	-1.10631	3.3741	-3.92862	0.000198976	0.00222059	0.190392
RAB23	-1.30163	2.60113	-3.92562	0.000201015	0.00224021	0.180756
RPL8	-0.820671	7.35548	-3.92485	0.00020154	0.00224291	0.178292
MOB3B	-1.43875	3.20622	-3.92417	0.000202008	0.00224498	0.1761
PID1	-1.30012	2.69958	-3.92367	0.00020235	0.00224563	0.174503
SMTN	-1.00631	3.91039	-3.9221	0.00020343	0.00225447	0.169473
TEK	-1.3045	2.31597	-3.9196	0.000205166	0.00227054	0.161448
PLEKHH1	0.999567	2.85282	3.9184	0.000206005	0.00227666	0.157591
PEG3	-1.42932	2.99849	-3.91703	0.000206962	0.0022787	0.153211
ADAM12	-1.45086	2.4163	-3.91703	0.000206967	0.0022787	0.153192
HSP90AB1	-0.990548	5.80712	-3.91664	0.000207239	0.0022787	0.151951
VSIG2	1.09811	2.7262	3.9165	0.000207337	0.0022787	0.151502
ELN	-1.19732	3.58956	-3.91474	0.000208575	0.00228914	0.14588
KCNC3	1.36779	2.82969	3.90649	0.000214492	0.00235083	0.119458
GRK5	-1.14357	2.91037	-3.90593	0.000214901	0.00235207	0.117661
SEC11C	1.18191	3.05925	3.89945	0.000219667	0.00240093	0.0969426
VCAN	-1.49168	4.88682	-3.89236	0.000225002	0.00245586	0.0742887
TNS2	-0.899859	3.7274	-3.88779	0.000228506	0.00248769	0.059699
MOAP1	1.04651	3.30256	3.88774	0.000228545	0.00248769	0.0595391
SMAD9	1.45781	2.43954	3.8873	0.000228878	0.00248791	0.0581653
MAGEH1	-1.2469	3.13283	-3.88432	0.000231199	0.00250971	0.0486414
FADS2	-1.14135	2.87021	-3.87693	0.000237039	0.00256959	0.0250974
LRP10	1.01317	3.77676	3.87473	0.000238802	0.00258517	0.0181043
AMIGO2	1.30343	2.90271	3.87344	0.000239841	0.0025929	0.0140045
ARHGEF17	-1.13755	3.09028	-3.87301	0.000240193	0.00259317	0.0126206
RPLP2	-0.80904	7.59021	-3.87033	0.000242375	0.00261318	0.00408718
TRPM4	1.25653	2.68341	3.86938	0.000243148	0.00261796	0.001082
GPX3	2.6234	5.35237	3.8614	0.000249773	0.00268565	-0.0242784
RPL35A	-0.82433	7.67209	-3.86038	0.000250636	0.00269129	-0.0275337
MBNL2	-1.10533	3.50801	-3.85091	0.000258742	0.00277458	-0.0575565
SSBP4	-1.19549	4.25648	-3.84716	0.000262027	0.00280602	-0.0694533
TFPI	-1.18489	3.29462	-3.84513	0.000263824	0.00282146	-0.0758978
P3H1	-1.22932	3.1188	-3.84463	0.000264265	0.00282238	-0.0774727
RPL19	-0.859987	8.2267	-3.84297	0.000265744	0.00283437	-0.0827379
MREG	1.1866	2.58455	3.83056	0.000277041	0.0029509	-0.121988
DAPK3	-1.15628	3.25323	-3.82941	0.000278109	0.0029583	-0.125612
STON1	-1.1605	2.68118	-3.82789	0.000279534	0.00296669	-0.13043
SCNN1G	1.72425	2.60837	3.82777	0.000279644	0.00296669	-0.130801
ABHD11	1.23225	2.94716	3.81877	0.000288198	0.00305337	-0.1592
STOM	-1.09606	3.51726	-3.81665	0.000290247	0.00307098	-0.165874
MBNL1	-1.08658	3.52672	-3.81388	0.000292948	0.00309543	-0.174601
PHF8	1.25372	3.16526	3.81182	0.00029497	0.00311266	-0.181084
RPSA	-0.973864	6.33463	-3.81126	0.000295524	0.00311436	-0.18285
PAPLN	-1.45708	3.30025	-3.81019	0.000296587	0.00311831	-0.186235
SCGB1D4	2.07646	3.08174	3.81009	0.000296683	0.00311831	-0.186539
CORO1A	-1.33178	2.91407	-3.80911	0.000297656	0.0031244	-0.189623
CD68	-1.18397	4.01158	-3.80193	0.00030488	0.00319601	-0.212213
DLG5	1.04607	4.01299	3.80151	0.000305306	0.00319626	-0.213529
RPLP0	-0.935023	8.14304	-3.8011	0.000305724	0.00319642	-0.214816
GPR137B	-1.23241	2.8439	-3.79978	0.000307078	0.00320636	-0.218979
DPYSL2	-1.17674	3.90166	-3.78889	0.000318435	0.00332058	-0.253182
TMSB4X	-1.09068	8.51117	-3.78702	0.000320428	0.00333699	-0.259057
H2BC21	1.06415	3.37873	3.78039	0.00032758	0.003407	-0.27984
RPL30	-0.897343	7.48693	-3.7776	0.000330624	0.00343417	-0.288548
APLP2	0.841594	6.04007	3.77715	0.000331126	0.00343489	-0.289974
NFATC4	-1.01434	3.70489	-3.77379	0.000334849	0.00346898	-0.300499
CTSC	-1.24467	3.22873	-3.77026	0.000338799	0.00350534	-0.311539
MCC	-1.10996	3.40013	-3.76778	0.000341594	0.00352966	-0.319269
GIMAP4	-1.21695	2.73535	-3.75962	0.000350973	0.00362186	-0.344759
FAU	-0.848991	6.61953	-3.75755	0.000353402	0.00364219	-0.351246
ZBTB46	-1.23139	3.39939	-3.75409	0.000357473	0.00367938	-0.362022
C1orf54	-1.25928	2.50144	-3.7518	0.000360201	0.00370266	-0.369175
GSAP	1.10789	3.04179	3.74988	0.000362499	0.00372146	-0.375156
PODN	-1.17094	2.72989	-3.74922	0.000363289	0.00372403	-0.377204
RCN3	-1.06758	2.85408	-3.74889	0.000363686	0.00372403	-0.378231
AGPAT2	1.11658	3.45338	3.74539	0.000367921	0.00376254	-0.38912
SLC25A6	-0.869928	5.90692	-3.74466	0.000368816	0.00376686	-0.391408
TCF12	-1.07781	3.33958	-3.74384	0.000369815	0.00377221	-0.393952
AGR2	1.4115	2.39109	3.73776	0.000377327	0.0038439	-0.412862
NPHP1	1.12921	2.87135	3.73263	0.000383789	0.00390473	-0.428829
CTNNB1	-0.989731	5.12294	-3.7298	0.000387394	0.00393636	-0.437619
ACP6	1.05947	2.79511	3.72864	0.000388872	0.00394633	-0.441197
PI4K2B	1.07302	3.02814	3.72364	0.000395351	0.00400696	-0.456732
FCGR2C	-1.1615	3.58994	-3.72226	0.000397154	0.00401914	-0.461008
DNAH12	1.27727	2.12703	3.72195	0.000397565	0.00401914	-0.461979
LCP1	-1.57841	3.80258	-3.71875	0.000401781	0.00405661	-0.471894
MICAL1	-1.12269	3.46575	-3.71599	0.000405451	0.00408846	-0.48044
RPL15	-0.800765	7.41872	-3.7136	0.000408657	0.00411557	-0.487842
ITGB1BP1	-1.11349	3.33978	-3.70764	0.00041675	0.00419177	-0.506269
UGT2B7	1.16406	2.82755	3.70644	0.000418408	0.00419841	-0.509999
RPL22L1	-1.19506	3.66887	-3.7064	0.000418467	0.00419841	-0.510132
SUMF2	1.02547	4.15702	3.70598	0.000419046	0.00419891	-0.511431
SLC16A2	-1.04989	2.76649	-3.70437	0.000421265	0.00421583	-0.516393
ADAMTS4	-1.22291	3.06666	-3.70147	0.000425305	0.00425091	-0.52536
HPCAL1	-1.05886	3.34102	-3.69978	0.000427669	0.00426917	-0.530566
PAEP	2.91887	4.31006	3.69452	0.000435132	0.00433822	-0.546816
TMPRSS4	1.28175	2.39884	3.69355	0.000436517	0.00434658	-0.549802
DLGAP4	-0.986843	3.73247	-3.68907	0.000442994	0.00440555	-0.563634
DAPK1	1.3165	3.00183	3.68789	0.000444703	0.00441701	-0.567248
RPS27	-0.939257	7.52242	-3.68465	0.000449457	0.0044557	-0.577233
KLHL5	-1.24985	2.88559	-3.68447	0.00044972	0.0044557	-0.577782
RPS27A	-0.94136	7.00786	-3.67988	0.00045655	0.00451774	-0.591935
PNP	1.20243	3.22679	3.67716	0.000460631	0.00455245	-0.600288
RPL13	-0.91968	7.54636	-3.67409	0.000465293	0.00459281	-0.609741
AHR	1.22506	2.75261	3.6716	0.000469103	0.00462468	-0.617396
RPL35	-0.952049	6.39167	-3.667	0.00047621	0.00468893	-0.63151
TEAD2	-1.0325	3.88292	-3.66405	0.00048083	0.00472856	-0.64057
PALLD	-1.06594	3.54412	-3.66217	0.000483788	0.00475177	-0.646325
PROS1	-1.22786	2.856	-3.66061	0.000486271	0.00477026	-0.651128
KCTD15	-1.11939	3.03664	-3.65865	0.000489394	0.00478953	-0.657136
ESRP2	1.02045	2.99773	3.65862	0.000489441	0.00478953	-0.657225
F13A1	-1.27529	3.51907	-3.65784	0.000490681	0.00479576	-0.6596
H2BC17	-1.12529	3.2948	-3.65469	0.000495758	0.00483943	-0.669258
KCND2	-1.24033	2.67033	-3.65395	0.000496961	0.00484522	-0.671531
RPL17	-0.890869	7.36157	-3.64994	0.000503501	0.00490297	-0.683796
AFAP1L2	-1.18991	3.35123	-3.64791	0.00050686	0.00492963	-0.690032
F3	-1.19886	3.47317	-3.64743	0.000507642	0.0049312	-0.691478
LAMP2	1.10828	4.23636	3.6458	0.000510356	0.00495151	-0.696479
TGIF1	0.98185	3.78757	3.6451	0.000511518	0.00495674	-0.698613
DYNLT3	1.19593	4.38529	3.64458	0.000512385	0.00495909	-0.700201
SYNGR2	1.03748	3.70824	3.64319	0.000514721	0.00497008	-0.704467
CPQ	-1.15051	2.71951	-3.64316	0.000514772	0.00497008	-0.704559
STAB1	-1.0952	3.64055	-3.63904	0.000521726	0.00503111	-0.717143
PARD6G	-1.10501	2.74654	-3.63814	0.000523243	0.00503963	-0.719866
KLHL23	-1.20552	2.45847	-3.63556	0.000527661	0.00507603	-0.72775
USP54	0.997073	3.13995	3.63335	0.000531475	0.00510653	-0.734502
ANK2	-1.14227	2.41211	-3.63073	0.000536033	0.00514411	-0.742509
NFIX	-1.32715	3.4072	-3.62958	0.000538027	0.00515701	-0.745989
TET1	-1.14493	2.62663	-3.62781	0.000541135	0.00518056	-0.75139
RPS28	-0.836916	8.20178	-3.62625	0.000543893	0.00519034	-0.756154
RPL29	-0.8742	7.48473	-3.62619	0.000544005	0.00519034	-0.756348
MFHAS1	1.09815	3.22926	3.62612	0.000544116	0.00519034	-0.75654
CES4A	1.16325	2.811	3.62571	0.000544851	0.00519111	-0.757805
GOLM1	1.03346	3.50863	3.62416	0.000547592	0.00521098	-0.762507
ZNF107	1.21955	2.40005	3.62191	0.000551621	0.00524304	-0.769379
GMPR	1.12981	3.04373	3.6205	0.000554155	0.00526083	-0.773674
PTCH1	-1.13087	3.79815	-3.61971	0.000555569	0.00526632	-0.776063
RAC2	-1.07481	3.51781	-3.61944	0.000556058	0.00526632	-0.776888
RPS3A	-0.899196	8.20154	-3.61862	0.00055754	0.00527406	-0.779382
LSAMP	-1.12554	2.48004	-3.61556	0.00056311	0.00532042	-0.788698
ATP9A	1.07399	2.93032	3.61333	0.000567199	0.00535268	-0.795476
SH3YL1	1.00231	4.24123	3.61115	0.000571225	0.00538428	-0.802104
EEF1B2	-0.967101	6.21002	-3.60973	0.000573859	0.00540271	-0.806415
PRKAG2	1.01754	2.61182	3.60652	0.000579855	0.0054527	-0.816153
FOXJ1	1.37231	3.02478	3.60317	0.000586191	0.00550577	-0.826334
EIF4B	-0.917736	6.01926	-3.59923	0.000593703	0.00556973	-0.83826
PMP22	-1.0819	3.04364	-3.59506	0.000601785	0.00563248	-0.850924
RPL12	-0.976648	7.63914	-3.59504	0.000601809	0.00563248	-0.850961
TSKU	-1.03495	3.35201	-3.5884	0.000614878	0.00574803	-0.871079
FHL1	-1.04784	2.8815	-3.58735	0.000616957	0.00576068	-0.874239
WDR45B	0.856002	3.7449	3.58608	0.0006195	0.00577764	-0.87809
ARL4D	1.22547	3.47287	3.58565	0.000620353	0.00577881	-0.879378
AGR3	1.27852	2.58643	3.58308	0.000625535	0.00582026	-0.887167
FAM3C	0.772979	5.82872	3.58107	0.000629611	0.00585133	-0.893246
RPS6	-0.875772	9.21732	-3.57986	0.000632069	0.00586731	-0.896893
CHCHD10	-0.82563	4.13959	-3.57901	0.000633796	0.00587648	-0.899448
FMOD	-1.21771	4.3128	-3.57759	0.000636704	0.00589656	-0.903732
APOC1	-1.23805	3.6154	-3.57606	0.00063987	0.0059189	-0.908375
LTBP3	-0.903763	3.83825	-3.5757	0.000640606	0.0059189	-0.909451
ABCC8	-0.932322	2.67038	-3.57232	0.000647617	0.00597673	-0.919639
KCNK1	0.945242	3.18639	3.56765	0.000657445	0.00606039	-0.933733
IRF6	1.12584	2.58589	3.56701	0.000658791	0.00606576	-0.935646
MPRIP	-1.00605	3.88462	-3.56629	0.000660316	0.00607277	-0.937809
C1QA	-1.0077	3.94272	-3.56321	0.000666907	0.00612629	-0.947102
ANXA6	-1.09416	2.96857	-3.56191	0.000669691	0.00614077	-0.950999
LAMB1	-1.14815	4.85106	-3.56176	0.000670028	0.00614077	-0.951471
MKNK2	0.950989	4.44619	3.55907	0.000675837	0.00618687	-0.959547
PEBP1	0.723216	4.67031	3.55725	0.000679817	0.00621614	-0.965038
SNHG32	-1.01195	4.76256	-3.55314	0.000688859	0.00628562	-0.977398
SEL1L3	1.133	2.82786	3.55307	0.000688998	0.00628562	-0.977586
HOXA9	-1.12905	2.76284	-3.54905	0.000697961	0.0063584	-0.989674
PPM1H	1.23853	2.43896	3.54878	0.000698575	0.0063584	-0.990497
NRBF2	-0.93533	3.29919	-3.54794	0.000700444	0.00636811	-0.992995
STARD13	-0.898559	3.1322	-3.54686	0.000702878	0.00638293	-0.996239
EFNA1	0.996278	3.41646	3.54576	0.000705374	0.00639829	-0.999553
GPNMB	-1.34533	3.37724	-3.5417	0.000714629	0.00647485	-1.01174
P3H3	-1.08848	2.50108	-3.54096	0.00071632	0.00648278	-1.01395
ACSS3	-1.01407	3.0962	-3.53891	0.000721049	0.00651815	-1.0201
MYOF	1.12621	3.6073	3.53664	0.000726311	0.00655826	-1.0269
BAG5	1.08437	3.28054	3.53618	0.000727381	0.00656047	-1.02828
PBX1	-0.946616	4.47472	-3.53546	0.000729046	0.00656803	-1.03041
EFS	-1.07321	2.68653	-3.53223	0.000736647	0.00662899	-1.04011
CHSY3	-1.09427	2.5258	-3.52947	0.000743185	0.00668026	-1.04837
ATP2A2	0.912423	4.22318	3.52877	0.000744834	0.00668538	-1.05044
MIF	0.777802	5.33315	3.52852	0.000745437	0.00668538	-1.0512
TEAD1	-1.07896	2.90841	-3.52718	0.000748638	0.00670652	-1.0552
MEIS1	-1.03366	4.67849	-3.52107	0.000763414	0.00683044	-1.07346
PSD	-1.04045	2.53608	-3.52075	0.000764191	0.00683044	-1.07441
MS4A7	-1.17496	2.69139	-3.51952	0.000767208	0.0068497	-1.0781
FGF2	-1.19893	3.14366	-3.51536	0.000777453	0.00693338	-1.09049
SLC44A3	1.06193	2.63679	3.51257	0.000784427	0.00698773	-1.09883
TSC22D1	1.10007	4.32795	3.51023	0.000790289	0.00703206	-1.10578
NXN	-1.03745	3.50658	-3.50613	0.000800702	0.00711676	-1.11801
SH3RF2	1.11119	2.46096	3.50181	0.000811801	0.00720734	-1.13087
ATP8A2	-1.29373	2.86807	-3.50096	0.000814012	0.00721891	-1.13341
SCUBE2	-1.26179	2.74972	-3.49879	0.000819651	0.00725587	-1.13985
MARVELD2	0.952726	2.95267	3.49865	0.000820007	0.00725587	-1.14026
CFAP43	1.11931	2.44318	3.49821	0.000821156	0.00725796	-1.14156
RPS24	-0.91808	6.66255	-3.49665	0.000825247	0.00728601	-1.1462
RPS12	-0.87097	8.44232	-3.49465	0.000830527	0.00731767	-1.15216
EVI2B	-1.03425	3.28917	-3.49459	0.000830675	0.00731767	-1.15232
ODF3B	0.972796	3.57897	3.49389	0.000832521	0.00732582	-1.1544
PFKM	-1.16759	2.60694	-3.49193	0.00083774	0.00736358	-1.16023
MGST2	0.998637	3.27967	3.48781	0.000848788	0.00744459	-1.17246
MXRA7	-1.00907	3.80649	-3.48779	0.000848829	0.00744459	-1.1725
RPL27	-0.744369	7.67814	-3.48694	0.000851124	0.00745648	-1.17502
CDK2AP1	-0.985908	5.0898	-3.48439	0.000858069	0.00750905	-1.18261
PLEKHA1	0.894566	3.4329	3.48056	0.000868552	0.00759243	-1.19394
PKD1	-0.937395	3.95525	-3.47923	0.000872236	0.00761625	-1.19789
SERPINA3	1.71064	3.28219	3.47514	0.000883638	0.00770079	-1.21001
CDCP1	1.09995	2.53251	3.47494	0.000884191	0.00770079	-1.21059
MCUR1	-1.0276	3.27033	-3.47471	0.000884826	0.00770079	-1.21126
LRP12	-1.03405	3.09945	-3.4732	0.000889072	0.00772928	-1.21573
AP2A1	-0.926368	3.52795	-3.47128	0.000894499	0.00776796	-1.2214
ASS1	-1.00512	3.52169	-3.47075	0.000896015	0.00777264	-1.22298
CDH3	-1.10749	2.54848	-3.4695	0.00089956	0.00779488	-1.22667
GSTM2	-1.20653	3.1734	-3.46749	0.000905322	0.00783627	-1.23262
ERCC6L2	-0.926515	2.9047	-3.46713	0.000906347	0.00783659	-1.23368
PTEN	-1.08506	3.87645	-3.46609	0.00090933	0.00785385	-1.23674
LOXL2	-0.996632	2.82137	-3.45987	0.000927404	0.00800125	-1.2551
TMX4	1.00036	3.51482	3.45924	0.000929272	0.00800867	-1.25697
C9orf24	1.28276	2.65285	3.45825	0.000932169	0.00802494	-1.25987
CD3E	-1.27538	2.55456	-3.4556	0.000940013	0.0080837	-1.26769
PTPRC	-1.09691	3.2386	-3.45268	0.000948752	0.00815004	-1.27631
MITF	-1.24863	2.52703	-3.44982	0.000957352	0.00821503	-1.28473
IGFBP6	-1.23223	2.70293	-3.4477	0.000963791	0.00826136	-1.29097
ITGA11	-1.07394	2.3136	-3.44582	0.000969528	0.00829601	-1.29651
IFNGR1	1.17531	4.41666	3.44569	0.000969921	0.00829601	-1.29688
AIP	-0.993019	2.88859	-3.44256	0.000979536	0.00836684	-1.30608
PDS5B	-0.793455	3.9947	-3.44231	0.000980309	0.00836684	-1.30681
RPRD1B	0.783528	5.28908	3.43964	0.000988615	0.00842868	-1.31467
SLC12A4	-0.995616	3.29471	-3.43215	0.00101222	0.00862066	-1.33666
NAV2	1.16101	2.58903	3.4318	0.00101332	0.00862078	-1.33767
GTF3C6	1.00597	3.47493	3.43082	0.00101645	0.00863816	-1.34054
ETS1	-1.0542	3.08263	-3.42906	0.00102211	0.00867368	-1.34572
RPS4X	-0.887738	8.59436	-3.42884	0.00102281	0.00867368	-1.34635
PMM1	1.07743	2.75296	3.42435	0.00103737	0.0087878	-1.35952
KDR	-1.17642	2.32206	-3.42341	0.00104043	0.00880433	-1.36226
FTH1	0.777985	9.63476	3.42181	0.00104568	0.00883934	-1.36695
ASAP1	-1.00614	3.11292	-3.41973	0.00105255	0.00888792	-1.37305
XAF1	-1.0712	2.73263	-3.41584	0.00106547	0.00898077	-1.38441
SIK1	1.52402	4.09392	3.41574	0.0010658	0.00898077	-1.3847
KDM6B	-0.925006	3.9337	-3.41451	0.00106995	0.00900614	-1.38831
RARRES2	-1.12903	2.65314	-3.41246	0.00107683	0.00905449	-1.39428
NT5E	1.12536	3.03923	3.41211	0.00107802	0.00905488	-1.39531
FBXO21	1.02698	3.7609	3.40885	0.0010891	0.00913833	-1.40483
INSR	-1.01942	4.21779	-3.40819	0.00109134	0.00914746	-1.40674
DBN1	-1.12146	2.68238	-3.4038	0.00110649	0.00926468	-1.41958
CSTB	0.801583	4.9849	3.4018	0.00111343	0.00931297	-1.4254
LEFTY2	-1.55465	3.46745	-3.39999	0.00111975	0.00935597	-1.43066
PMEPA1	-1.18531	3.12681	-3.3969	0.00113064	0.00943707	-1.43967
KLF6	1.03244	4.12562	3.39491	0.00113772	0.00948618	-1.44548
SEMA5A	-1.24006	3.42952	-3.3939	0.00114129	0.00950599	-1.44839
ANXA2	1.13001	5.60748	3.39338	0.00114318	0.00951171	-1.44993
ZNF519	-1.0432	3.37514	-3.39269	0.00114563	0.0095198	-1.45192
H4C8	-0.932202	4.27472	-3.39244	0.00114655	0.0095198	-1.45266
TTC9	1.0826	2.53355	3.38861	0.00116033	0.00962419	-1.46378
ZNF385A	-1.05456	3.42547	-3.38761	0.00116398	0.00963571	-1.46671
H3C13	-1.12645	3.92395	-3.38756	0.00116414	0.00963571	-1.46683
SOCS2	-1.08757	3.20647	-3.38382	0.00117783	0.00973888	-1.47771
CYP2J2	1.17722	2.35712	3.38112	0.00118779	0.009811	-1.48554
KIF13A	-0.93888	3.21813	-3.37655	0.00120485	0.00993565	-1.4988
RASL12	-1.08173	2.7816	-3.37641	0.00120538	0.00993565	-1.49921
ARHGEF38	1.10246	2.94474	3.37585	0.00120751	0.00994284	-1.50084
SHB	0.99196	3.00733	3.37498	0.00121078	0.00995946	-1.50336
TGFBR3	-1.11237	2.53174	-3.37156	0.00122373	0.0100556	-1.51326
PDZRN3	-0.938855	3.00187	-3.36979	0.00123053	0.010101	-1.5184
TWSG1	-0.861783	4.60158	-3.36863	0.00123496	0.010127	-1.52175
PDXDC1	0.898021	4.3332	3.36538	0.00124754	0.0102196	-1.53117
HOATZ	1.14719	2.41384	3.36287	0.00125731	0.0102879	-1.53842
KLRK1	-1.27071	2.25617	-3.36257	0.00125848	0.0102879	-1.53928
PIR	1.13291	2.04647	3.35717	0.00127979	0.0104514	-1.55488
JUP	1.13227	3.92934	3.35639	0.00128287	0.0104658	-1.55712
CALHM2	-0.984369	3.61567	-3.3556	0.00128603	0.0104808	-1.5594
KIF26A	-1.13672	2.34828	-3.35237	0.00129902	0.0105759	-1.56874
CD2	-1.03388	2.78888	-3.34579	0.00132582	0.010783	-1.58771
MAP1B	-1.18005	2.92811	-3.34441	0.00133151	0.0108117	-1.59168
NOTCH1	-1.08418	3.12189	-3.34427	0.00133207	0.0108117	-1.59207
CDK14	-1.02467	2.64242	-3.34261	0.00133896	0.0108565	-1.59687
RPS14	-0.77743	8.24384	-3.34173	0.00134262	0.0108751	-1.5994
LY6E	-1.04593	2.96335	-3.34099	0.00134571	0.0108872	-1.60153
NACA	-0.772657	6.17086	-3.34071	0.00134686	0.0108872	-1.60233
MAFF	1.03329	3.23836	3.33839	0.00135659	0.0109547	-1.60901
INTS10	0.829902	3.40355	3.33715	0.00136178	0.0109855	-1.61256
MFSD4A	1.11337	2.67244	3.33505	0.00137067	0.011046	-1.6186
PLXDC1	-1.05949	2.5333	-3.33451	0.00137295	0.0110531	-1.62014
IQGAP2	1.01439	3.06582	3.32906	0.00139633	0.01123	-1.63582
S100A1	1.16013	3.02646	3.32703	0.00140512	0.0112893	-1.64164
MT1M	1.25769	3.29796	3.32331	0.00142134	0.011408	-1.65229
HIF1A	1.0121	3.52995	3.3218	0.00142801	0.01145	-1.65664
VASH1	-1.12926	2.85505	-3.31886	0.00144102	0.0115427	-1.66505
CAMSAP3	0.91687	2.70411	3.31596	0.00145395	0.0116285	-1.67334
JUN	-1.00648	4.4382	-3.31581	0.00145466	0.0116285	-1.67379
MEDAG	-1.05111	2.6286	-3.31501	0.00145823	0.0116453	-1.67607
TLE4	-0.942178	3.23665	-3.30992	0.00148131	0.0118177	-1.69063
BNC2	-1.13309	2.553	-3.30917	0.0014847	0.0118241	-1.69275
LAPTM4B	0.988667	4.98701	3.30909	0.00148509	0.0118241	-1.69299
JAM3	-0.953134	3.02465	-3.30856	0.00148751	0.0118316	-1.69451
FBL	-0.907637	3.94317	-3.30799	0.00149015	0.0118359	-1.69615
PCDH7	1.09037	2.86171	3.30779	0.00149103	0.0118359	-1.6967
CSGALNACT2	-0.879644	3.3209	-3.30604	0.00149911	0.0118881	-1.70171
TCEA3	1.18901	3.27247	3.30394	0.00150884	0.0119534	-1.70771
KRT23	1.26525	2.35058	3.30139	0.00152072	0.0120288	-1.71498
BLOC1S6	-0.881024	3.68965	-3.30101	0.00152252	0.0120288	-1.71608
SYT2	-0.918484	2.80582	-3.30092	0.0015229	0.0120288	-1.71631
PARVA	-1.043	4.08659	-3.2971	0.00154093	0.0121591	-1.72722
FJX1	-1.14634	2.48339	-3.29425	0.00155448	0.0122493	-1.73534
EMP3	-1.02691	3.07641	-3.29405	0.00155544	0.0122493	-1.73591
GSTA4	-1.04368	2.80626	-3.29323	0.00155934	0.0122678	-1.73823
BMP4	-1.05171	2.64074	-3.29288	0.00156105	0.0122692	-1.73925
H4C15	-0.793198	4.88973	-3.29165	0.00156696	0.0123034	-1.74275
GNAI2	-0.791462	5.42804	-3.28897	0.00157989	0.0123927	-1.75037
DNAJC10	1.08977	3.84844	3.28651	0.00159185	0.0124742	-1.75735
AFF3	-1.02149	2.60197	-3.28532	0.0015977	0.0125077	-1.76075
EID1	-0.938197	4.61599	-3.27887	0.0016296	0.0127449	-1.77907
KLF4	-0.979292	3.69247	-3.27811	0.00163341	0.0127621	-1.78123
FAR1	-0.881383	3.20329	-3.27648	0.00164157	0.0128133	-1.78585
PTP4A1	0.876764	3.80053	3.27442	0.00165195	0.0128816	-1.79169
GK5	1.06843	2.69446	3.27362	0.00165602	0.0129007	-1.79397
RNASE1	-1.25823	4.21088	-3.27004	0.00167425	0.01303	-1.80411
FAM177A1	0.890097	3.45397	3.26918	0.00167867	0.0130516	-1.80655
ITPKB	-0.95837	3.32156	-3.26691	0.00169033	0.0131294	-1.81296
NEGR1	-0.716032	4.66617	-3.26595	0.00169533	0.0131553	-1.81569
PABPC1	-0.771382	6.91567	-3.26446	0.00170306	0.0132025	-1.81991
TXLNA	-0.802081	3.44994	-3.26208	0.00171547	0.0132857	-1.82663
FURIN	0.970586	3.41562	3.26141	0.00171901	0.0133002	-1.82854
SOCS3	-1.21933	3.87803	-3.26059	0.00172332	0.0133064	-1.83086
INPP5A	-1.15882	2.79018	-3.26045	0.00172403	0.0133064	-1.83124
RASSF1	-0.951063	3.51309	-3.2603	0.00172484	0.0133064	-1.83167
PALM	-0.98001	2.87593	-3.25761	0.00173907	0.0134031	-1.83928
MSN	-0.956896	5.66842	-3.25211	0.00176847	0.0136142	-1.85479
AP3S1	-0.781182	4.4253	-3.25185	0.00176988	0.0136142	-1.85553
TMCC1	0.870211	3.20211	3.25091	0.00177495	0.01364	-1.85818
PIAS3	0.971984	3.00853	3.24773	0.00179228	0.0137599	-1.86717
YBX1	-0.718323	6.32654	-3.24385	0.00181357	0.0139098	-1.87809
DVL3	-1.02091	3.39455	-3.24329	0.00181663	0.0139199	-1.87966
MEGF9	0.936997	3.03795	3.23874	0.00184199	0.0140998	-1.89248
RPS10	-0.740292	6.53966	-3.23844	0.00184366	0.0140998	-1.89332
C12orf57	-0.902482	4.88872	-3.23458	0.00186543	0.0142526	-1.90417
MT1X	1.0789	3.22674	3.23299	0.00187445	0.0143077	-1.90863
H4C9	-1.08729	2.5525	-3.2314	0.00188352	0.0143586	-1.9131
PFKP	0.863774	2.80864	3.23119	0.00188472	0.0143586	-1.91369
OXR1	0.893483	3.30958	3.22545	0.00191788	0.0145972	-1.92981
DUSP4	1.18622	2.68816	3.21525	0.0019781	0.0150412	-1.95839
PHYHD1	0.883926	3.16033	3.20832	0.00201998	0.0153449	-1.97775
POGLUT3	-0.994598	3.49452	-3.20698	0.00202824	0.0153929	-1.98152
C17orf58	-1.03675	3.65033	-3.20502	0.00204024	0.0154692	-1.98696
MRGPRF	-1.14414	2.38835	-3.20291	0.00205333	0.0155536	-1.99287
DMKN	1.01318	2.73284	3.20088	0.00206593	0.0156342	-1.99852
SDK1	-0.867119	3.09933	-3.19857	0.00208042	0.0157289	-2.00498
CMTM6	1.02526	4.96066	3.19608	0.00209608	0.0158313	-2.0119
FAM20A	-1.25125	2.86417	-3.19578	0.00209796	0.0158313	-2.01273
CEP57	-0.854718	3.21563	-3.19516	0.0021019	0.0158326	-2.01446
SNTB2	-1.00891	3.34018	-3.19513	0.00210211	0.0158326	-2.01456
CAPZA2	0.813461	3.66997	3.19062	0.00213092	0.0160343	-2.02712
TBC1D2B	-0.962254	3.28175	-3.18721	0.00215289	0.0161844	-2.03659
CITED4	1.05073	2.55627	3.18666	0.00215649	0.0161961	-2.03814
CD34	-0.917921	3.84147	-3.18632	0.00215864	0.016197	-2.03905
MUC16	1.01319	2.61057	3.18102	0.00219338	0.0164421	-2.05379
CXCL12	-1.02295	3.1706	-3.17835	0.00221104	0.0165589	-2.06119
BROX	0.952816	3.33702	3.175	0.00223344	0.0167068	-2.07049
GAS1	-1.03674	2.85326	-3.17477	0.002235	0.0167068	-2.07113
MYEF2	0.920042	2.77742	3.17057	0.00226336	0.0169028	-2.08276
IGSF3	1.0294	2.76964	3.16984	0.00226836	0.0169243	-2.0848
SYTL3	1.07295	3.30428	3.16652	0.00229105	0.0170775	-2.09398
CXCL14	1.3803	2.61384	3.16587	0.0022955	0.0170864	-2.09577
MBOAT1	1.01752	2.85367	3.16572	0.00229653	0.0170864	-2.09618
SERPINA5	1.31116	3.28626	3.16246	0.00231914	0.0172385	-2.10522
CYTH3	-1.04116	2.92858	-3.15889	0.00234405	0.0174073	-2.11506
GPT2	0.997571	3.33997	3.15672	0.00235934	0.0175045	-2.12106
MAP3K4	-0.837951	2.85412	-3.15618	0.00236318	0.0175097	-2.12256
NSUN7	0.94599	2.75379	3.156	0.00236445	0.0175097	-2.12305
RPL11	-0.817054	6.26981	-3.15478	0.00237311	0.0175574	-2.12642
BICD2	-0.886645	3.00527	-3.15198	0.00239305	0.0176885	-2.13414
KLK11	1.1904	2.81849	3.1491	0.00241377	0.0178251	-2.14208
ABCA8	-1.17591	2.55621	-3.146	0.00243623	0.0179742	-2.15061
MAST2	-0.908821	3.16344	-3.14316	0.00245697	0.0181105	-2.15843
CIB1	0.880317	4.01251	3.14244	0.00246225	0.0181326	-2.16041
LASP1	-0.737576	5.27633	-3.13762	0.00249792	0.0183782	-2.17365
SELENOP	-0.866119	5.55347	-3.13457	0.00252076	0.0185291	-2.18204
GLT8D2	-1.11717	2.22062	-3.13308	0.00253197	0.0185943	-2.18612
REEP5	0.804759	3.32938	3.13	0.00255536	0.0187488	-2.19459
DCDC2	0.872669	3.09417	3.12373	0.00260345	0.019084	-2.21176
AMMECR1L	-0.869974	3.06912	-3.12333	0.00260657	0.0190892	-2.21286
BICDL2	0.911851	3.14603	3.12141	0.00262149	0.0191808	-2.21811
TRIOBP	-0.81698	3.72965	-3.1209	0.00262547	0.0191923	-2.21951
INPP4B	-0.930752	2.70949	-3.11739	0.00265307	0.0193762	-2.22913
ITPRIPL2	-0.902045	3.20387	-3.11364	0.00268277	0.0195751	-2.23937
RPS13	-0.765826	7.18888	-3.112	0.00269586	0.0196526	-2.24386
EGFL7	-0.888168	3.25054	-3.11066	0.00270659	0.0197127	-2.24751
PTPRK	0.930732	3.23546	3.11023	0.00271008	0.01972	-2.24869
PHF13	-0.802105	3.66684	-3.10802	0.0027279	0.019828	-2.25472
MAPK13	1.03258	2.72999	3.10777	0.0027299	0.019828	-2.2554
ZNF703	-0.907762	3.6686	-3.10733	0.00273343	0.0198355	-2.25659
UQCR10	0.996598	3.16835	3.10663	0.00273916	0.0198589	-2.25851
CLEC4E	1.1768	2.70048	3.10632	0.00274169	0.0198591	-2.25936
SH3D19	-0.979157	2.91702	-3.10496	0.00275269	0.0199052	-2.26305
CABLES1	0.8236	2.8195	3.10492	0.00275306	0.0199052	-2.26317
RGMA	-1.10715	2.73434	-3.10402	0.00276039	0.01994	-2.26561
HOXD4	-1.0341	2.93578	-3.10117	0.00278386	0.0200913	-2.2734
SLC6A8	-0.971553	3.15482	-3.09986	0.00279465	0.0201509	-2.27696
GNG4	-1.04189	2.59388	-3.09646	0.00282292	0.0203293	-2.28621
CLDN5	-0.835449	3.41651	-3.09627	0.00282451	0.0203293	-2.28673
RPS16	-0.610913	7.73948	-3.09369	0.00284613	0.0204664	-2.29374
TMCO3	-0.818562	3.57759	-3.09317	0.0028505	0.0204793	-2.29515
SPSB1	-0.955161	3.29027	-3.09159	0.00286388	0.0205568	-2.29946
RASA4	-1.03697	3.93255	-3.08675	0.00290513	0.0208341	-2.3126
PIM3	0.987887	4.33243	3.08443	0.00292512	0.0209585	-2.3189
COX6C	-0.876598	4.72272	-3.08307	0.00293683	0.0210234	-2.32257
MAST3	-0.830596	3.2158	-3.08088	0.00295585	0.0211403	-2.3285
CUX1	-0.873558	4.42973	-3.08058	0.00295847	0.0211403	-2.32932
ENPP1	-1.02324	2.50256	-3.07813	0.00298	0.0212674	-2.33598
NUP98	0.806844	3.92911	3.07794	0.00298161	0.0212674	-2.33648
SH2B3	-0.934631	2.55458	-3.07733	0.00298704	0.0212692	-2.33815
VSTM4	-1.02884	2.54786	-3.07731	0.00298722	0.0212692	-2.3382
KCTD20	-0.916866	3.44432	-3.0758	0.00300048	0.0213421	-2.34227
HEBP1	-0.912142	3.18403	-3.07554	0.00300282	0.0213421	-2.34299
REV3L	-0.880188	4.15076	-3.07471	0.00301019	0.0213753	-2.34524
TNFRSF10C	-0.951172	3.86712	-3.07226	0.00303194	0.0214943	-2.35185
MYH9	-0.778486	5.64728	-3.07222	0.00303236	0.0214943	-2.35198
TMEM176B	-1.00559	3.16451	-3.06879	0.0030631	0.02169	-2.36124
PDZK1IP1	0.980819	2.71832	3.06853	0.00306542	0.02169	-2.36194
LAMB3	1.32161	2.26625	3.06817	0.00306872	0.021694	-2.36292
ANO4	-0.897036	2.81877	-3.06467	0.00310046	0.0218989	-2.37237
LSR	0.970272	3.18033	3.06127	0.00313156	0.0220989	-2.38154
HSD11B2	0.881712	2.91545	3.06028	0.00314071	0.0221438	-2.38421
HOXD10	-1.12563	2.45738	-3.0578	0.0031637	0.0222832	-2.39091
AK4	1.01683	3.30762	3.05754	0.00316608	0.0222832	-2.3916
YTHDF3	-0.89863	3.74703	-3.05721	0.00316912	0.0222848	-2.39248
FKBP1A	-0.765593	5.06128	-3.05679	0.00317304	0.0222927	-2.39361
NEPRO	-0.919482	3.00887	-3.05619	0.00317861	0.022312	-2.39522
ATOH8	1.07468	2.88918	3.05503	0.00318952	0.0223689	-2.39837
USP9X	0.827077	3.38411	3.05429	0.00319644	0.0223976	-2.40035
PTGIS	-1.19298	2.24357	-3.05167	0.00322106	0.0225467	-2.4074
RPL36	-0.731694	7.03304	-3.05138	0.00322384	0.0225467	-2.40819
SLC9A3R1	1.03031	2.80775	3.05104	0.00322707	0.0225467	-2.40911
ATP5IF1	0.778203	4.93701	3.05083	0.00322906	0.0225467	-2.40967
SETD7	-0.908365	3.52989	-3.04988	0.00323805	0.0225896	-2.41222
CFL2	-0.996374	3.38901	-3.04918	0.00324473	0.0226163	-2.41411
PLCG1	-0.823198	3.21776	-3.04844	0.00325176	0.0226455	-2.4161
PFDN5	-0.687297	5.74027	-3.0437	0.00329716	0.0229345	-2.42882
RPS26	-0.64311	5.46206	-3.04351	0.00329903	0.0229345	-2.42934
PHB2	-0.809741	4.25885	-3.04235	0.00331023	0.0229922	-2.43245
ARMCX1	-0.93563	2.75304	-3.04128	0.00332065	0.0230444	-2.43533
SOAT1	0.824992	2.99966	3.03997	0.00333342	0.0231129	-2.43885
ATP6V1G1	0.79713	4.77394	3.03579	0.00337438	0.0233765	-2.45005
TMEM260	0.899184	3.01552	3.03393	0.00339284	0.0234839	-2.45505
CDR2L	-0.971541	3.11895	-3.03127	0.00341923	0.0236459	-2.46215
MAP3K1	0.892082	3.03307	3.02818	0.00345025	0.0238397	-2.47043
PLEKHS1	1.09993	2.63088	3.0244	0.00348855	0.0240652	-2.48055
ITGAX	-0.883698	3.88732	-3.0241	0.00349155	0.0240652	-2.48134
ARMC9	-0.890377	3.399	-3.02406	0.00349197	0.0240652	-2.48144
PTGR1	0.947225	2.83239	3.02274	0.00350543	0.0241371	-2.48497
FAM214A	0.762443	3.24385	3.02122	0.00352099	0.0242232	-2.48903
DPYSL3	-1.02153	2.9464	-3.02022	0.00353127	0.0242729	-2.4917
ATP8B1	0.900766	2.77729	3.01706	0.00356398	0.0244766	-2.50015
RBM4B	-0.793009	3.14393	-3.01416	0.0035941	0.0246621	-2.50785
MARCKS	-0.760022	4.91843	-3.0072	0.0036676	0.0251447	-2.52639
CRMP1	-0.901671	3.20363	-3.00606	0.00367984	0.0252069	-2.52944
FSBP	0.919846	2.83129	3.00441	0.00369748	0.0252998	-2.53382
RPL39	-0.79548	7.87938	-3.0042	0.00369977	0.0252998	-2.53439
TNFRSF21	-0.922845	3.88012	-3.00251	0.00371799	0.0254025	-2.53889
ECE1	-0.948471	3.42184	-3.00203	0.00372316	0.025416	-2.54016
KIAA0319L	0.767251	3.43308	2.99869	0.00375945	0.0256417	-2.54904
ATF3	0.994875	3.84941	2.99834	0.00376318	0.0256452	-2.54995
H2BC10	-0.930841	2.99675	-2.99759	0.00377141	0.0256792	-2.55194
KLF2	-0.963667	3.23013	-2.99692	0.00377871	0.0257069	-2.55371
ISG20	0.921847	3.0439	2.99584	0.00379055	0.0257653	-2.55658
SLC7A2	1.02819	4.21941	2.99519	0.00379772	0.025792	-2.55831
ABCA1	-0.958363	2.73906	-2.99474	0.00380269	0.0258037	-2.5595
FAM53B	-0.806739	4.01626	-2.9881	0.00387654	0.0262824	-2.5771
KIF3B	0.7988	2.84437	2.9873	0.00388555	0.026321	-2.57922
LHFPL2	-0.939415	3.36131	-2.98683	0.00389083	0.0263344	-2.58047
SULF1	-0.988857	2.68335	-2.9841	0.00392171	0.0265208	-2.5877
NINJ1	-0.914425	3.19222	-2.98276	0.00393685	0.0266005	-2.59122
CERCAM	-0.96316	2.75698	-2.98214	0.00394395	0.0266258	-2.59287
CLMP	-0.935905	3.19673	-2.98128	0.00395377	0.0266695	-2.59514
POR	0.802357	3.68734	2.9761	0.00401335	0.0270484	-2.60882
ZNF462	-0.890571	2.81021	-2.97311	0.00404816	0.0272599	-2.61671
MTSS2	-0.86338	3.11462	-2.96923	0.00409375	0.0275318	-2.62695
FAIM	0.932605	3.47677	2.96908	0.00409546	0.0275318	-2.62733
H3C8	-0.923572	2.91405	-2.96814	0.00410667	0.0275838	-2.62983
UST	-0.946911	2.87401	-2.96752	0.00411394	0.0276093	-2.63144
RAB40B	0.910521	2.78226	2.96232	0.00417601	0.0280022	-2.64513
CPD	0.84801	3.67064	2.96164	0.00418422	0.0280336	-2.64692
RPL38	-0.70272	7.49828	-2.9588	0.0042186	0.0282262	-2.6544
DCP2	-0.854804	3.0112	-2.95868	0.00422008	0.0282262	-2.65472
PNPLA2	0.806771	3.56768	2.9576	0.00423318	0.0282664	-2.65755
ITPR2	-1.01324	3.46755	-2.9576	0.0042332	0.0282664	-2.65755
RAB11FIP1	0.898995	2.8712	2.95642	0.00424753	0.0283382	-2.66064
BDKRB2	-0.954795	2.57007	-2.95504	0.00426444	0.0284044	-2.66427
PES1	-0.970159	2.65381	-2.95503	0.00426459	0.0284044	-2.6643
TMEM200A	-0.989264	2.58794	-2.95459	0.00426992	0.0284081	-2.66544
RPS6KA1	0.892425	3.08039	2.9544	0.00427229	0.0284081	-2.66595
FUCA1	1.00918	2.84948	2.95202	0.00430167	0.0285795	-2.67221
GPSM3	-0.98406	2.4676	-2.95068	0.00431823	0.0286656	-2.67571
POLR2J2	-0.876574	2.98003	-2.94945	0.00433346	0.0287426	-2.67893
USP22	-0.687268	5.45518	-2.94735	0.0043597	0.0288925	-2.68444
CHIC2	-0.84708	3.39464	-2.94696	0.00436453	0.0289005	-2.68545
CLEC11A	-0.911231	3.38307	-2.94634	0.00437236	0.0289282	-2.68709
SNRPD2	-0.677773	4.89799	-2.94445	0.00439614	0.0290613	-2.69204
NID2	-1.135	2.82247	-2.94174	0.00443039	0.0292634	-2.69912
CCL21	-1.02399	2.49046	-2.94116	0.00443773	0.0292703	-2.70063
RPS15	-0.66547	7.21555	-2.94108	0.00443881	0.0292703	-2.70085
ZNF280D	-0.92904	3.21097	-2.93885	0.00446731	0.0294339	-2.7067
LAMA2	-1.01285	2.65131	-2.93676	0.00449405	0.0295855	-2.71214
MGST1	1.27079	2.2884	2.9354	0.00451162	0.0296766	-2.7157
RPL22	-0.656314	7.432	-2.93418	0.00452738	0.0297556	-2.71888
SLC15A3	-0.838795	3.12895	-2.93108	0.00456773	0.0299829	-2.72698
MYCBP	0.901964	2.79851	2.93094	0.00456951	0.0299829	-2.72733
AGAP3	-0.780485	3.39309	-2.9277	0.00461211	0.0302375	-2.7358
STXBP1	-0.843834	2.86758	-2.927	0.00462126	0.0302725	-2.7376
BTF3	-0.65877	6.09955	-2.92566	0.00463908	0.0303642	-2.74111
PHYHIP	-0.915495	2.98324	-2.92511	0.00464632	0.0303865	-2.74253
IGFBP5	-1.23972	3.97717	-2.92391	0.00466232	0.0304661	-2.74567
CD46	0.828704	3.11359	2.92107	0.00470022	0.0306885	-2.75305
SELENON	-0.858385	3.46711	-2.9203	0.0047106	0.030731	-2.75506
RPL27A	-0.723556	7.39847	-2.91997	0.00471506	0.0307349	-2.75593
AKAP13	-0.815122	3.35763	-2.91958	0.0047202	0.0307432	-2.75692
EEF1D	-0.782625	6.29779	-2.91902	0.00472785	0.0307678	-2.75839
L3HYPDH	-0.86049	2.69993	-2.91777	0.00474467	0.030852	-2.76163
DHCR24	1.062	3.02544	2.91623	0.00476559	0.0309627	-2.76564
PDLIM4	-0.968433	3.16489	-2.91478	0.00478532	0.0310655	-2.76941
TXNDC15	-0.787076	3.55575	-2.91407	0.00479496	0.0311027	-2.77124
IL1F10	0.814939	2.96648	2.91289	0.00481118	0.0311824	-2.77432
AKNA	-0.803996	3.51834	-2.91177	0.00482655	0.0312565	-2.77723
ZNRF2	0.88832	3.32145	2.90931	0.00486045	0.0314505	-2.7836
H3C2	-1.21664	3.91921	-2.90639	0.00490104	0.0316873	-2.79118
ARHGAP21	-0.790922	3.6109	-2.90405	0.00493378	0.031873	-2.79724
TEKT1	0.972097	2.53543	2.9013	0.00497252	0.0320972	-2.80437
AK1	-0.903957	3.76663	-2.9005	0.00498371	0.0321433	-2.80642
C9orf116	0.877245	2.78597	2.89687	0.00503544	0.0324506	-2.81582
ACAD11	-0.831304	2.75156	-2.89124	0.00511651	0.0329463	-2.83036
FERMT2	-0.866741	3.68684	-2.88998	0.00513477	0.0329714	-2.8336
IGFBP7	-1.14568	6.6866	-2.88961	0.00514022	0.0329714	-2.83457
SBF2	-0.900898	3.02071	-2.88955	0.00514103	0.0329714	-2.83471
CD48	-0.93269	2.61941	-2.8894	0.00514332	0.0329714	-2.83512
NAALADL2	0.814178	2.78186	2.88909	0.00514777	0.0329714	-2.8359
GASK1A	-0.959432	2.6015	-2.88907	0.00514804	0.0329714	-2.83595
OAT	-0.821995	3.5891	-2.88898	0.00514945	0.0329714	-2.8362
RPS29	-0.589297	8.47362	-2.88846	0.00515691	0.0329926	-2.83752
ZFTA	-0.815542	3.36017	-2.88485	0.00521	0.0333055	-2.84684
HMGN3	0.90581	3.63236	2.88218	0.00524948	0.0335308	-2.85371
H3C10	-0.935604	3.90177	-2.88082	0.00526982	0.0336337	-2.85723
DELE1	-0.694269	4.58274	-2.87755	0.00531866	0.0339015	-2.86562
CYBA	0.753175	4.6924	2.87744	0.00532031	0.0339015	-2.8659
LGALS3BP	0.79239	4.05814	2.87637	0.00533654	0.0339777	-2.86867
TUBB4B	0.730772	5.42309	2.87435	0.00536698	0.0341441	-2.87384
FGR	-0.871243	2.76813	-2.86935	0.00544331	0.034602	-2.88668
CNTNAP1	-0.926389	2.4799	-2.86785	0.00546646	0.0347214	-2.89054
TNS1	-0.941412	2.98133	-2.86614	0.00549283	0.0348367	-2.89492
ALDH3A2	0.817201	2.92657	2.86611	0.00549338	0.0348367	-2.89501
RBIS	-0.670407	4.08445	-2.86432	0.00552111	0.0349846	-2.89959
H2AC21	-0.768584	3.68102	-2.862	0.0055573	0.0351625	-2.90552
CTTNBP2	-0.924425	2.72832	-2.86196	0.00555802	0.0351625	-2.90564
CTSL	-0.990058	3.89567	-2.86015	0.00558641	0.0353139	-2.91027
PTBP2	-0.832252	3.10464	-2.85779	0.00562354	0.0355051	-2.91629
LRIG1	0.952846	3.64912	2.85739	0.00562998	0.0355051	-2.91733
CRISP3	1.79995	3.38764	2.85723	0.00563255	0.0355051	-2.91775
ANPEP	-0.906342	2.82201	-2.8571	0.00563453	0.0355051	-2.91806
DLEC1	1.00311	2.51038	2.85524	0.00566418	0.0356637	-2.92283
RGS2	-1.11933	3.44854	-2.85495	0.00566868	0.0356637	-2.92355
EGLN2	-0.790684	2.79241	-2.8544	0.0056775	0.035691	-2.92497
NDRG2	0.97094	3.17461	2.85279	0.00570335	0.0358251	-2.92909
NR2F6	0.81639	3.45631	2.85208	0.00571473	0.0358683	-2.9309
PRKACA	-0.828138	3.62226	-2.8507	0.00573693	0.0359792	-2.93443
LCE2D	0.828961	2.85234	2.85023	0.0057444	0.0359954	-2.93561
SNTN	0.978667	2.47548	2.84998	0.00574857	0.0359954	-2.93627
CAPNS1	0.594786	5.39464	2.84561	0.00581955	0.0363796	-2.94741
ADGRG1	0.811265	2.84886	2.84548	0.00582157	0.0363796	-2.94773
AGPAT1	-0.6576	4.23076	-2.84535	0.00582366	0.0363796	-2.94805
PKM	0.798151	3.9737	2.84389	0.00584767	0.0364968	-2.95179
JAK3	-0.870093	2.78252	-2.84365	0.00585161	0.0364968	-2.9524
KCNK6	-0.826664	3.10687	-2.8432	0.00585905	0.0365145	-2.95355
RAB13	-0.854151	3.79817	-2.84122	0.00589168	0.0366891	-2.9586
H4C12	-0.782271	6.12606	-2.84039	0.00590533	0.0367453	-2.9607
TMEM43	-0.940354	2.73494	-2.83746	0.00595408	0.0370197	-2.96816
MAP4K4	-0.82755	3.79607	-2.83506	0.00599416	0.0371922	-2.97425
HOXD3	-0.89232	2.54544	-2.83503	0.00599471	0.0371922	-2.97433
CDKN1A	0.92673	3.3167	2.83496	0.00599587	0.0371922	-2.97451
GZMB	-0.920716	4.53902	-2.83332	0.00602352	0.0373346	-2.97868
SLA	-1.02297	2.72443	-2.83283	0.00603169	0.0373561	-2.97991
SH3GL1	-0.922552	3.48941	-2.83185	0.00604825	0.0374294	-2.9824
CALU	-0.820652	3.78302	-2.83148	0.00605463	0.0374398	-2.98336
TRMT9B	0.969731	2.43646	2.82687	0.00613322	0.0378962	-2.99505
SEPTIN7	-0.684055	4.5516	-2.82497	0.00616584	0.0380682	-2.99986
SLC24A4	-0.806585	3.03583	-2.82355	0.00619028	0.0381894	-3.00345
TMED3	0.845547	2.93369	2.82247	0.00620908	0.0382757	-3.0062
CHST7	-0.841093	3.25738	-2.822	0.00621727	0.0382831	-3.0074
HEG1	-0.912952	2.99402	-2.82184	0.00621992	0.0382831	-3.00778
AP2M1	-0.783215	4.13616	-2.82113	0.00623238	0.0383301	-3.0096
PLEKHA2	-0.839326	3.77723	-2.81928	0.0062645	0.0384978	-3.01426
MAOA	0.955861	3.26229	2.8152	0.00633631	0.0389091	-3.02459
GJB1	0.805901	2.54013	2.81399	0.00635775	0.0390106	-3.02765
H1-3	-0.917653	4.00662	-2.80963	0.00643542	0.0394567	-3.03866
IQSEC1	-0.859933	3.19235	-2.80747	0.00647419	0.0396638	-3.0441
VPS13C	0.854747	3.91489	2.80483	0.00652197	0.0399119	-3.05076
KIR3DL1	-0.690822	3.89224	-2.80468	0.00652474	0.0399119	-3.05115
CD247	-0.940485	2.69601	-2.80367	0.00654296	0.0399783	-3.05367
PTGDS	-0.869432	3.52402	-2.80353	0.00654566	0.0399783	-3.05405
FZD6	0.868525	2.76723	2.80263	0.00656201	0.0400474	-3.05631
DAXX	-0.819799	2.88697	-2.79787	0.00664935	0.0405493	-3.06828
HSPG2	-0.80241	4.40541	-2.79713	0.00666307	0.0406018	-3.07015
ALDH9A1	-0.800897	3.35788	-2.79355	0.00672949	0.0409576	-3.07913
UBE2Q2L	-0.979751	3.03045	-2.79343	0.00673177	0.0409576	-3.07944
CILP	-0.859773	2.95826	-2.79206	0.00675738	0.041082	-3.08288
ADGRL1	-0.817746	2.52774	-2.79106	0.00677621	0.0411649	-3.08539
NPM1	-0.73237	6.03843	-2.79021	0.00679223	0.0411918	-3.08753
MS4A8	1.04277	2.79553	2.78999	0.00679643	0.0411918	-3.08809
CEMIP	-0.871594	2.56099	-2.78991	0.00679787	0.0411918	-3.08828
GUCY1A2	-0.836985	2.50229	-2.78972	0.00680136	0.0411918	-3.08875
FLOT2	0.747517	3.97309	2.78561	0.00687941	0.0416327	-3.09907
S100A10	0.885213	4.23243	2.78393	0.00691139	0.0417945	-3.10327
FAM89A	-0.907723	2.5226	-2.78321	0.0069252	0.0418461	-3.10508
HINT1	0.645026	4.95361	2.78107	0.00696626	0.0420623	-3.11043
FLNB	0.861817	3.01164	2.77905	0.0070053	0.0422658	-3.11548
RAB34	-0.792888	3.97113	-2.778	0.00702574	0.042357	-3.11812
SEPTIN11	-0.890548	3.51049	-2.77357	0.00711229	0.0428289	-3.12919
DLL1	-0.966888	2.9471	-2.77344	0.00711479	0.0428289	-3.12951
TPCN1	-0.863065	3.10324	-2.77167	0.00714977	0.0430069	-3.13394
TPPP3	1.00866	3.59788	2.77127	0.00715752	0.0430209	-3.13492
PSENEN	0.724926	3.93305	2.76633	0.00725588	0.0435792	-3.14726
PIP4K2C	0.743532	3.31723	2.76436	0.00729536	0.0437832	-3.15217
PDPN	-0.992985	2.48352	-2.7635	0.00731257	0.0438534	-3.1543
CEP295NL	-0.812851	3.71764	-2.75965	0.00739069	0.0442884	-3.1639
EIF4EBP2	-0.820066	3.53574	-2.75886	0.00740671	0.0443509	-3.16585
PTN	-0.864079	3.03732	-2.75822	0.00741987	0.0443963	-3.16746
ADAMTS1	-0.98209	4.44264	-2.75698	0.00744515	0.0445141	-3.17053
SMPDL3A	-1.00836	3.27265	-2.75577	0.00746987	0.0446087	-3.17353
ABCA9	-0.859347	2.50223	-2.75566	0.00747222	0.0446087	-3.17381
ABRACL	0.907288	3.61132	2.75391	0.00750836	0.0447909	-3.17817
PGF	-0.830158	2.6577	-2.75262	0.0075349	0.0449072	-3.18135
DUOX1	1.01701	3.26513	2.75242	0.00753917	0.0449072	-3.18187
SIPA1	-0.891247	3.39589	-2.7508	0.0075727	0.0450731	-3.18587
ITGB4	0.824418	3.45902	2.74871	0.00761632	0.0452715	-3.19106
ZNF512	-0.775261	3.33548	-2.74866	0.00761742	0.0452715	-3.19119
NOP53	-0.732416	5.77833	-2.74816	0.00762788	0.0452998	-3.19243
STAT2	-0.831972	3.35874	-2.747	0.00765209	0.0454096	-3.19529
TLN1	-0.874938	3.83509	-2.74572	0.00767902	0.0455272	-3.19846
ATP2A1	-0.883938	3.06248	-2.74552	0.00768335	0.0455272	-3.19897
BACH1	-0.810307	4.03119	-2.74512	0.00769184	0.0455435	-3.19997
PORCN	1.02664	2.83624	2.74246	0.00774817	0.0458429	-3.20655
CDCA7	-0.917404	2.94659	-2.74213	0.00775517	0.0458501	-3.20737
COLGALT1	-0.773607	3.73055	-2.74172	0.00776383	0.0458604	-3.20838
PLD1	-0.917228	2.72121	-2.7415	0.00776845	0.0458604	-3.20891
MUC13	1.05692	2.43796	2.74058	0.00778813	0.0459425	-3.2112
COL14A1	-0.987038	2.92661	-2.73688	0.00786746	0.046376	-3.22034
GREB1	-0.930583	4.01823	-2.7362	0.00788222	0.0464285	-3.22203
DNAJA4	0.900583	2.87929	2.73388	0.00793243	0.0466897	-3.22776
WNT5A	-0.928334	2.7503	-2.73204	0.00797233	0.0468898	-3.23229
MSX2	0.90206	2.52067	2.73107	0.00799362	0.0469802	-3.23469
SEMA6C	-0.918278	2.49432	-2.73062	0.0080035	0.0469812	-3.23581
SYNGAP1	-0.809013	3.16848	-2.73052	0.0080056	0.0469812	-3.23605
FREM1	-0.815847	3.46799	-2.73012	0.00801434	0.0469977	-3.23703
GFUS	-0.780442	3.2607	-2.72892	0.00804066	0.0471173	-3.23999
GNG10	-0.791727	4.16548	-2.72825	0.00805558	0.04717	-3.24166
NEU1	0.786028	3.07187	2.72773	0.00806687	0.0472013	-3.24292
STMN3	-0.800812	3.38321	-2.72582	0.00810907	0.0474133	-3.24763
RBMX2	-0.773879	3.05809	-2.72269	0.00817873	0.0477854	-3.25534
TRIM68	0.942899	2.61385	2.72155	0.00820414	0.04788	-3.25813
SPON1	-0.988544	3.66794	-2.72143	0.00820697	0.04788	-3.25845
JMJD1C	-0.77765	3.37424	-2.72079	0.00822122	0.0479034	-3.26001
ARHGAP9	-0.835769	3.74861	-2.72062	0.00822502	0.0479034	-3.26043
LRRC23	0.873776	2.81434	2.72044	0.00822907	0.0479034	-3.26087
ARHGEF10	-0.861677	2.77295	-2.71841	0.00827493	0.0481351	-3.26588
QARS1	-0.727134	3.61074	-2.71651	0.00831774	0.0483488	-3.27053
RPL10L	-0.875221	4.49989	-2.71388	0.00837754	0.0486608	-3.27698
PPP1R2	-0.759795	3.78492	-2.70932	0.00848218	0.0492326	-3.28817
TRAM2	-0.756906	3.45002	-2.7082	0.00850821	0.0493476	-3.29093
GDF7	-0.966623	2.51062	-2.70775	0.00851869	0.0493724	-3.29204
ELK4	0.65762	4.1877	2.7048	0.0085872	0.0497332	-3.29925
SYPL1	0.731251	3.75453	2.69993	0.00870169	0.0503595	-3.31117
C1QTNF4	-0.798858	2.4234	-2.69365	0.00885105	0.0511866	-3.32649
DENND2A	-0.899285	2.6787	-2.69169	0.00889817	0.0514074	-3.33127
CYSTM1	0.83199	3.76663	2.69153	0.00890216	0.0514074	-3.33167
BTG1	-0.655563	4.49948	-2.69114	0.0089115	0.0514239	-3.33262
MANSC1	0.833867	2.75392	2.68911	0.00896072	0.0516705	-3.33757
ALDH1A3	-1.06255	3.03791	-2.68815	0.00898409	0.0517676	-3.33992
SMIM19	0.643355	4.19783	2.68611	0.00903381	0.0520164	-3.34488
MARK2	0.809614	3.22978	2.68573	0.00904294	0.0520313	-3.34579
EIF3K	-0.750862	4.80532	-2.68543	0.00905041	0.0520366	-3.34653
RANBP2	0.632604	4.30902	2.68445	0.00907431	0.0521363	-3.3489
ARRB1	-0.824858	2.88257	-2.68291	0.00911224	0.0523164	-3.35266
INAFM1	-0.909363	2.36902	-2.68263	0.0091191	0.0523179	-3.35333
LTBP1	-0.850439	2.87252	-2.68129	0.00915226	0.0524703	-3.3566
GCNT4	0.845711	2.39033	2.67749	0.00924686	0.0529744	-3.36584
GPRC5B	-0.754176	3.26121	-2.67477	0.00931486	0.0533255	-3.37243
FOXD4L1	-0.825484	2.73258	-2.67384	0.00933835	0.0534215	-3.37469
LAIR1	-0.87544	2.81829	-2.67354	0.0093458	0.0534256	-3.37541
DTD1	-0.789677	2.91485	-2.67328	0.00935251	0.0534256	-3.37605
EMILIN2	-1.09623	4.12734	-2.67188	0.00938775	0.0535884	-3.37943
ECHDC2	0.80487	3.71186	2.6703	0.00942782	0.0537785	-3.38326
ITGB8	0.823989	4.88801	2.66862	0.00947062	0.0539839	-3.38733
BAG2	-0.898278	2.60741	-2.6676	0.0094968	0.0540943	-3.38981
CHST15	-0.776797	3.03254	-2.66595	0.00953917	0.0542968	-3.39381
IGFBP1	-1.13325	3.36458	-2.66432	0.00958109	0.0544963	-3.39775
P4HA2	-0.733721	3.3777	-2.66046	0.00968101	0.0550252	-3.40706
CDHR3	0.934619	2.43846	2.65999	0.00969328	0.0550556	-3.4082
AVPR1A	-0.879657	2.55593	-2.65939	0.00970907	0.0551059	-3.40966
LAMA5	0.765616	2.69279	2.65766	0.00975432	0.0553232	-3.41384
SMOC2	-1.04175	2.65144	-2.65548	0.00981159	0.0556083	-3.41909
SCRN1	-0.863133	2.72861	-2.65464	0.00983368	0.0556938	-3.42111
BCAS1	-1.01962	2.15893	-2.65365	0.00985994	0.0558028	-3.42351
VPS13B	-0.781097	3.75895	-2.6533	0.00986902	0.0558144	-3.42433
CACYBP	0.647079	3.12443	2.64901	0.00998347	0.0564215	-3.43468
SP5	-0.796463	3.086	-2.64805	0.0100092	0.0564796	-3.43699
EPHX1	0.857432	3.77084	2.64775	0.0100172	0.0564796	-3.43771
TMEM205	0.634704	3.78528	2.64747	0.0100248	0.0564796	-3.43839
RPL31	-0.663756	7.18205	-2.64745	0.0100252	0.0564796	-3.43843
UBTD2	-0.6392	3.22662	-2.6473	0.0100293	0.0564796	-3.43879
CCL8	-0.853992	3.33498	-2.64272	0.0101532	0.0571359	-3.44981
KLRC2	-0.805234	3.86591	-2.64246	0.0101602	0.0571359	-3.45042
HLA-DMA	0.917013	3.89796	2.64151	0.010186	0.0571598	-3.4527
CTSD	0.733398	6.77745	2.64151	0.010186	0.0571598	-3.4527
ZFYVE9	-0.803677	2.89858	-2.64151	0.010186	0.0571598	-3.4527
SLC25A10	0.832203	2.90737	2.63986	0.0102313	0.057373	-3.45667
STXBP6	0.878965	2.46859	2.63945	0.0102423	0.0573946	-3.45764
IL15RA	-0.739788	2.8077	-2.63797	0.0102831	0.0575825	-3.46121
CD14	-0.799346	3.31355	-2.63525	0.0103581	0.0579614	-3.46772
BIN2	-0.952437	2.39445	-2.63474	0.0103722	0.0579994	-3.46894
B4GALNT4	-0.973605	2.71175	-2.63059	0.0104879	0.0586054	-3.47888
SNX33	-0.698729	3.24201	-2.62416	0.0106694	0.0595774	-3.49425
CDK6	-0.859267	2.90245	-2.62201	0.0107307	0.0598781	-3.49939
MTHFD2	-0.947129	3.17661	-2.6216	0.0107425	0.0599016	-3.50037
DOK2	-0.869076	2.36937	-2.62023	0.0107817	0.060078	-3.50363
RCSD1	-0.864138	2.7572	-2.61953	0.0108018	0.0601479	-3.5053
TRIM2	0.871841	2.61522	2.61741	0.010863	0.0604466	-3.51036
CAMLG	-0.81514	3.32411	-2.61476	0.01094	0.0607909	-3.51669
PTMA	-0.527193	8.19943	-2.61475	0.0109402	0.0607909	-3.5167
GPD1L	0.862045	2.60013	2.6143	0.0109533	0.0608208	-3.51777
OSBPL8	-0.849055	2.74459	-2.61397	0.0109628	0.0608313	-3.51855
CHD7	0.721851	3.23099	2.61204	0.0110192	0.0611014	-3.52314
CCNI	-0.653021	5.89075	-2.61156	0.0110334	0.0611374	-3.52429
GDI2	-0.600338	5.54165	-2.60709	0.0111651	0.0618245	-3.53492
CSF1R	-0.804109	2.81623	-2.60532	0.0112176	0.0620304	-3.53911
HEYL	-0.840974	2.69941	-2.60531	0.0112179	0.0620304	-3.53914
STT3B	-0.730062	3.8282	-2.60354	0.0112708	0.0622427	-3.54335
BAMBI	-0.714282	3.12165	-2.6035	0.011272	0.0622427	-3.54344
BIN1	-0.801041	3.15727	-2.60272	0.0112954	0.0623107	-3.5453
SLC2A9	0.849373	2.62682	2.60234	0.0113068	0.0623107	-3.5462
ZMIZ2	0.82893	3.85597	2.60231	0.0113078	0.0623107	-3.54628
UPP1	0.703694	3.229	2.60204	0.0113159	0.0623117	-3.54691
SIDT2	-0.725513	3.30918	-2.60151	0.0113317	0.0623555	-3.54816
MROH1	0.673614	3.31636	2.60101	0.0113468	0.0623957	-3.54936
VPS37B	0.797426	3.326	2.60036	0.0113663	0.0624597	-3.55089
TPST2	0.763445	3.13544	2.60003	0.0113764	0.0624717	-3.55168
CD200	0.819497	2.86403	2.59862	0.0114187	0.0626609	-3.55501
NONO	-0.66912	5.03406	-2.59453	0.0115431	0.0633	-3.5647
SIMC1	-0.834056	2.94398	-2.59206	0.0116189	0.0636367	-3.57055
BLMH	-0.745066	3.03859	-2.59201	0.0116205	0.0636367	-3.57067
ABCA5	0.763374	2.72558	2.59162	0.0116324	0.0636575	-3.57158
FCHSD2	-0.791989	2.7744	-2.59064	0.0116626	0.063779	-3.5739
ZNF641	-0.810525	2.84911	-2.58847	0.0117297	0.0641019	-3.57903
FADS1	-0.861875	2.90812	-2.58711	0.0117719	0.0642881	-3.58223
PLEKHG5	-0.840819	2.86657	-2.58649	0.0117913	0.0643501	-3.58371
LMNA	-0.75092	3.40672	-2.58551	0.0118218	0.0644724	-3.58602
G0S2	0.971001	3.08005	2.58442	0.0118559	0.0645746	-3.58859
SRI	0.639446	4.46204	2.58439	0.0118568	0.0645746	-3.58866
AKR1B1	-0.697001	3.62943	-2.58279	0.0119071	0.064804	-3.59244
SCARA5	-0.972644	2.85712	-2.58146	0.0119487	0.0649861	-3.59556
STAMBPL1	-0.776341	2.7183	-2.57893	0.0120287	0.0653087	-3.60151
ATP8B4	-0.837654	2.79826	-2.57893	0.0120288	0.0653087	-3.60152
SOD2	0.969632	5.15584	2.57881	0.0120327	0.0653087	-3.60181
XCL1	-0.779815	2.494	-2.57642	0.0121087	0.0656761	-3.60743
HEBP2	0.650998	3.6954	2.57601	0.0121219	0.0657032	-3.60841
PLCH1	0.652673	2.67255	2.5755	0.012138	0.0657452	-3.60959
HS6ST1	0.728321	3.40362	2.5752	0.0121478	0.0657535	-3.61031
MEF2C	-0.89501	2.88861	-2.57322	0.0122112	0.066052	-3.61496
PIK3R1	-0.634373	5.4476	-2.57227	0.0122417	0.0661719	-3.61719
ZNF506	0.80376	2.74132	2.57139	0.01227	0.0662799	-3.61925
NRM	-0.739262	2.90643	-2.57085	0.0122877	0.0663304	-3.62054
ST3GAL3	-0.722328	2.80129	-2.56916	0.0123423	0.0665755	-3.62449
ADA2	0.749126	3.00702	2.56893	0.0123499	0.0665755	-3.62504
CREB3L2	-0.723273	3.74273	-2.56666	0.0124239	0.0669289	-3.63037
NOXA1	0.779513	2.80349	2.56583	0.012451	0.0670297	-3.63232
SECISBP2L	0.746994	3.23647	2.56482	0.012484	0.0671615	-3.63467
YWHAQ	-0.657969	5.93299	-2.5625	0.0125604	0.0675268	-3.64012
TRBC1	-0.854065	3.2107	-2.5617	0.0125866	0.067622	-3.64198
NPTN	0.740571	3.09391	2.56066	0.0126212	0.0677621	-3.64442
XRN1	-0.796135	2.80752	-2.55981	0.0126492	0.0678666	-3.6464
ME3	-0.862305	2.56841	-2.55937	0.0126638	0.0678994	-3.64743
AR	-0.835485	2.77851	-2.55908	0.0126734	0.0679041	-3.64811
PXK	-0.769851	2.57489	-2.55883	0.0126818	0.0679041	-3.6487
ZNF440	0.787272	2.7043	2.55687	0.0127473	0.0682086	-3.65329
SIVA1	-0.654901	3.20401	-2.55477	0.0128175	0.0685384	-3.65819
HOXA4	-0.900402	2.55653	-2.55373	0.0128524	0.0686786	-3.66061
STAG1	-0.774907	3.41908	-2.55092	0.0129473	0.0691064	-3.66717
FHL2	-0.906781	3.3194	-2.55074	0.0129535	0.0691064	-3.6676
TMEM9B	0.710527	3.96531	2.55059	0.0129585	0.0691064	-3.66794
SLC35E2A	-0.709227	3.7251	-2.54825	0.0130382	0.0694849	-3.67341
CETN2	0.729227	2.96235	2.54701	0.0130807	0.0696646	-3.67631
SDC3	-0.972807	3.50066	-2.54513	0.0131452	0.0699608	-3.68068
GNG2	-0.83933	2.86251	-2.54467	0.0131608	0.0699974	-3.68175
TMEM251	0.780741	2.78036	2.54383	0.01319	0.0700822	-3.68372
SLC37A1	0.741279	2.7914	2.5437	0.0131944	0.0700822	-3.68402
ARL10	-0.749462	3.09352	-2.54301	0.0132181	0.0701611	-3.68561
MOGS	0.627581	3.09739	2.5418	0.0132599	0.0703361	-3.68843
DEDD2	0.779036	3.31679	2.53607	0.0134598	0.0713465	-3.70175
UBA52	-0.589459	6.49984	-2.53583	0.0134684	0.0713465	-3.70232
MSR1	-0.80443	2.77624	-2.53471	0.0135076	0.0715064	-3.7049
CLIC5	0.894979	2.39552	2.53237	0.0135904	0.0718969	-3.71034
MED12	-0.665489	2.88588	-2.53211	0.0135995	0.0718975	-3.71094
GALC	-0.769089	2.93267	-2.53162	0.013617	0.0719419	-3.71208
SH3BGRL3	-0.741725	5.28942	-2.53006	0.0136725	0.0721871	-3.7157
CCDC8	-0.885922	3.15827	-2.52885	0.0137154	0.0723654	-3.71849
NAGA	-0.820904	2.81859	-2.5286	0.0137246	0.072366	-3.71909
MFSD2A	0.910613	3.20097	2.52767	0.0137577	0.072455	-3.72123
PMEL	-0.71421	3.10567	-2.52761	0.0137597	0.072455	-3.72136
NINL	-0.708799	2.87062	-2.52633	0.0138058	0.0726498	-3.72434
DRAM1	-0.798305	2.93818	-2.52585	0.013823	0.072692	-3.72545
SLC37A3	-0.656739	4.02367	-2.52469	0.0138648	0.0728638	-3.72813
MYL12B	0.481137	6.55107	2.52391	0.013893	0.0729486	-3.72994
LAT2	-0.895786	2.25198	-2.52351	0.0139074	0.0729486	-3.73086
ARPC2	-0.648786	4.35408	-2.52348	0.0139085	0.0729486	-3.73093
CCNY	-0.756499	3.40293	-2.52286	0.013931	0.0730183	-3.73237
ENTPD6	0.682108	3.52494	2.51855	0.0140879	0.0737919	-3.74233
GNA12	-0.730157	2.97586	-2.51762	0.0141217	0.0739205	-3.74446
DLGAP3	-0.704531	2.92958	-2.51489	0.0142222	0.0743935	-3.75077
ABLIM3	-0.728376	2.69016	-2.51466	0.0142308	0.0743935	-3.7513
DAPK2	0.795515	2.64136	2.5133	0.0142809	0.0745813	-3.75443
ANP32B	-0.869654	3.51717	-2.51318	0.0142855	0.0745813	-3.75471
INHBA	-0.864319	2.363	-2.51213	0.0143245	0.0747357	-3.75713
C9orf72	0.814623	2.66746	2.51127	0.0143562	0.0748521	-3.7591
PIFO	0.855308	2.67698	2.50982	0.0144104	0.0750854	-3.76245
CPVL	-0.865018	2.29816	-2.50695	0.0145181	0.0755968	-3.76906
RASSF7	0.712242	2.66407	2.50599	0.014554	0.075734	-3.77126
DTX3	-0.735571	3.84191	-2.50417	0.0146229	0.0760428	-3.77545
IL15	-0.880225	2.44605	-2.50383	0.0146358	0.07606	-3.77623
NFKBIZ	0.934003	3.71023	2.50098	0.0147439	0.0765717	-3.78277
CARD8	-0.774081	3.06683	-2.4998	0.014789	0.0767562	-3.78548
SOCS5	-0.786948	3.24615	-2.49891	0.0148231	0.0768827	-3.78753
GP1BB	-0.633829	2.91618	-2.49801	0.0148576	0.0770116	-3.78959
S100A16	-0.753399	4.32708	-2.49763	0.014872	0.0770359	-3.79045
HSPA1B	0.65864	2.90886	2.49707	0.0148936	0.0770973	-3.79174
ACP3	0.710254	2.75225	2.49534	0.0149601	0.0773568	-3.7957
SPANXC	-0.769165	2.40738	-2.49527	0.0149632	0.0773568	-3.79588
ERMP1	-0.690682	3.08895	-2.49341	0.015035	0.0776776	-3.80013
RELL1	-0.76381	3.06489	-2.49082	0.0151359	0.0781483	-3.80607
GAA	0.652656	3.77518	2.48985	0.0151735	0.0782912	-3.80826
RAB24	-0.759066	2.77392	-2.48924	0.0151974	0.0783635	-3.80966
MRPS6	-0.794081	2.9847	-2.48827	0.0152356	0.0785096	-3.81189
CFAP298	0.655206	3.53555	2.48628	0.015314	0.0788627	-3.81644
EPAS1	-0.823515	3.72687	-2.48567	0.0153379	0.0789345	-3.81782
JADE1	0.751406	2.74927	2.48456	0.0153817	0.0791089	-3.82035
IGHM	-0.674403	3.3224	-2.48418	0.0153968	0.0791353	-3.82122
UBE2F	-0.824484	2.68462	-2.48387	0.0154094	0.0791487	-3.82195
PKN1	-0.756334	3.26185	-2.48334	0.0154302	0.0792044	-3.82315
APPL1	-0.809018	3.44241	-2.47928	0.0155921	0.0799838	-3.8324
THOC5	-0.697121	2.85693	-2.47862	0.0156186	0.080068	-3.83391
PRDX4	0.787393	3.56238	2.47797	0.0156447	0.080125	-3.83538
TCEAL1	-0.757111	3.15817	-2.47784	0.0156499	0.080125	-3.83568
FKBP5	0.771777	3.08362	2.47675	0.0156939	0.0802524	-3.83817
CADM4	-0.775095	2.70386	-2.47672	0.015695	0.0802524	-3.83823
ZNF436	-0.709725	3.27925	-2.47441	0.0157884	0.0806532	-3.84349
ADIPOR1	0.652518	2.91257	2.47428	0.0157936	0.0806532	-3.84378
PLPP5	0.678021	3.40348	2.47251	0.0158655	0.0809681	-3.84781
TNC	-0.884686	2.64326	-2.47144	0.0159092	0.0811391	-3.85024
GALNT15	-0.771122	2.6854	-2.47071	0.015939	0.0811978	-3.8519
KAT2A	-0.799278	2.8855	-2.47066	0.0159412	0.0811978	-3.85202
ABI3BP	-0.824998	2.69533	-2.46917	0.0160022	0.0814177	-3.85541
NCOR2	-0.657685	3.85971	-2.46889	0.0160136	0.0814177	-3.85604
C1QTNF6	-0.692913	3.27419	-2.46867	0.0160227	0.0814177	-3.85654
LGMN	0.784891	3.23374	2.46843	0.0160324	0.0814177	-3.85708
DIPK2A	-0.769806	2.81396	-2.46836	0.0160356	0.0814177	-3.85725
MCL1	-0.646665	4.71159	-2.46754	0.0160693	0.0815368	-3.85911
TSC22D2	-0.724346	2.91652	-2.4654	0.0161577	0.0819332	-3.86397
FNDC3A	-0.617112	4.08084	-2.4639	0.0162196	0.0821945	-3.86736
RNF139	-0.748437	3.12244	-2.46235	0.0162843	0.08247	-3.87088
OVOL2	0.828767	2.49247	2.46044	0.016364	0.0828208	-3.87521
ATP11B	-0.724925	2.87593	-2.45958	0.0164001	0.0829408	-3.87716
CDK13	-0.720118	3.76995	-2.45938	0.0164086	0.0829408	-3.87761
IFNGR2	-0.70215	3.51399	-2.4579	0.0164705	0.0832006	-3.88095
WLS	0.787537	3.70881	2.45708	0.0165051	0.0833223	-3.8828
RBBP8	0.718663	3.20657	2.45546	0.0165736	0.0836153	-3.88647
PPP1R12B	-0.732514	2.74139	-2.45206	0.016718	0.0842903	-3.89415
FAAP20	-0.64434	3.17779	-2.45017	0.0167992	0.0846223	-3.89843
PER2	0.770694	2.8937	2.45003	0.0168052	0.0846223	-3.89874
WHRN	0.627034	3.32153	2.44812	0.016887	0.084942	-3.90304
LAMB2	-0.616886	4.11929	-2.44805	0.0168901	0.084942	-3.9032
GSR	0.638434	3.49783	2.44707	0.0169321	0.0850682	-3.9054
ITPR3	0.700381	3.37931	2.44697	0.0169366	0.0850682	-3.90563
MYH11	-0.849314	3.2245	-2.4463	0.0169654	0.0851594	-3.90714
CEACAM1	0.833798	2.45869	2.44577	0.0169885	0.0852215	-3.90834
LRRC58	-0.690123	2.86728	-2.44344	0.0170896	0.0856688	-3.91359
AIFM1	0.685108	2.81869	2.44313	0.0171031	0.0856688	-3.91428
SMARCA2	-0.747161	3.35157	-2.44297	0.01711	0.0856688	-3.91464
HLA-DRB1	-0.663731	7.2281	-2.44221	0.0171433	0.0857812	-3.91636
KTN1	0.595216	4.38255	2.44133	0.0171816	0.0859097	-3.91833
SINHCAF	0.719354	3.63724	2.44113	0.0171906	0.0859097	-3.91879
SPIRE1	-0.772644	2.87096	-2.44027	0.0172282	0.0860433	-3.92072
GMFG	-0.681206	3.9947	-2.43908	0.0172803	0.0862494	-3.92339
MGA	-0.620306	3.22281	-2.43883	0.0172913	0.0862503	-3.92396
FBLIM1	-0.765095	3.06022	-2.43789	0.0173326	0.0864019	-3.92606
CBX6	-0.808127	2.79215	-2.43555	0.0174363	0.0868646	-3.93134
PPP1R9B	-0.666673	3.4912	-2.43523	0.0174504	0.0868803	-3.93205
LFNG	-0.851913	2.81115	-2.43047	0.0176625	0.0878434	-3.94272
CREBRF	0.681322	2.93342	2.43039	0.017666	0.0878434	-3.94289
RIPK4	0.943207	2.42325	2.42945	0.0177083	0.0879988	-3.94501
OAF	-0.729397	2.96029	-2.4271	0.017814	0.0884689	-3.95026
HMBOX1	0.778104	3.22127	2.42536	0.0178931	0.0888061	-3.95417
PLAAT4	0.728319	3.3859	2.42443	0.0179351	0.088959	-3.95624
ASL	0.671687	3.7554	2.42381	0.0179632	0.0890427	-3.95762
IFITM1	-1.03857	5.67781	-2.42013	0.0181314	0.0898204	-3.96585
KCTD1	0.67121	3.10196	2.41938	0.0181661	0.0899363	-3.96754
RPL23A	-0.65767	3.35689	-2.41844	0.0182092	0.0900937	-3.96963
H2BS1	-0.614192	4.97632	-2.4173	0.0182617	0.090297	-3.97217
SPIN1	-0.593784	4.62987	-2.41683	0.0182834	0.0903484	-3.97322
E4F1	-0.715746	2.69778	-2.41645	0.0183012	0.0903801	-3.97408
NIBAN2	0.865695	4.09804	2.41418	0.0184065	0.0908434	-3.97913
EIF3L	-0.712312	4.6238	-2.4138	0.0184239	0.0908728	-3.97997
USP11	-0.808625	2.93293	-2.41256	0.0184821	0.0911033	-3.98275
DENND1B	0.777145	3.07721	2.41171	0.0185215	0.091241	-3.98463
COPRS	0.81166	2.87094	2.40901	0.018648	0.0918075	-3.99063
TPI1	0.553508	5.05214	2.4076	0.0187149	0.0920794	-3.99378
SRSF3	-0.574489	4.52265	-2.40659	0.0187623	0.0922209	-3.99601
ANKRA2	0.759782	3.04203	2.4065	0.0187668	0.0922209	-3.99623
PEAK1	-0.693554	3.08266	-2.40568	0.0188056	0.0923543	-3.99805
CD58	0.769979	2.94426	2.40336	0.0189156	0.092795	-4.00319
SORT1	0.792571	2.79251	2.4033	0.0189187	0.092795	-4.00333
NASP	-0.586992	3.82151	-2.40298	0.0189337	0.0928115	-4.00403
PEPD	-0.662591	3.0026	-2.40168	0.0189963	0.0930608	-4.00694
EPHB4	-0.646203	3.91164	-2.40003	0.019075	0.0933888	-4.01058
EEF2K	0.674491	2.92421	2.39891	0.0191292	0.0935963	-4.01308
TMEM59	0.550727	4.629	2.39742	0.0192008	0.0938891	-4.01637
TMEM87A	0.63782	3.46143	2.39714	0.0192143	0.0938971	-4.01699
ADAMTS17	-0.726656	2.55486	-2.39581	0.0192789	0.0941391	-4.01995
CDH13	-0.782762	2.87255	-2.39563	0.0192875	0.0941391	-4.02034
RIPOR1	-0.722517	2.85936	-2.39395	0.0193689	0.0944744	-4.02404
ARL6IP5	0.575766	4.84153	2.39337	0.0193974	0.0944744	-4.02534
AIF1	-0.615111	3.97901	-2.39336	0.019398	0.0944744	-4.02537
ADAMTS12	-0.793276	2.41684	-2.39324	0.0194037	0.0944744	-4.02563
POFUT2	0.747684	2.85399	2.39286	0.019422	0.0945054	-4.02646
TENT5A	0.841739	2.99704	2.39139	0.0194939	0.0947971	-4.02971
CHD9	-0.734123	2.98789	-2.3905	0.0195375	0.0949472	-4.03168
SLC44A4	0.760294	3.52926	2.39028	0.0195487	0.0949472	-4.03218
CIPC	0.678754	3.23578	2.38952	0.019586	0.0950703	-4.03386
HK2	0.854641	2.52759	2.38782	0.0196697	0.095361	-4.03761
SYNCRIP	-0.621207	3.55262	-2.38781	0.0196699	0.095361	-4.03762
LRRC8A	-0.833157	3.31953	-2.38757	0.0196819	0.0953612	-4.03816
B4GALT1	0.68566	3.64811	2.3855	0.0197844	0.0957994	-4.04273
PRRT2	-0.793169	3.50128	-2.38388	0.0198646	0.0961293	-4.04629
SRPX2	-0.836027	2.67839	-2.38353	0.0198821	0.0961552	-4.04706
GNL1	-0.696556	3.01481	-2.37988	0.0200651	0.0969815	-4.05512
SCARA3	-0.889543	2.68841	-2.37955	0.0200817	0.0970025	-4.05585
COA8	0.627601	3.02064	2.37895	0.0201119	0.0970424	-4.05717
PLAAT3	0.773209	2.93755	2.3789	0.0201144	0.0970424	-4.05728
THAP11	-0.685411	2.95163	-2.37784	0.0201678	0.0972412	-4.05961
SEC61B	-0.659269	4.75361	-2.37756	0.0201817	0.097249	-4.06021
EFHC1	0.594293	3.22701	2.37721	0.0201997	0.0972767	-4.061
IP6K2	-0.664125	3.59389	-2.37666	0.0202271	0.0973496	-4.06219
ACAP3	-0.67802	2.83475	-2.37525	0.0202989	0.0976363	-4.06531
ZFYVE16	-0.715588	3.2704	-2.37195	0.020467	0.0983853	-4.07256
NT5DC2	-0.686042	3.20986	-2.36991	0.0205714	0.0988273	-4.07702
TIMP1	-0.825454	4.41741	-2.36942	0.0205966	0.0988888	-4.0781
MRPS18A	0.69417	3.10852	2.36837	0.0206506	0.0990671	-4.0804
DKK1	-0.7258	3.92707	-2.36821	0.0206587	0.0990671	-4.08075
ROBO1	-0.821854	2.91048	-2.36783	0.0206787	0.0991031	-4.0816
TBC1D8	0.763424	2.90325	2.36732	0.0207049	0.0991687	-4.08271
IQCG	0.810853	2.60977	2.36686	0.0207287	0.0992229	-4.08372
PIANP	-0.674985	3.17615	-2.36491	0.0208297	0.0995917	-4.08799
NIFK	-0.67095	3.26742	-2.36466	0.0208427	0.0995917	-4.08853
WIPF2	0.67953	2.79852	2.36465	0.0208433	0.0995917	-4.08856
ITGA3	0.704976	3.23573	2.36434	0.0208593	0.0996081	-4.08923
HINT3	0.608038	3.43087	2.36354	0.0209007	0.0997458	-4.09097
MKRN1	0.641064	3.8361	2.36163	0.0210004	0.100162	-4.09515
F2RL1	0.775706	2.50862	2.36014	0.0210785	0.100474	-4.09841
C9orf47	-0.637195	3.00015	-2.35978	0.0210974	0.100504	-4.0992
SEPTIN5	-0.695858	3.10122	-2.35724	0.0212316	0.101082	-4.10477
CAPN6	0.871534	2.68196	2.35598	0.0212983	0.101339	-4.10752
PIK3CG	-0.696851	2.71055	-2.35458	0.0213722	0.10163	-4.11056
CFAP221	0.800917	2.47869	2.35363	0.0214229	0.10181	-4.11264
H2BC3	-0.746224	2.61191	-2.35301	0.0214558	0.101893	-4.11399
ARHGAP4	-0.778098	2.78765	-2.35282	0.021466	0.101893	-4.1144
MYO9B	-0.636514	3.90806	-2.35122	0.0215513	0.102237	-4.11788
EEF1G	-0.562761	7.9785	-2.35095	0.0215658	0.102245	-4.11847
DNAJC4	-0.637271	3.22658	-2.34921	0.0216592	0.102626	-4.12226
HMCES	-0.731629	2.75569	-2.34837	0.0217049	0.102781	-4.12411
SPTLC2	-0.772728	3.04349	-2.34784	0.0217333	0.102855	-4.12526
PTH1R	-0.655272	3.31696	-2.34541	0.0218645	0.103381	-4.13054
FBXL7	-0.692783	2.91276	-2.3453	0.0218706	0.103381	-4.13078
FAM104A	0.604671	2.96566	2.34491	0.0218919	0.10342	-4.13163
ZDHHC6	0.630032	3.43388	2.34378	0.0219529	0.103647	-4.13407
NFIB	0.650749	3.15576	2.34273	0.0220101	0.103855	-4.13636
CLIP2	-0.708959	2.7258	-2.33947	0.022189	0.104637	-4.14345
DNAH5	0.711194	2.55835	2.33903	0.0222129	0.104688	-4.14439
BAHD1	-0.605427	3.1859	-2.33826	0.0222555	0.104826	-4.14607
KRT7	0.829667	2.57663	2.33761	0.0222914	0.104934	-4.14749
ATP1B3	0.663634	4.47782	2.33721	0.0223131	0.104973	-4.14834
SPATS2L	-0.733805	2.98327	-2.33669	0.0223422	0.105024	-4.14948
CTSF	-0.721295	3.05124	-2.33654	0.0223503	0.105024	-4.1498
GGTLC1	0.736305	2.93003	2.33596	0.0223826	0.105061	-4.15106
RNASEH2C	-0.561362	3.70418	-2.33592	0.0223847	0.105061	-4.15115
H1-4	-0.58516	5.0594	-2.33552	0.0224066	0.105102	-4.152
SMARCE1	-0.584981	4.61697	-2.33367	0.0225093	0.105522	-4.15601
MAPK3	-0.643353	3.19625	-2.33302	0.0225459	0.105631	-4.15743
PRKD3	-0.695858	3.0362	-2.33206	0.0225994	0.105819	-4.1595
KATNAL1	-0.708642	2.67117	-2.33062	0.0226797	0.106132	-4.16261
DGCR8	-0.617356	2.97022	-2.32976	0.0227282	0.106297	-4.16448
CBX2	-0.707154	3.15676	-2.32933	0.0227521	0.106346	-4.1654
LPAR3	0.809477	2.56545	2.32898	0.0227716	0.106375	-4.16615
PNRC1	-0.657376	5.53282	-2.3272	0.0228721	0.106748	-4.17001
RWDD1	-0.69318	3.50177	-2.32691	0.0228886	0.106748	-4.17064
MORN2	0.86015	2.93043	2.32685	0.0228919	0.106748	-4.17077
FAM189A2	0.781486	3.10833	2.32617	0.0229301	0.106864	-4.17223
DOCK1	-0.6025	3.30797	-2.32425	0.023039	0.107273	-4.17637
CRYL1	0.74827	2.69723	2.32415	0.0230448	0.107273	-4.17659
DGKZ	-0.683257	2.91322	-2.32379	0.0230651	0.107304	-4.17736
LCN2	0.943019	2.34468	2.32315	0.0231019	0.107413	-4.17876
ATP5F1D	-0.747062	3.98978	-2.32181	0.0231782	0.107704	-4.18165
TUBB2B	-0.909945	2.75883	-2.32122	0.0232121	0.107777	-4.18292
THUMPD1	0.696469	3.09969	2.32106	0.0232211	0.107777	-4.18326
EFTUD2	-0.647638	3.0438	-2.32053	0.0232511	0.107854	-4.18439
RUNX1	0.675375	3.44261	2.31983	0.0232916	0.107978	-4.18591
UQCRB	-0.576055	5.14722	-2.31918	0.023329	0.108089	-4.18732
MAN2B2	0.617268	2.81058	2.31853	0.0233664	0.108199	-4.18872
SLC18A2	0.961246	2.57102	2.31729	0.0234375	0.108465	-4.19137
YLPM1	-0.723894	2.70877	-2.31443	0.0236033	0.109169	-4.19754
LRP6	-0.64848	3.67839	-2.31389	0.0236347	0.10925	-4.1987
PKD2	-0.666428	3.64346	-2.31247	0.0237168	0.109566	-4.20174
MACF1	-0.614224	4.44284	-2.30934	0.0239004	0.11035	-4.20848
TCEA2	-0.616197	3.08996	-2.30766	0.0239987	0.110728	-4.21206
DENND10	-0.637845	2.99972	-2.30747	0.02401	0.110728	-4.21248
GALNT7	0.669801	2.68581	2.3055	0.0241264	0.111155	-4.2167
ICAM2	-0.713905	2.6627	-2.30543	0.0241307	0.111155	-4.21686
SEPTIN8	-0.789671	3.03401	-2.30418	0.0242046	0.111431	-4.21953
TAB2	-0.696157	3.71595	-2.30332	0.0242555	0.111521	-4.22136
RPLP1	-0.533057	8.00601	-2.30329	0.0242573	0.111521	-4.22143
WNT11	-0.730733	3.1194	-2.30314	0.0242664	0.111521	-4.22175
SLC2A10	-0.740359	2.64211	-2.3026	0.0242983	0.111593	-4.2229
SFMBT2	-0.700176	2.54104	-2.30241	0.02431	0.111593	-4.22332
RBM26	-0.607008	3.16087	-2.30083	0.0244043	0.111961	-4.2267
IRF2BPL	-0.798161	2.97623	-2.30013	0.0244458	0.112087	-4.22819
ARHGAP23	-0.675473	2.47661	-2.29949	0.0244842	0.112158	-4.22956
KCNQ3	-0.684668	2.4357	-2.2994	0.0244895	0.112158	-4.22975
TMEM215	-0.92419	2.35173	-2.29894	0.0245172	0.11222	-4.23073
PRSS12	-0.763252	2.89002	-2.29777	0.0245877	0.112478	-4.23324
SIRPA	-0.791235	3.55178	-2.29649	0.0246649	0.112763	-4.23598
GASK1B	-0.751031	3.50243	-2.29626	0.0246785	0.112763	-4.23646
RSRP1	0.720151	4.75344	2.29552	0.0247234	0.112904	-4.23805
SGPL1	0.733902	3.46608	2.29374	0.0248313	0.113331	-4.24185
PLEK	-0.749625	2.76879	-2.29286	0.0248848	0.113488	-4.24373
CTC1	0.671149	3.06442	2.2927	0.0248943	0.113488	-4.24406
BEX3	-0.633666	3.06228	-2.2915	0.0249674	0.113756	-4.24662
TNIP1	0.62396	3.04224	2.28977	0.0250733	0.114128	-4.25031
SOX18	-0.737772	2.68304	-2.2897	0.0250776	0.114128	-4.25046
ABI2	-0.698927	3.38578	-2.28842	0.025156	0.114364	-4.25318
VAMP3	-0.707689	4.25358	-2.28838	0.0251584	0.114364	-4.25327
EIF3D	-0.628626	4.31373	-2.28783	0.0251922	0.114436	-4.25444
RPL14	-0.527881	7.59209	-2.28766	0.0252031	0.114436	-4.25482
FBXO15	0.635139	2.94853	2.28709	0.0252376	0.114528	-4.25601
MT1HL1	0.978714	3.01554	2.28683	0.0252537	0.114535	-4.25656
TMEM151B	0.670961	2.94385	2.28388	0.0254362	0.115297	-4.26285
LAYN	-0.739271	2.66069	-2.27996	0.0256803	0.116337	-4.27117
NOL4L	-0.686923	2.77774	-2.27861	0.0257647	0.116617	-4.27403
MIB1	-0.690121	3.51429	-2.27851	0.0257714	0.116617	-4.27426
CIAO1	-0.654215	3.28178	-2.27822	0.0257897	0.116633	-4.27488
DND1	-0.698114	3.37548	-2.27543	0.0259649	0.117359	-4.28078
C5orf24	-0.618144	3.78388	-2.27502	0.0259908	0.117409	-4.28164
NPAS3	0.753125	2.70587	2.27394	0.0260595	0.117591	-4.28395
EMP2	0.745923	3.40339	2.27374	0.0260719	0.117591	-4.28436
CHST11	-0.862975	2.06208	-2.27369	0.0260754	0.117591	-4.28448
RTL8C	-0.592546	4.82835	-2.27285	0.0261284	0.117763	-4.28625
RAP1B	-0.618047	4.35319	-2.27025	0.0262938	0.118399	-4.29174
LAS1L	-0.668505	2.87887	-2.27002	0.0263088	0.118399	-4.29224
SAMSN1	-0.803555	2.80536	-2.26993	0.0263142	0.118399	-4.29242
C1QTNF5	-0.694829	2.7184	-2.26794	0.0264418	0.118906	-4.29663
SREBF1	-0.692136	3.29277	-2.26752	0.0264691	0.118936	-4.29753
PRRC2C	0.58683	3.63142	2.26737	0.0264784	0.118936	-4.29783
TLE5	-0.585765	5.43305	-2.26616	0.0265564	0.119219	-4.30039
IRS1	-0.699882	2.83136	-2.2654	0.0266051	0.119355	-4.30199
PGAP6	0.691714	2.95115	2.26507	0.0266267	0.119355	-4.3027
VAMP5	-0.644776	2.90565	-2.26476	0.0266468	0.119355	-4.30335
PAPSS2	-0.746598	2.62641	-2.26465	0.0266537	0.119355	-4.30358
DNAH9	0.783829	2.37673	2.26453	0.0266618	0.119355	-4.30384
MZT2A	-0.693106	2.92977	-2.26408	0.0266904	0.119415	-4.30477
NAAA	0.754884	3.03168	2.26281	0.0267731	0.119718	-4.30747
LAMC2	0.744086	2.39206	2.26131	0.0268701	0.120084	-4.31061
BTF3L4	-0.700069	3.27915	-2.26101	0.0268901	0.120106	-4.31126
TPRA1	-0.646819	2.72555	-2.25971	0.0269749	0.120417	-4.314
S1PR2	-0.695755	3.01324	-2.25934	0.0269987	0.120456	-4.31477
CDK5RAP3	0.586448	4.12808	2.25514	0.0272746	0.121618	-4.32361
PPDPF	0.51765	6.02291	2.25399	0.0273507	0.12189	-4.32604
UPK1B	0.896768	2.89691	2.25223	0.0274674	0.122168	-4.32974
MT1A	0.823338	2.63549	2.25219	0.0274701	0.122168	-4.32982
IFFO1	-0.657562	2.63237	-2.25214	0.0274734	0.122168	-4.32993
SLC25A25	-0.679132	2.81742	-2.25198	0.0274839	0.122168	-4.33026
DNPEP	-0.679851	3.49204	-2.25176	0.0274987	0.122168	-4.33073
PPCS	0.684793	3.39154	2.25165	0.0275054	0.122168	-4.33094
HNRNPA2B1	-0.429691	7.09055	-2.2508	0.0275619	0.122234	-4.33272
TMEM167A	-0.508574	4.35848	-2.25069	0.0275697	0.122234	-4.33297
CACHD1	-0.719296	2.86319	-2.25055	0.0275791	0.122234	-4.33327
FCER1G	-0.656487	3.9222	-2.25051	0.0275818	0.122234	-4.33335
APOBEC3G	-0.729361	2.93798	-2.24967	0.0276373	0.122411	-4.3351
RECK	-0.710937	2.82049	-2.2494	0.0276558	0.122425	-4.33568
BCL6B	-0.742779	2.48336	-2.24914	0.0276728	0.122432	-4.33621
CDC42EP5	-0.579345	3.2996	-2.24761	0.0277752	0.122817	-4.33942
PRXL2B	-0.625082	3.68173	-2.24675	0.0278331	0.123004	-4.34123
SF3A2	-0.760376	2.73746	-2.24649	0.0278506	0.123013	-4.34178
CSF3R	-0.735298	2.37245	-2.24574	0.0279006	0.123162	-4.34334
CDC25B	-0.775611	3.10537	-2.24537	0.0279256	0.123162	-4.34412
TANC1	-0.687543	2.99972	-2.2451	0.027944	0.123162	-4.34469
ST3GAL6	0.772062	2.96648	2.24494	0.0279551	0.123162	-4.34503
CHST2	-0.782041	2.62524	-2.24484	0.0279617	0.123162	-4.34524
DSG2	0.78073	2.50009	2.24414	0.0280085	0.1233	-4.34669
P3H4	-0.667544	2.92327	-2.24375	0.0280349	0.123347	-4.34751
ATP11A	0.629956	3.12795	2.2433	0.0280655	0.123384	-4.34845
RUNDC1	0.52017	3.51358	2.24317	0.0280743	0.123384	-4.34873
SLC49A3	-0.630221	3.62678	-2.24144	0.0281913	0.12383	-4.35234
AKAP12	-0.673415	2.91932	-2.24033	0.0282671	0.124094	-4.35467
CYB5R3	-0.56374	4.09185	-2.23838	0.0284002	0.12461	-4.35875
ALDH2	0.70705	3.51779	2.23813	0.0284171	0.124615	-4.35927
FGB	0.764105	2.61253	2.23705	0.0284912	0.124806	-4.36153
SLC18B1	0.742939	2.85122	2.23704	0.028492	0.124806	-4.36155
TMEM245	0.664412	2.91309	2.23617	0.0285512	0.124996	-4.36335
RSPO1	-0.730795	2.54911	-2.23454	0.0286635	0.125419	-4.36676
DMPK	-0.638683	3.23956	-2.23415	0.0286906	0.125468	-4.36758
NDUFA7	0.525488	3.70619	2.23357	0.0287302	0.125572	-4.36878
OSBPL3	0.632032	3.64468	2.23313	0.0287605	0.125636	-4.36969
H2AC12	-0.704577	3.49877	-2.2329	0.0287764	0.125636	-4.37017
PRDX1	0.5938	3.91504	2.23266	0.0287934	0.125641	-4.37068
IPO9	-0.560431	3.34889	-2.23166	0.0288622	0.125872	-4.37276
HCLS1	-0.670241	3.37474	-2.23044	0.0289474	0.126174	-4.37531
TMEM134	0.65447	3.36894	2.22972	0.0289973	0.126305	-4.37681
KDM5B	-0.549565	3.31641	-2.22955	0.0290092	0.126305	-4.37716
KIF13B	0.738777	2.57632	2.2288	0.0290613	0.126396	-4.37872
KIAA0930	-0.63488	2.9948	-2.22879	0.0290618	0.126396	-4.37873
ELMO1	-0.735048	3.02816	-2.22764	0.0291422	0.126676	-4.38113
PPP1R16A	0.763383	2.78253	2.227	0.0291874	0.126803	-4.38247
PCED1B	0.692302	2.64117	2.2261	0.0292505	0.127008	-4.38435
HES1	0.676612	3.2896	2.22501	0.0293265	0.127269	-4.3866
NME4	-0.600107	3.19749	-2.22464	0.0293529	0.127314	-4.38738
HLA-DOA	-0.808463	2.83324	-2.22392	0.0294035	0.127407	-4.38887
PPP3R1	-0.635052	4.42374	-2.22387	0.0294067	0.127407	-4.38896
PLCB2	-0.794191	2.93464	-2.22352	0.0294317	0.127447	-4.3897
ZNF652	0.75452	3.05561	2.22138	0.0295829	0.128031	-4.39414
C20orf85	0.841779	2.86425	2.2204	0.0296527	0.128264	-4.39619
DPH5	-0.666641	2.77096	-2.2197	0.0297023	0.128408	-4.39764
DHX35	-0.654468	2.81574	-2.21828	0.0298036	0.128776	-4.40058
PEX13	0.649252	2.66639	2.21646	0.029933	0.129265	-4.40434
RAB17	0.689323	2.68556	2.21387	0.0301188	0.129997	-4.4097
GOLGA7	-0.572473	4.04755	-2.21343	0.030151	0.130065	-4.41062
NEDD9	0.707272	2.81114	2.21182	0.030267	0.130495	-4.41395
NES	-0.781619	2.31061	-2.2108	0.0303408	0.130676	-4.41606
THRA	-0.611529	3.33721	-2.21068	0.0303498	0.130676	-4.41631
PTPRE	-0.74683	2.61043	-2.21056	0.0303584	0.130676	-4.41656
FLCN	-0.670989	3.07747	-2.2103	0.0303771	0.130685	-4.41709
CDC42EP2	-0.671054	2.56181	-2.2091	0.030464	0.130989	-4.41957
HYI	-0.545137	3.07969	-2.2087	0.0304936	0.13099	-4.42041
ZNF581	-0.657143	3.0681	-2.20842	0.0305137	0.13099	-4.42098
SEMA3B	0.726258	2.76887	2.20842	0.0305138	0.13099	-4.42098
MEX3A	-0.709895	2.97909	-2.20764	0.0305703	0.131162	-4.42258
IPO5	-0.694068	3.41767	-2.20572	0.030711	0.131694	-4.42656
DRC1	0.767909	2.40205	2.2041	0.0308298	0.132133	-4.4299
DST	-0.722453	2.77593	-2.20293	0.0309159	0.13243	-4.43231
KLHL18	-0.603395	2.97335	-2.20175	0.0310028	0.132663	-4.43474
FYB1	-0.705758	3.26008	-2.20174	0.0310036	0.132663	-4.43476
CLPP	-0.534845	3.82811	-2.19815	0.0312689	0.133726	-4.44213
LDLRAD1	0.714278	2.96556	2.19778	0.0312971	0.133774	-4.44291
TAS2R60	-0.700577	3.29057	-2.19616	0.0314179	0.134219	-4.44624
WDR41	-0.733485	3.08942	-2.19471	0.0315264	0.13461	-4.44922
HOXC4	-0.759007	2.61647	-2.19346	0.0316201	0.134937	-4.45179
FNDC3B	0.596774	4.33192	2.19171	0.0317517	0.135426	-4.45537
AJUBA	-0.630126	3.23631	-2.19139	0.0317753	0.135454	-4.45602
VNN1	0.803775	2.60249	2.19096	0.0318078	0.13552	-4.4569
IL2RG	-0.698011	2.63497	-2.19055	0.0318387	0.135579	-4.45774
SPTAN1	-0.568267	4.2964	-2.18996	0.0318833	0.135696	-4.45895
SNRPB2	-0.646475	3.38981	-2.18901	0.0319555	0.135884	-4.4609
MYC	-0.757999	4.19687	-2.18893	0.0319617	0.135884	-4.46107
DHX36	-0.601263	3.18933	-2.18839	0.0320025	0.135964	-4.46217
SLC45A4	0.588517	2.95423	2.18823	0.0320147	0.135964	-4.4625
ATXN10	-0.615869	3.41032	-2.18773	0.0320531	0.136054	-4.46354
SCARB1	-0.692759	2.73259	-2.18734	0.0320828	0.136101	-4.46434
C16orf70	0.706362	2.77866	2.18713	0.0320982	0.136101	-4.46475
ODR4	0.623281	3.08925	2.1851	0.0322529	0.136683	-4.4689
FRS2	-0.65982	3.32149	-2.18456	0.0322942	0.13672	-4.47001
VEZF1	0.646712	3.34633	2.18434	0.0323116	0.13672	-4.47047
ZNF326	-0.630621	2.95506	-2.18431	0.0323132	0.13672	-4.47052
APBB3	-0.720459	3.70357	-2.18408	0.0323315	0.136725	-4.47101
INVS	-0.654193	2.87899	-2.18384	0.0323495	0.136728	-4.47149
PIGT	0.582796	4.0341	2.183	0.0324142	0.136869	-4.47321
CD47	0.623196	3.62336	2.18279	0.0324304	0.136869	-4.47364
ZNF704	-0.651642	3.41329	-2.18273	0.0324344	0.136869	-4.47375
FANCE	-0.62918	2.99807	-2.18217	0.0324776	0.136978	-4.4749
DGCR6L	-0.626581	3.41012	-2.17814	0.0327889	0.138218	-4.48314
TKFC	0.69079	2.98097	2.17751	0.0328374	0.138349	-4.48441
BACE1	-0.65663	2.92535	-2.1767	0.032901	0.138543	-4.48608
OSTC	-0.617397	3.6061	-2.17562	0.0329849	0.138823	-4.48828
ITGA1	-0.736878	2.67671	-2.17477	0.0330511	0.139028	-4.49001
ZNF85	-0.663353	3.01128	-2.17426	0.0330907	0.139121	-4.49104
HARS2	0.651737	2.72993	2.17303	0.0331868	0.139451	-4.49354
SNRK	-0.636913	2.95432	-2.17237	0.0332386	0.139595	-4.49489
CD53	-0.741165	3.16937	-2.17087	0.0333571	0.140019	-4.49796
CCDC71L	-0.794639	2.78333	-2.16981	0.0334403	0.140129	-4.5001
ACAA2	-0.686867	3.02389	-2.16952	0.0334628	0.140129	-4.50068
HCST	-0.635343	2.95341	-2.16952	0.0334634	0.140129	-4.5007
PPP2R5A	0.720765	3.30159	2.16947	0.0334667	0.140129	-4.50078
SPATA6L	0.643054	2.88589	2.16941	0.0334716	0.140129	-4.50091
SETDB2	-0.611487	2.97236	-2.16856	0.0335391	0.140338	-4.50265
CERS4	-0.700148	2.85955	-2.16814	0.0335722	0.140403	-4.5035
RUSC2	-0.596887	2.98559	-2.16785	0.0335952	0.140414	-4.50409
METAP2	-0.67794	3.30967	-2.16753	0.0336209	0.140414	-4.50475
ISOC1	-0.792783	3.23737	-2.16744	0.0336279	0.140414	-4.50492
ACVR2A	-0.682112	2.84953	-2.167	0.0336626	0.140485	-4.50581
MLXIP	-0.601607	3.69773	-2.16653	0.0336996	0.140566	-4.50676
RBMX	-0.548629	4.25391	-2.16567	0.0337681	0.140777	-4.50851
LARGE1	-0.644003	2.88902	-2.16471	0.0338444	0.141021	-4.51046
HEY2	0.654276	2.74367	2.16342	0.0339479	0.141355	-4.51309
ACE	0.832135	3.31617	2.16326	0.03396	0.141355	-4.5134
TGFBR1	-0.678318	2.82995	-2.16267	0.0340072	0.141477	-4.51459
LCLAT1	0.681672	2.55036	2.16141	0.0341088	0.141826	-4.51716
PDXK	0.609414	3.5735	2.16098	0.0341433	0.141895	-4.51803
SERP1	0.510544	4.9062	2.16038	0.034191	0.142019	-4.51924
KIF7	-0.673829	2.52321	-2.15881	0.0343178	0.142471	-4.52242
PLS3	-0.679626	3.33402	-2.15792	0.0343897	0.142695	-4.52422
ARMC3	0.790507	2.34916	2.15759	0.0344167	0.142732	-4.5249
HDGFL3	-0.585214	3.4775	-2.15669	0.0344889	0.142957	-4.52671
LIMD2	-0.607005	3.33747	-2.15642	0.0345112	0.142975	-4.52726
CYGB	-0.705152	2.74323	-2.15326	0.0347683	0.143965	-4.53365
ABO	0.726269	2.42374	2.15243	0.0348363	0.144171	-4.53533
CFH	0.723674	2.56742	2.15171	0.0348946	0.144337	-4.53677
HADHA	-0.608958	3.71307	-2.15122	0.034935	0.144396	-4.53777
HSD3B2	-0.64911	2.86526	-2.15107	0.0349473	0.144396	-4.53807
EPB41L5	0.562543	2.80018	2.15086	0.0349645	0.144396	-4.53849
CREBBP	-0.655689	3.11307	-2.15065	0.0349815	0.144396	-4.53891
ECE2	-0.686262	3.00235	-2.14901	0.0351162	0.144877	-4.54222
CZIB	-0.667764	2.95972	-2.1484	0.0351664	0.145009	-4.54345
SLC39A8	0.697122	2.57978	2.14745	0.0352452	0.145206	-4.54537
PGGHG	0.749925	3.46319	2.14738	0.0352507	0.145206	-4.54551
RANGRF	0.606077	3.56756	2.14475	0.0354683	0.145983	-4.5508
JMY	-0.704112	3.13752	-2.14466	0.0354762	0.145983	-4.55099
JPT1	0.610006	3.63905	2.14411	0.0355217	0.146095	-4.55209
ATP6V0C	0.509733	4.02623	2.14325	0.0355931	0.146313	-4.55382
PARVB	-0.688089	2.76764	-2.14238	0.035666	0.146537	-4.55558
SMARCD3	-0.650584	2.83366	-2.1419	0.0357056	0.146623	-4.55653
HMGXB3	0.665574	2.70228	2.14114	0.0357698	0.146811	-4.55808
ORMDL2	0.661628	3.26404	2.14042	0.0358293	0.14698	-4.55951
RAB12	-0.619591	3.00178	-2.14004	0.0358619	0.146986	-4.56029
RSL24D1	-0.567229	4.25402	-2.13996	0.0358679	0.146986	-4.56043
ELOF1	-0.658415	3.64919	-2.13968	0.0358916	0.146994	-4.561
SLC46A2	0.949857	2.12822	2.1395	0.0359068	0.146994	-4.56136
METTL22	-0.602542	2.86568	-2.13903	0.0359462	0.147032	-4.56231
SLC23A2	-0.580245	3.01969	-2.13895	0.035953	0.147032	-4.56247
HMX1	-0.649871	3.96187	-2.13745	0.0360796	0.147474	-4.56549
TXNDC5	-0.58634	5.37838	-2.13686	0.0361288	0.147599	-4.56666
SARNP	-0.581533	3.27764	-2.13573	0.0362246	0.147914	-4.56894
CUEDC2	-0.595143	2.89606	-2.13387	0.0363824	0.148482	-4.57267
LITAF	-0.581717	4.92646	-2.13301	0.0364555	0.148704	-4.57439
NKAPD1	-0.546582	3.14939	-2.12736	0.0369384	0.150597	-4.58569
GABPA	-0.601406	2.98699	-2.12698	0.0369714	0.150632	-4.58646
CDV3	-0.544623	4.64456	-2.12682	0.036985	0.150632	-4.58677
ID2	0.633834	4.20057	2.12622	0.0370362	0.150763	-4.58796
USP53	0.815737	2.45583	2.12525	0.0371204	0.151029	-4.58991
ATP6V1A	0.583454	2.78769	2.12371	0.0372532	0.151491	-4.59297
PHLDA1	-0.704124	2.80861	-2.12247	0.037361	0.151851	-4.59545
CBX1	-0.648389	3.30725	-2.12225	0.0373799	0.151851	-4.59589
APOBEC3C	-0.604267	2.75237	-2.12165	0.0374321	0.151898	-4.59709
FTO	-0.611106	3.19404	-2.12164	0.0374331	0.151898	-4.59711
EXT1	-0.690858	3.02398	-2.12146	0.0374489	0.151898	-4.59747
CARD9	-0.631167	3.31502	-2.12122	0.0374702	0.151907	-4.59796
ACVR1B	0.609435	2.8835	2.11914	0.0376516	0.152565	-4.6021
FAM102A	-0.580075	3.97865	-2.11856	0.0377024	0.152693	-4.60326
MXD4	-0.600739	4.23972	-2.11741	0.0378028	0.153021	-4.60554
ABTB2	-0.822082	2.6025	-2.11716	0.0378251	0.153034	-4.60604
EIF3M	-0.575115	3.44793	-2.11634	0.0378966	0.153206	-4.60766
RPS25	-0.519306	7.02909	-2.11624	0.0379061	0.153206	-4.60788
KLHL8	-0.625994	3.06851	-2.11518	0.0379994	0.153504	-4.60998
GUSB	0.696679	3.78741	2.11442	0.0380658	0.153622	-4.61148
RAB7A	-0.543981	4.11605	-2.11441	0.0380672	0.153622	-4.61151
CCT2	-0.603507	3.56897	-2.11405	0.0380987	0.153671	-4.61222
TFAP4	-0.634929	2.67421	-2.11381	0.0381198	0.153678	-4.61269
OSBPL1A	-0.701706	3.3092	-2.11331	0.0381641	0.153779	-4.61369
TES	0.697321	3.32306	2.11266	0.0382215	0.153932	-4.61498
HNRNPD	-0.537309	4.24121	-2.11085	0.0383823	0.154502	-4.61857
ZNF664	0.618645	3.58188	2.10883	0.0385627	0.155149	-4.62259
NDUFAF2	-0.613538	2.89529	-2.10819	0.0386199	0.155301	-4.62386
TMEM255B	-0.716695	2.99493	-2.10777	0.0386571	0.155315	-4.62468
ANXA11	0.614602	3.78052	2.10771	0.0386626	0.155315	-4.62481
RDH13	0.510587	4.02597	2.10724	0.038705	0.155342	-4.62575
SKAP1	0.722506	2.40957	2.1072	0.0387084	0.155342	-4.62582
NUP88	0.579839	3.22005	2.10573	0.03884	0.155791	-4.62873
WAS	-0.700125	2.73664	-2.10542	0.038868	0.155801	-4.62934
C1RL	-0.671768	3.17451	-2.10526	0.0388826	0.155801	-4.62967
SNX30	0.643011	3.01599	2.10505	0.0389011	0.155801	-4.63007
IMPA2	0.616767	3.06329	2.1048	0.038924	0.155814	-4.63058
EHMT2	-0.669902	2.83453	-2.1041	0.0389867	0.155986	-4.63195
RBSN	-0.59606	2.87091	-2.1036	0.0390321	0.155996	-4.63295
ZRANB2	-0.744096	3.58829	-2.10355	0.0390363	0.155996	-4.63304
EGFR	-0.667397	3.13815	-2.10342	0.0390482	0.155996	-4.6333
ADA	-0.685289	2.55213	-2.10276	0.0391084	0.156159	-4.63462
AP2S1	-0.708368	3.73157	-2.10214	0.0391642	0.156303	-4.63584
SLC39A10	-0.610668	2.77031	-2.10088	0.0392782	0.156641	-4.63833
IL6ST	0.685627	4.53838	2.10077	0.0392883	0.156641	-4.63855
CECR2	0.677768	2.63623	2.09843	0.0395011	0.15741	-4.64317
BRD4	-0.451864	4.50086	-2.09751	0.0395847	0.157664	-4.64498
ANG	0.641987	2.90756	2.09723	0.0396107	0.157689	-4.64554
RSL1D1	-0.604469	3.4431	-2.09691	0.0396399	0.157726	-4.64617
USP31	-0.720596	2.80942	-2.09623	0.0397022	0.157895	-4.64752
ARMCX4	-0.69087	2.52506	-2.09507	0.0398086	0.158183	-4.64981
[truncated: 5,947 more rows]
