# Supplementary material for: Spatial transcriptomic analysis identifies epithelium-macrophage crosstalk in endometriotic lesions
Source: iScience. 2025 Jan 10;28(2):111790. doi: 10.1016/j.isci.2025.111790 (PMC11810701; doi:10.1016/j.isci.2025.111790)
Supplement: Table S5. Excel file containing differential gene expression results from epithelium stroma in the lesions, related to Figure S3 [file mmc6.xlsx]

## Sheet: Lesions - Fig S3
Gene_name	logFC	AveExpr	t	P.Value	adj.P.Val	B
DCN	-3.81287	5.23098	-15.2046	8.375e-24	6.65478e-20	43.5111
WFDC2	4.33648	4.63338	14.2236	2.84382e-22	1.12985e-18	40.1106
LGALS1	-3.17436	6.12656	-13.9774	7.02217e-22	1.63958e-18	39.2365
NID1	-3.60463	4.90524	-13.9297	8.37274e-22	1.63958e-18	39.0663
SCNN1A	3.41144	3.87124	13.8732	1.0317e-21	1.63958e-18	38.8642
PAX8	3.76126	3.5986	13.6276	2.5706e-21	3.40433e-18	37.9803
SLC34A2	4.2906	4.00816	13.1581	1.50321e-20	1.70636e-17	36.2682
COL6A2	-3.35898	5.26012	-12.7356	7.54476e-20	7.49384e-17	34.702
MUC1	3.92979	3.91465	12.677	9.45286e-20	8.34582e-17	34.4829
PDGFRA	-3.29246	4.50075	-11.7101	4.14703e-18	3.29523e-15	30.8035
COL6A1	-3.12069	5.66573	-11.5769	7.04098e-18	5.08615e-15	30.2876
CAPS	3.64488	4.30322	11.5467	7.94004e-18	5.18542e-15	30.1705
ASRGL1	3.29215	3.56227	11.5301	8.48357e-18	5.18542e-15	30.106
SCGB2A1	4.25958	5.30673	11.2081	3.08306e-17	1.74986e-14	28.8476
TIMP2	-3.05851	5.0554	-10.9452	8.914e-17	4.72205e-14	27.8117
CLDN4	2.89846	3.31473	10.8397	1.3674e-16	6.79085e-14	27.394
CRISPLD2	-3.11236	4.19655	-10.5686	4.12913e-16	1.91559e-13	26.3148
CDH11	-3.18209	4.22071	-10.5565	4.33938e-16	1.91559e-13	26.2663
SLPI	4.21674	4.35132	10.5117	5.21232e-16	2.12893e-13	26.0872
CLU	4.0946	4.32197	10.5049	5.35849e-16	2.12893e-13	26.0602
MAL2	3.05209	2.77454	10.4748	6.06265e-16	2.29399e-13	25.9396
EYA2	3.15317	3.46489	10.4348	7.14332e-16	2.58004e-13	25.7793
COL1A1	-3.29328	6.69799	-10.022	3.91585e-15	1.35284e-12	24.1165
MECOM	2.7356	3.31014	9.88943	6.78251e-15	2.20617e-12	23.5794
MXRA8	-2.64547	4.36487	-9.88386	6.94114e-15	2.20617e-12	23.5568
COL3A1	-3.90531	6.31707	-9.76297	1.14701e-14	3.50544e-12	23.0657
EPS8L1	2.84397	2.54129	9.74803	1.22056e-14	3.53386e-12	23.0049
COL6A3	-3.09515	3.61821	-9.74322	1.24526e-14	3.53386e-12	22.9853
SERPINF1	-2.6631	4.38388	-9.69561	1.51821e-14	4.15989e-12	22.7915
DDR1	2.8429	3.57275	9.64416	1.88114e-14	4.98251e-12	22.5818
SPARC	-3.29635	4.4875	-9.60634	2.20247e-14	5.64543e-12	22.4276
APCDD1	-2.93157	5.21065	-9.42979	4.60433e-14	1.14331e-11	21.7063
AXL	-2.04292	4.15791	-9.40237	5.16407e-14	1.24345e-11	21.5941
FBN1	-2.6784	3.69967	-9.25638	9.51826e-14	2.22447e-11	20.9958
FLNA	-2.17189	5.15582	-9.20274	1.19203e-13	2.70624e-11	20.7757
TMEM101	3.1527	4.79642	9.1588	1.43343e-13	3.16389e-11	20.5952
EHF	3.17559	2.96447	9.10072	1.82944e-13	3.92884e-11	20.3566
EZR	2.55309	4.73775	8.98069	3.0303e-13	6.33652e-11	19.8628
HSPB6	-2.47757	3.67773	-8.96604	3.22287e-13	6.56638e-11	19.8025
COL5A1	-3.06955	4.20427	-8.92849	3.77472e-13	7.49848e-11	19.6478
MMP2	-3.03874	5.27288	-8.79653	6.58097e-13	1.27542e-10	19.1039
TWIST2	-2.56179	3.86594	-8.7415	8.29934e-13	1.57016e-10	18.8769
C1S	-2.98064	4.36437	-8.72624	8.85089e-13	1.63556e-10	18.814
TIMP3	-2.81703	4.10326	-8.69062	1.02855e-12	1.8565e-10	18.667
ADAM33	-2.63591	3.52792	-8.68181	1.06752e-12	1.8565e-10	18.6306
HIC1	-2.50146	3.44008	-8.67658	1.09134e-12	1.8565e-10	18.609
SLC25A29	2.63069	3.79467	8.67511	1.0981e-12	1.8565e-10	18.6029
ADGRA2	-2.59531	2.79115	-8.64275	1.25878e-12	2.0838e-10	18.4693
HOXA10	-2.77258	3.63296	-8.63715	1.28888e-12	2.08853e-10	18.4462
PHLDB1	-2.26713	3.8073	-8.63254	1.3142e-12	2.08853e-10	18.4271
KRT18	2.19811	4.35531	8.60569	1.47188e-12	2.29325e-10	18.3163
HOMER2	2.93554	3.54853	8.59745	1.52397e-12	2.32874e-10	18.2822
C2orf88	2.88218	3.52151	8.59289	1.55363e-12	2.32927e-10	18.2634
SOX17	3.00086	3.9929	8.47873	2.51594e-12	3.65302e-10	17.7917
KRT8	2.56192	4.27482	8.47755	2.52852e-12	3.65302e-10	17.7868
CDH1	2.46287	3.04307	8.42753	3.12352e-12	4.43205e-10	17.58
PLPP2	2.1957	3.42801	8.37929	3.82964e-12	5.33865e-10	17.3806
RHEX	2.28372	2.86475	8.37456	3.90699e-12	5.35258e-10	17.361
PRDM1	-2.52072	4.25876	-8.21176	7.77507e-12	1.04713e-09	16.6877
PCOLCE	-2.89178	3.98036	-8.15421	9.91671e-12	1.30538e-09	16.4497
CPXM1	-2.59704	3.63359	-8.15173	1.00212e-11	1.30538e-09	16.4394
PTPN3	2.20529	2.94154	8.14497	1.03119e-11	1.30897e-09	16.4115
CCND2	-2.35109	3.70048	-8.14345	1.03782e-11	1.30897e-09	16.4052
F11R	2.22987	3.19919	8.13344	1.08269e-11	1.34423e-09	16.3638
PERP	2.15364	3.42577	8.07	1.41575e-11	1.7307e-09	16.1014
A2M	-2.44257	5.50928	-7.98696	2.01118e-11	2.42134e-09	15.758
PLPP3	-2.13952	4.7203	-7.97665	2.1008e-11	2.49148e-09	15.7153
EPS8L2	2.29252	2.92859	7.97112	2.15045e-11	2.51287e-09	15.6925
C19orf33	2.73057	2.87871	7.9602	2.25205e-11	2.59345e-09	15.6473
EFEMP1	-2.85155	3.40853	-7.95066	2.34475e-11	2.66163e-09	15.6079
CLDN3	2.65193	3.27643	7.9115	2.76683e-11	3.0571e-09	15.4459
SPINT1	2.582	3.247	7.91122	2.77009e-11	3.0571e-09	15.4448
TBX3	-2.47925	3.6594	-7.89642	2.94891e-11	3.20987e-09	15.3836
LIMS3	2.29447	4.88261	7.86604	3.35297e-11	3.60037e-09	15.258
APOD	-2.44291	3.73492	-7.84816	3.61609e-11	3.83113e-09	15.1841
LUM	-2.92077	4.80924	-7.82155	4.04639e-11	4.2306e-09	15.0742
TSHZ3	-2.52875	3.15148	-7.7879	4.6647e-11	4.81373e-09	14.9351
IGF2	-3.36248	6.01295	-7.78135	4.79558e-11	4.88534e-09	14.908
EPCAM	2.2076	3.31179	7.74462	5.60038e-11	5.63299e-09	14.7563
KCNC3	2.71097	2.82969	7.69415	6.93076e-11	6.88398e-09	14.5479
ST14	2.23559	3.20227	7.64954	8.36693e-11	8.20786e-09	14.3638
HAND2	-2.47415	3.53357	-7.63301	8.97179e-11	8.69389e-09	14.2955
CD248	-2.69094	3.72884	-7.61863	9.53299e-11	9.1264e-09	14.2362
MME	-2.3515	3.35247	-7.60772	9.98198e-11	9.44248e-09	14.1912
PLEKHH2	-2.05354	2.9967	-7.60071	1.02819e-10	9.61178e-09	14.1622
C3	3.45075	5.65877	7.59627	1.0476e-10	9.67936e-09	14.144
FBXO21	2.29864	3.7609	7.58198	1.11275e-10	1.01631e-08	14.085
CFD	-2.54145	4.13447	-7.57772	1.13289e-10	1.02295e-08	14.0674
ISLR	-2.73855	4.93332	-7.52976	1.38689e-10	1.23823e-08	13.8697
ZCCHC24	-2.32172	3.58269	-7.51375	1.48377e-10	1.31001e-08	13.8037
PRSS23	-2.25568	2.89825	-7.49981	1.57361e-10	1.37405e-08	13.7462
TSPAN1	2.97732	2.92256	7.48188	1.69714e-10	1.4635e-08	13.6723
ADCYAP1R1	2.81413	2.728	7.47969	1.71288e-10	1.4635e-08	13.6633
GABRP	3.32368	3.55135	7.46553	1.81821e-10	1.53696e-08	13.605
EFHD1	-2.08528	2.98914	-7.39785	2.41803e-10	2.02249e-08	13.3263
IGFBP6	-2.64632	2.70293	-7.3578	2.86219e-10	2.36906e-08	13.1615
NR2F2	-2.23365	5.06633	-7.34795	2.98334e-10	2.44388e-08	13.121
CD24	2.00719	4.05271	7.33488	3.15202e-10	2.55571e-08	13.0673
ELF3	2.37382	3.42838	7.28159	3.944e-10	3.16556e-08	12.8482
PATJ	1.87792	3.26975	7.23146	4.86894e-10	3.86886e-08	12.6424
ODF3B	2.02052	3.57897	7.21138	5.29757e-10	4.16777e-08	12.56
PDGFRB	-1.94998	3.55604	-7.2052	5.43702e-10	4.23555e-08	12.5346
TPST1	-1.92051	4.20961	-7.16055	6.55804e-10	5.05924e-08	12.3515
TSTD1	1.9369	3.65745	7.15506	6.71092e-10	5.1274e-08	12.3289
ESRP1	1.93614	2.83794	7.11031	8.09671e-10	6.12728e-08	12.1456
FXYD3	2.2351	2.41005	7.08684	8.93387e-10	6.69703e-08	12.0495
ANTXR2	-2.18744	3.42878	-7.08206	9.11491e-10	6.76889e-08	12.0299
SPATA18	2.17389	2.91089	7.04258	1.07546e-09	7.91257e-08	11.8684
AFDN	2.0501	3.43639	7.01072	1.22894e-09	8.95888e-08	11.7381
COL4A1	-2.11696	4.43865	-6.98786	1.35229e-09	9.76844e-08	11.6447
GNLY	-2.78734	5.03324	-6.97919	1.40225e-09	1.00381e-07	11.6093
ECM1	-2.24583	3.71691	-6.95657	1.54142e-09	1.09358e-07	11.5169
HPN	1.88646	3.27452	6.9531	1.56397e-09	1.09976e-07	11.5027
ADCY3	-1.95172	3.04427	-6.91709	1.81796e-09	1.26715e-07	11.3558
PKHD1L1	2.79164	3.33987	6.90691	1.89691e-09	1.30791e-07	11.3143
SFRP4	-2.72866	4.99891	-6.90535	1.90936e-09	1.30791e-07	11.308
SLC2A3	-2.15162	2.97301	-6.87843	2.13653e-09	1.45101e-07	11.1982
SHROOM3	2.13267	2.93599	6.8732	2.18365e-09	1.4613e-07	11.1769
MPZL2	2.26567	3.41896	6.87268	2.18845e-09	1.4613e-07	11.1748
TMEM30B	1.98261	2.94119	6.86993	2.21368e-09	1.46583e-07	11.1636
C11orf96	-2.42011	3.58304	-6.84348	2.47202e-09	1.62336e-07	11.0559
DCDC2	1.91962	3.09417	6.82821	2.63457e-09	1.71592e-07	10.9937
TGFB1I1	-1.72368	3.96825	-6.809	2.8542e-09	1.84386e-07	10.9156
KIAA1522	1.95396	3.44588	6.80461	2.90686e-09	1.86274e-07	10.8978
ENPP1	-2.27426	2.50256	-6.7985	2.98183e-09	1.89549e-07	10.8729
CADM1	2.33673	3.3893	6.79119	3.07409e-09	1.93863e-07	10.8432
GP1BB	-1.72776	2.91618	-6.76663	3.40513e-09	2.13048e-07	10.7434
LRP1	-1.93689	4.43221	-6.76061	3.49161e-09	2.16753e-07	10.7189
MEDAG	-2.14844	2.6286	-6.7333	3.91186e-09	2.40958e-07	10.6081
COL4A2	-2.07704	4.12863	-6.7005	4.48347e-09	2.74044e-07	10.475
CTSW	-2.25401	3.60945	-6.6765	4.95369e-09	3.00473e-07	10.3778
FOXL2NB	-1.92665	3.02645	-6.67418	5.0016e-09	3.01081e-07	10.3684
KIF12	2.48417	3.3333	6.6399	5.7665e-09	3.44516e-07	10.2296
STX18	2.25343	4.1269	6.63015	6.00474e-09	3.56072e-07	10.1901
EDNRA	-2.14082	3.39831	-6.62806	6.05706e-09	3.56514e-07	10.1816
FSCN1	-2.16676	3.54131	-6.62005	6.26151e-09	3.65838e-07	10.1493
HOXA11	-2.25164	2.96258	-6.60859	6.56623e-09	3.80841e-07	10.1029
CLDN10	2.76204	3.69055	6.59477	6.95347e-09	4.00379e-07	10.0471
PAX2	2.23821	2.35673	6.59148	7.04888e-09	4.02953e-07	10.0338
TOM1L1	2.08936	2.94366	6.57421	7.57179e-09	4.29753e-07	9.96402
LAMB1	-2.13012	4.85106	-6.56652	7.81684e-09	4.40515e-07	9.93297
TMEM63A	1.70019	3.79101	6.55267	8.27796e-09	4.63216e-07	9.87709
ACSL5	1.74475	3.37606	6.5378	8.80341e-09	4.89174e-07	9.8171
FKBP10	-2.09862	3.35665	-6.5149	9.67807e-09	5.34042e-07	9.72477
TACSTD2	2.37336	3.34914	6.49733	1.0407e-08	5.70303e-07	9.654
SH3PXD2A	-1.71161	3.54641	-6.49353	1.05718e-08	5.75366e-07	9.63868
MS4A8	2.44077	2.79553	6.48946	1.07514e-08	5.8116e-07	9.62227
SLC24A3	-1.80114	2.73189	-6.48581	1.09145e-08	5.8599e-07	9.60759
SPINT2	1.94291	4.2894	6.47319	1.14985e-08	6.13202e-07	9.5568
KRT19	1.97626	3.41161	6.46162	1.20612e-08	6.38922e-07	9.51024
DMKN	2.05339	2.73284	6.44646	1.284e-08	6.75671e-07	9.44927
EMILIN1	-1.90575	3.988	-6.41695	1.45014e-08	7.5808e-07	9.33071
SPARCL1	-2.378	4.16319	-6.40474	1.52493e-08	7.91968e-07	9.28172
ID1	2.0314	3.96226	6.40124	1.54707e-08	7.93627e-07	9.26768
GRHL2	1.9645	2.46628	6.40108	1.5481e-08	7.93627e-07	9.26703
H2BC21	1.80872	3.37873	6.38517	1.65298e-08	8.4196e-07	9.20317
LDB2	-2.06951	3.2776	-6.35665	1.85881e-08	9.4077e-07	9.08886
OLFML2A	-1.86102	2.6461	-6.34801	1.92606e-08	9.6864e-07	9.05425
ALDH1A2	-2.26002	4.52674	-6.33548	2.02783e-08	1.0134e-06	9.0041
MAF	-1.96285	4.01016	-6.3097	2.2544e-08	1.11959e-06	8.90096
UBXN10	1.78253	3.39783	6.30564	2.29234e-08	1.12554e-06	8.88471
RSPH1	2.65788	2.56693	6.30539	2.2947e-08	1.12554e-06	8.88371
SRGN	-1.9815	3.71041	-6.295	2.39466e-08	1.16736e-06	8.84219
AEBP1	-2.25771	3.48893	-6.29033	2.44102e-08	1.18271e-06	8.82352
GABBR1	-1.66749	3.70824	-6.27602	2.58862e-08	1.24662e-06	8.76636
PRRX1	-1.83731	3.52248	-6.27325	2.6181e-08	1.25322e-06	8.75533
ELAPOR1	2.16374	3.26534	6.25725	2.79559e-08	1.33017e-06	8.69147
C9orf116	1.90424	2.78597	6.24879	2.89424e-08	1.36891e-06	8.65771
KLF5	1.79206	2.5983	6.23096	3.11353e-08	1.46391e-06	8.58662
COL5A2	-2.02586	4.03098	-6.2171	3.2953e-08	1.54026e-06	8.53139
PPP1R18	-1.69895	3.79335	-6.20351	3.48361e-08	1.61876e-06	8.47731
COL7A1	-2.0963	3.008	-6.19631	3.58773e-08	1.6477e-06	8.44865
TGM2	-2.32271	5.02068	-6.19618	3.58972e-08	1.6477e-06	8.4481
PODXL	2.11036	3.35086	6.19493	3.6081e-08	1.6477e-06	8.44313
PLXNB1	1.74109	3.52145	6.18316	3.78589e-08	1.71901e-06	8.39633
MICAL1	-1.8792	3.46575	-6.18093	3.82064e-08	1.72493e-06	8.38744
PAPPA	-1.98504	2.23902	-6.17588	3.90018e-08	1.7509e-06	8.36738
MYL9	-1.9623	4.06537	-6.16119	4.14145e-08	1.84876e-06	8.30898
CALD1	-1.99283	3.19881	-6.14433	4.43637e-08	1.96935e-06	8.24205
C20orf85	2.34091	2.86425	6.13597	4.59042e-08	2.02642e-06	8.20884
MYO5C	1.88304	2.94208	6.13331	4.64046e-08	2.03719e-06	8.19829
PPP1R9A	1.52557	2.98222	6.12575	4.78563e-08	2.08938e-06	8.16832
EFEMP2	-1.77912	3.97018	-6.12347	4.83036e-08	2.09638e-06	8.15927
PRF1	-2.05298	3.90535	-6.12065	4.88619e-08	2.09638e-06	8.1481
OLFML3	-2.02168	4.77219	-6.11983	4.90257e-08	2.09638e-06	8.14484
PXDN	-1.85907	3.35206	-6.11937	4.91191e-08	2.09638e-06	8.14299
CMTM6	1.97469	4.96066	6.11717	4.95616e-08	2.09638e-06	8.13426
LAMC3	-2.09462	2.7676	-6.11698	4.95998e-08	2.09638e-06	8.13351
APOE	-2.16211	4.30174	-6.09405	5.44558e-08	2.28945e-06	8.04266
RFTN1	-1.76466	3.15891	-6.08692	5.6059e-08	2.34445e-06	8.01444
GAS1	-1.99861	2.85326	-6.08188	5.72205e-08	2.38049e-06	7.99449
ZEB2	-1.8166	3.31603	-6.07579	5.86563e-08	2.42751e-06	7.97039
SERPINA5	2.53177	3.28626	6.0682	6.04957e-08	2.49067e-06	7.94036
SERINC2	1.83397	3.21444	6.06312	6.17589e-08	2.52957e-06	7.92026
TMC5	2.18492	2.49117	6.05874	6.28685e-08	2.56181e-06	7.90295
FLRT2	-1.84968	2.97582	-6.05605	6.35605e-08	2.57679e-06	7.8923
DPYSL2	-1.89203	3.90166	-6.05379	6.4146e-08	2.58733e-06	7.88339
TUBB6	-1.86009	3.69302	-6.04067	6.76598e-08	2.71528e-06	7.83153
SNTN	2.08697	2.47548	6.03934	6.80254e-08	2.71623e-06	7.82629
OSR2	-2.07555	3.76552	-6.03367	6.96119e-08	2.76568e-06	7.80387
MYH14	1.84285	3.23957	6.01845	7.40473e-08	2.92726e-06	7.74382
HOXB6	1.86267	3.00582	5.99997	7.98131e-08	3.13958e-06	7.67092
GLIS3	1.56373	3.43697	5.98793	8.38055e-08	3.28038e-06	7.62348
TYROBP	-1.7223	3.71917	-5.96594	9.1614e-08	3.56846e-06	7.53689
F3	-1.96664	3.47317	-5.94579	9.93983e-08	3.85278e-06	7.45763
HOOK1	1.74203	2.73015	5.92925	1.06275e-07	4.09933e-06	7.39263
C1R	-1.90151	3.8584	-5.92432	1.08414e-07	4.16165e-06	7.37326
ADRA2C	-1.91602	3.22002	-5.921	1.09878e-07	4.17837e-06	7.36023
LTBP4	-1.56997	4.5334	-5.92094	1.09902e-07	4.17837e-06	7.36002
GALNT3	1.94948	2.58796	5.91807	1.11187e-07	4.20709e-06	7.34873
BICDL2	1.73842	3.14603	5.91356	1.13229e-07	4.26406e-06	7.33105
GPRC5C	1.56334	3.4731	5.8939	1.22584e-07	4.5794e-06	7.25392
STARD13	-1.50249	3.1322	-5.89355	1.22755e-07	4.5794e-06	7.25257
RAB3IL1	-1.90621	3.17913	-5.88208	1.28567e-07	4.76804e-06	7.20763
MSX1	2.3443	3.73612	5.88123	1.29012e-07	4.76804e-06	7.20427
SULF2	-1.61054	4.94021	-5.8783	1.30545e-07	4.80237e-06	7.1928
FOXL2	-1.88195	2.79697	-5.8659	1.37234e-07	5.02517e-06	7.14426
DEFB1	2.27052	2.94702	5.86144	1.39725e-07	5.09292e-06	7.12679
TMEM45A	-1.81412	2.97498	-5.85687	1.42322e-07	5.16389e-06	7.1089
CP	2.96747	3.22395	5.8435	1.50193e-07	5.42471e-06	7.05663
CD93	-2.00634	3.14679	-5.82897	1.59232e-07	5.72514e-06	6.99988
CEP70	1.8536	2.90675	5.82029	1.64891e-07	5.9019e-06	6.96597
CLDN7	1.68297	3.46365	5.81176	1.70644e-07	6.08045e-06	6.93267
NBL1	-1.33214	5.52019	-5.80455	1.75659e-07	6.23119e-06	6.90455
HOXB8	1.60303	2.86033	5.79761	1.80628e-07	6.37897e-06	6.87747
GALNT4	1.85471	3.23649	5.79262	1.84278e-07	6.47909e-06	6.85804
ZYX	-1.46458	5.36405	-5.79113	1.85382e-07	6.4892e-06	6.85224
SERPINH1	-1.67493	3.43348	-5.76806	2.03367e-07	7.08753e-06	6.76236
ADAMTS2	-2.10141	2.39953	-5.76316	2.07396e-07	7.168e-06	6.74332
ITGA3	1.72922	3.23573	5.76306	2.07481e-07	7.168e-06	6.74293
RORB	-2.1501	2.62122	-5.7603	2.09791e-07	7.21644e-06	6.73218
MFAP4	-2.0861	3.42577	-5.74286	2.24973e-07	7.70533e-06	6.66437
TOB1	1.7281	4.14297	5.73711	2.30216e-07	7.85106e-06	6.64201
PLEKHO1	-1.41869	3.7935	-5.69902	2.68094e-07	9.10375e-06	6.49422
NRXN2	-1.79719	2.93381	-5.69427	2.73233e-07	9.22603e-06	6.4758
SMTN	-1.47004	3.91039	-5.69355	2.74017e-07	9.22603e-06	6.47302
MMP7	2.9606	3.13374	5.68749	2.80731e-07	9.4122e-06	6.44954
PLCH1	1.44526	2.67255	5.66736	3.0421e-07	1.01565e-05	6.37163
CNDP2	1.60792	2.4527	5.65919	3.14275e-07	1.04238e-05	6.34006
RAMP1	-1.89253	3.07533	-5.65874	3.14841e-07	1.04238e-05	6.33831
AGR3	2.03029	2.58643	5.65424	3.20537e-07	1.05684e-05	6.32092
LSP1	-1.92992	4.26055	-5.65283	3.22344e-07	1.05841e-05	6.31547
TCF4	-1.64718	3.72783	-5.62862	3.54976e-07	1.16076e-05	6.22196
SPON2	-2.53222	4.59759	-5.62212	3.64274e-07	1.18436e-05	6.19689
TC2N	1.76164	2.86229	5.6215	3.65175e-07	1.18436e-05	6.19449
IGF1	-2.10051	4.07697	-5.61688	3.71952e-07	1.20143e-05	6.17667
FOXJ1	2.14996	3.02478	5.60956	3.82927e-07	1.23188e-05	6.14847
LRG1	1.89852	3.09263	5.60306	3.92954e-07	1.25904e-05	6.12341
SCNN1G	2.53728	2.60837	5.59731	4.02029e-07	1.28294e-05	6.10128
IGHG4	-2.39281	4.44933	-5.58238	4.26583e-07	1.35569e-05	6.04382
ARHGAP8	1.56137	2.86913	5.58096	4.28994e-07	1.35569e-05	6.03836
RBM47	1.58315	3.00777	5.5804	4.29943e-07	1.35569e-05	6.03621
NREP	-1.82464	3.4539	-5.57555	4.38295e-07	1.37656e-05	6.01757
CDKN1C	-1.99831	4.05525	-5.56673	4.53904e-07	1.41997e-05	5.98365
WDR72	1.72621	2.60634	5.56309	4.60505e-07	1.43425e-05	5.96966
CRIP2	1.64948	3.59012	5.56223	4.62079e-07	1.43425e-05	5.96635
TNIP1	1.52433	3.04224	5.55882	4.68375e-07	1.4469e-05	5.95324
TPM1	-1.33474	5.15624	-5.55805	4.69798e-07	1.4469e-05	5.9503
BACE2	1.53352	3.46087	5.55025	4.84545e-07	1.48656e-05	5.92035
DSP	1.76	3.22633	5.54128	5.02068e-07	1.5344e-05	5.88592
PRLR	-1.8365	3.22691	-5.53955	5.05517e-07	1.53632e-05	5.87929
SERPINA1	2.1802	5.45158	5.53903	5.06563e-07	1.53632e-05	5.87728
ITGB4	1.67088	3.45902	5.53599	5.12698e-07	1.54901e-05	5.86562
RUNX1T1	-1.64223	2.91459	-5.53478	5.15144e-07	1.55051e-05	5.86101
ANAPC4	1.99147	3.49456	5.5188	5.48761e-07	1.64546e-05	5.79976
CDIP1	-1.75809	2.73338	-5.49796	5.95878e-07	1.78002e-05	5.71997
NLGN2	-1.69186	3.36795	-5.49611	6.00247e-07	1.78583e-05	5.71289
CD9	1.61137	4.21118	5.49523	6.02318e-07	1.78583e-05	5.70956
LHFPL6	-1.63873	2.98202	-5.48368	6.3042e-07	1.8622e-05	5.66539
TPPP3	2.00399	3.59788	5.47135	6.61825e-07	1.94773e-05	5.61831
KCTD7	-1.60679	2.80724	-5.46686	6.73645e-07	1.9752e-05	5.60117
ENPEP	-1.74521	2.52891	-5.46369	6.82104e-07	1.99265e-05	5.58909
SLC26A2	2.5976	4.06238	5.45489	7.06167e-07	2.05538e-05	5.55552
HS6ST1	1.54982	3.40362	5.44547	7.32868e-07	2.12532e-05	5.51958
GJA1	-1.8878	4.08257	-5.44169	7.43848e-07	2.14932e-05	5.50518
IGFBP4	-1.59514	6.08203	-5.41035	8.41376e-07	2.42231e-05	5.38592
DNAH5	1.6542	2.55835	5.40632	8.54777e-07	2.4448e-05	5.37063
BCAM	1.90247	3.60886	5.40615	8.55341e-07	2.4448e-05	5.36999
UBE2D2	1.50576	4.35742	5.40128	8.71875e-07	2.48313e-05	5.35146
AFAP1L2	-1.77153	3.35123	-5.3969	8.86995e-07	2.51717e-05	5.33482
LCN2	2.20338	2.34468	5.39402	8.97044e-07	2.53662e-05	5.32392
LAMA5	1.56167	2.69279	5.38696	9.22238e-07	2.59862e-05	5.29712
UGT2B7	1.69636	2.82755	5.36742	9.95638e-07	2.79553e-05	5.22302
MAN1A1	-1.70441	3.19427	-5.36582	1.00191e-06	2.80323e-05	5.21695
HMGA1	1.58893	4.37105	5.36196	1.01717e-06	2.83479e-05	5.20233
DHCR24	1.96469	3.02544	5.36116	1.02033e-06	2.83479e-05	5.19932
ATP8B1	1.60813	2.77729	5.35253	1.0554e-06	2.91631e-05	5.16663
CYB561	1.41284	3.58802	5.35214	1.05701e-06	2.91631e-05	5.16516
PIGR	2.54952	4.06322	5.32804	1.16142e-06	3.1933e-05	5.07404
CLIP3	-1.63136	3.37688	-5.32452	1.17751e-06	3.22637e-05	5.06074
JUP	1.80578	3.92934	5.31933	1.2016e-06	3.28108e-05	5.04115
PLEKHS1	1.94574	2.63088	5.3165	1.21496e-06	3.30618e-05	5.03046
DCHS1	-1.57835	3.3371	-5.31457	1.22413e-06	3.31978e-05	5.02318
HYDIN	1.76029	2.49641	5.31046	1.2439e-06	3.36191e-05	5.00769
CAV1	-1.76731	2.82821	-5.29512	1.32057e-06	3.55703e-05	4.94986
LAMA4	-1.76016	3.26455	-5.28934	1.35063e-06	3.62571e-05	4.9281
TPM2	-1.42442	4.6273	-5.28582	1.36929e-06	3.6607e-05	4.91483
COL14A1	-1.91809	2.92661	-5.28515	1.37288e-06	3.6607e-05	4.91231
NDN	-1.59492	3.25764	-5.28126	1.39383e-06	3.69598e-05	4.89767
ZEB1	-1.60826	3.73062	-5.28097	1.39541e-06	3.69598e-05	4.89656
PIM1	-1.78587	3.86739	-5.27944	1.40375e-06	3.70571e-05	4.89081
HOXD11	-1.83905	3.30307	-5.27653	1.41972e-06	3.72479e-05	4.87987
FHL1	-1.55093	2.8815	-5.27642	1.42035e-06	3.72479e-05	4.87944
FERMT2	-1.58938	3.68684	-5.26623	1.47776e-06	3.8626e-05	4.84114
PRKAB1	1.59553	3.48368	5.26286	1.49728e-06	3.90079e-05	4.82846
MXRA7	-1.5291	3.80649	-5.25207	1.5614e-06	4.05454e-05	4.78793
HTRA3	-1.82533	2.96505	-5.24463	1.60717e-06	4.14339e-05	4.76001
THY1	-1.82616	4.04523	-5.24424	1.60961e-06	4.14339e-05	4.75854
SCARA5	-1.98803	2.85712	-5.24327	1.61571e-06	4.14339e-05	4.75489
TGFB1	-1.54202	4.21412	-5.24314	1.61647e-06	4.14339e-05	4.75443
APBB2	-1.61144	3.20962	-5.23672	1.65728e-06	4.23433e-05	4.73034
FAM166B	1.75788	2.40771	5.23535	1.6661e-06	4.24322e-05	4.72521
DLX5	2.04028	3.2568	5.23411	1.67416e-06	4.25011e-05	4.72055
PLAT	-2.05554	3.96318	-5.23166	1.69013e-06	4.27181e-05	4.71138
DDR2	-1.50813	2.52335	-5.23116	1.69346e-06	4.27181e-05	4.70948
KIF26A	-1.78401	2.34828	-5.22833	1.71212e-06	4.30523e-05	4.69888
LAPTM4B	1.57091	4.98701	5.2249	1.73505e-06	4.33983e-05	4.68603
SMIM22	1.5666	2.76341	5.22464	1.7368e-06	4.33983e-05	4.68505
IL2RB	-1.85604	4.07309	-5.22192	1.75521e-06	4.37207e-05	4.67487
WWC1	1.66901	2.68801	5.22103	1.76131e-06	4.37356e-05	4.67152
GZMA	-2.00054	3.26843	-5.21088	1.83197e-06	4.53483e-05	4.63352
ZMYND8	1.46093	2.92589	5.2021	1.89533e-06	4.67626e-05	4.60068
PDZRN3	-1.45829	3.00187	-5.20134	1.90087e-06	4.67626e-05	4.59785
MCC	-1.54074	3.40013	-5.19726	1.93117e-06	4.73613e-05	4.58258
VCAN	-2.00303	4.88682	-5.19387	1.95665e-06	4.78385e-05	4.56992
CLEC2B	-1.68203	2.86329	-5.17922	2.07069e-06	5.04715e-05	4.51521
ACTA2	-1.61563	4.25385	-5.17726	2.08646e-06	5.07002e-05	4.50788
ITGAD	-1.6982	2.67314	-5.16597	2.17945e-06	5.27984e-05	4.46578
NPDC1	1.5923	4.27121	5.16368	2.19881e-06	5.31056e-05	4.45724
LOXL2	-1.49653	2.82137	-5.16271	2.20703e-06	5.31426e-05	4.45363
CAVIN3	-1.46892	3.07493	-5.14325	2.37913e-06	5.71134e-05	4.38114
SPATA6L	1.53364	2.88589	5.14144	2.39577e-06	5.73397e-05	4.37441
KRT7	1.83468	2.57663	5.13682	2.4388e-06	5.81944e-05	4.35723
RAB17	1.6073	2.68556	5.12972	2.50638e-06	5.96279e-05	4.33084
PSD	-1.52269	2.53608	-5.12026	2.59935e-06	6.1655e-05	4.29569
SYNPO2	-1.65369	2.88435	-5.11114	2.69211e-06	6.36651e-05	4.26185
RASSF7	1.45691	2.66407	5.0939	2.8765e-06	6.7824e-05	4.19793
JPT2	1.54748	4.03131	5.09117	2.90684e-06	6.83366e-05	4.1878
FYN	-1.70815	3.09082	-5.08949	2.92565e-06	6.84879e-05	4.18158
PAPLN	-1.95842	3.30025	-5.08906	2.93052e-06	6.84879e-05	4.17998
ID4	1.68137	4.58379	5.08579	2.96748e-06	6.91483e-05	4.16788
CPZ	-1.55842	3.20511	-5.08394	2.98859e-06	6.92558e-05	4.16104
ITGA5	-1.47222	3.27162	-5.08386	2.98952e-06	6.92558e-05	4.16074
STRA6	-1.58933	3.7617	-5.08208	3.01008e-06	6.95294e-05	4.15413
EMP1	-1.75436	3.97971	-5.0641	3.22483e-06	7.42739e-05	4.08766
PAPSS1	1.73883	4.25328	5.05705	3.31306e-06	7.60854e-05	4.06162
TNFSF10	1.70697	3.54167	5.05491	3.34037e-06	7.64915e-05	4.05371
DLEC1	1.7865	2.51038	5.05317	3.36272e-06	7.67817e-05	4.04727
RIMKLB	1.97248	3.96397	5.05242	3.37236e-06	7.67817e-05	4.04451
GPC1	-1.33455	3.29466	-5.0442	3.48013e-06	7.9009e-05	4.01418
ENPP3	2.1843	3.48211	5.0258	3.73365e-06	8.4523e-05	3.94638
CD247	-1.69607	2.69601	-5.02442	3.7534e-06	8.47288e-05	3.94129
LMO4	-1.53199	3.78284	-5.0236	3.76528e-06	8.4756e-05	3.93825
MAST2	-1.46121	3.16344	-5.02188	3.79003e-06	8.50724e-05	3.93193
EMILIN2	-2.07072	4.12734	-5.01539	3.88514e-06	8.69614e-05	3.90804
KCTD1	1.39821	3.10196	5.00823	3.99268e-06	8.91175e-05	3.88172
ARHGEF25	-1.54528	3.05867	-5.00024	4.11623e-06	9.16179e-05	3.85234
SERPINA3	2.47395	3.28219	4.99427	4.2109e-06	9.34632e-05	3.83043
RAB31	-1.63661	4.15959	-4.98602	4.34539e-06	9.61795e-05	3.80013
C2CD4B	1.74207	2.8184	4.98486	4.36452e-06	9.63346e-05	3.7959
S1PR3	-1.46345	3.06062	-4.97772	4.48485e-06	9.87164e-05	3.76969
COTL1	-1.83854	5.34106	-4.96233	4.75507e-06	0.000104375	3.71332
STAB1	-1.50148	3.64055	-4.95769	4.83961e-06	0.000105938	3.69634
NR2F1	-1.62591	3.69963	-4.95583	4.87388e-06	0.000106169	3.68954
ABL1	-1.33181	3.6837	-4.95567	4.87688e-06	0.000106169	3.68895
PKD1L2	-1.7613	2.56804	-4.94763	5.02811e-06	0.000109162	3.65953
TBC1D2B	-1.50174	3.28175	-4.94292	5.11869e-06	0.000110826	3.64234
LMOD1	-1.65775	3.03478	-4.93586	5.25771e-06	0.000113526	3.61653
PLA2G7	-1.58628	2.92938	-4.93372	5.30053e-06	0.000114141	3.60872
IGHG2	-2.61537	3.19516	-4.92894	5.3974e-06	0.000115718	3.59128
FYB2	1.53147	2.42959	4.92867	5.40291e-06	0.000115718	3.59029
PTPRK	1.48216	3.23546	4.92184	5.54451e-06	0.000118432	3.56538
ACAP3	-1.41321	2.83475	-4.91971	5.58943e-06	0.000119071	3.55761
COL15A1	-1.7726	3.02749	-4.91636	5.66083e-06	0.00012027	3.54539
PPA1	1.49238	4.31281	4.91398	5.71193e-06	0.000121032	3.53673
IRF6	1.55941	2.58589	4.9097	5.8053e-06	0.000122683	3.52112
PRTG	-1.5901	2.96411	-4.90747	5.85448e-06	0.000123395	3.513
ANTXR1	-1.50182	3.60849	-4.90023	6.01699e-06	0.000126119	3.48664
MGLL	1.44679	3.2142	4.89966	6.02994e-06	0.000126119	3.48457
SERPINE1	-1.96611	3.44979	-4.89937	6.03657e-06	0.000126119	3.48352
ATP8A2	-1.82175	2.86807	-4.8989	6.04725e-06	0.000126119	3.48181
EMP3	-1.53599	3.07641	-4.89614	6.11074e-06	0.00012711	3.47176
HMGCR	1.59387	3.38478	4.89282	6.18789e-06	0.000128192	3.45968
TMC4	1.43144	3.26351	4.89251	6.19503e-06	0.000128192	3.45857
IGFBP5	-2.08702	3.97717	-4.89139	6.2213e-06	0.000128401	3.4545
ESRP2	1.37268	2.99773	4.89061	6.23971e-06	0.000128447	3.45166
ARHGAP26	1.52873	3.47075	4.8859	6.35174e-06	0.000130416	3.43453
VSTM4	-1.64194	2.54786	-4.8803	6.48727e-06	0.000132855	3.41421
CFAP157	1.91651	3.02253	4.8791	6.5168e-06	0.000132993	3.40984
GASK1B	-1.60572	3.50243	-4.87867	6.52745e-06	0.000132993	3.40826
PLXDC1	-1.55808	2.5333	-4.87292	6.67045e-06	0.000135559	3.38741
TMEM119	-1.55155	3.11077	-4.86519	6.86766e-06	0.000139164	3.35937
COBL	1.6087	2.72106	4.86461	6.88289e-06	0.000139164	3.35724
CHST7	-1.45428	3.25738	-4.84874	7.30679e-06	0.00014736	3.29974
TMSB4X	-1.40317	8.51117	-4.84146	7.50973e-06	0.000151069	3.27338
S100A11	1.34239	6.04315	4.83798	7.60841e-06	0.000152668	3.26082
TPD52L1	1.57223	2.51044	4.83642	7.6533e-06	0.000153182	3.25517
CD74	1.94906	7.33656	4.83348	7.73838e-06	0.000154495	3.24453
CYBA	1.27125	4.6924	4.82622	7.95232e-06	0.000158228	3.2183
FBLN2	-1.92499	2.92752	-4.82579	7.96517e-06	0.000158228	3.21675
CD200	1.5275	2.86403	4.81331	8.3473e-06	0.000165406	3.17168
FAM110C	1.58704	2.96092	4.81061	8.43222e-06	0.000166673	3.16195
VSIG2	1.35399	2.7262	4.79881	8.81365e-06	0.00017378	3.11941
GCNT3	1.63658	2.10826	4.79248	9.02508e-06	0.000177508	3.09662
SYNGR2	1.37079	3.70824	4.78344	9.33574e-06	0.000183165	3.06409
P3H3	-1.47744	2.50108	-4.77612	9.59485e-06	0.000187785	3.03778
NTN4	1.4387	3.09141	4.77032	9.80507e-06	0.000191428	3.01695
LLGL2	1.47749	2.7592	4.769	9.85368e-06	0.000191905	3.0122
PTPRF	1.40444	3.72168	4.76183	1.01212e-05	0.000196633	2.98645
RBP1	-1.99779	4.6622	-4.76077	1.01613e-05	0.000196931	2.98265
ABI3BP	-1.59887	2.69533	-4.75531	1.03705e-05	0.000200496	2.96307
SLC40A1	1.38842	6.04196	4.75456	1.03995e-05	0.00020057	2.96038
C1orf194	1.6412	2.86846	4.75389	1.04254e-05	0.000200582	2.958
COL1A2	-1.79729	6.65611	-4.75195	1.05014e-05	0.000201555	2.95102
GALNT15	-1.49141	2.6854	-4.74858	1.06341e-05	0.000203198	2.93896
PLEKHH1	1.21896	2.85282	4.74848	1.06381e-05	0.000203198	2.93859
IGFBP2	-1.76514	4.45018	-4.73633	1.11308e-05	0.000211974	2.8951
CXCL2	2.10002	3.26005	4.73585	1.11509e-05	0.000211974	2.89337
IGHG3	-2.13447	4.16921	-4.73487	1.11916e-05	0.000212241	2.88986
TNXB	-1.41609	3.22112	-4.73371	1.124e-05	0.00021265	2.88572
WIPF1	-1.31983	4.33957	-4.72766	1.14961e-05	0.00021698	2.86408
CPQ	-1.50059	2.71951	-4.72188	1.1746e-05	0.00022117	2.84343
TSPAN15	1.45273	3.41214	4.72013	1.1823e-05	0.000222094	2.83715
RESF1	1.33269	4.79071	4.71484	1.20578e-05	0.00022597	2.81826
LCN12	1.36684	3.00939	4.71014	1.22701e-05	0.000229408	2.8015
P3H1	-1.51192	3.1188	-4.69878	1.27989e-05	0.000238733	2.76099
TMEM184A	1.48449	3.04306	4.69673	1.2897e-05	0.000239495	2.75366
SAT1	1.97073	6.98597	4.69666	1.29001e-05	0.000239495	2.75343
CLIC4	-1.53945	4.32616	-4.69285	1.30839e-05	0.000242341	2.73985
XPR1	1.25645	2.92554	4.68458	1.34916e-05	0.000249312	2.71039
HLA-DMA	1.6334	3.89796	4.67559	1.39483e-05	0.000257154	2.67844
DIO2	-1.95724	3.86687	-4.67445	1.40075e-05	0.000257646	2.67438
FXYD6	-1.36586	2.59944	-4.67346	1.40588e-05	0.000257994	2.67086
SVIP	1.22441	3.12069	4.67132	1.41706e-05	0.000259447	2.66326
KANK2	-1.58332	2.9755	-4.66793	1.43496e-05	0.00026212	2.65121
GMPR	1.46441	3.04373	4.66326	1.45998e-05	0.000266078	2.63463
PRKCA	-1.45977	2.72175	-4.66154	1.46932e-05	0.000267066	2.62851
IFFO1	-1.36939	2.63237	-4.66069	1.47391e-05	0.000267066	2.62551
PODN	-1.46471	2.72989	-4.66041	1.47548e-05	0.000267066	2.62449
TUBB	-1.17395	5.73142	-4.65895	1.48347e-05	0.000267901	2.61931
PLXND1	-1.53338	3.86014	-4.6501	1.53278e-05	0.000275704	2.58794
DTX1	-1.43764	2.84694	-4.64995	1.53361e-05	0.000275704	2.58741
SETD7	-1.39274	3.52989	-4.64687	1.55121e-05	0.000278237	2.57647
AIFM1	1.31114	2.81869	4.64624	1.55477e-05	0.000278248	2.57427
JAZF1	-1.45023	3.65865	-4.6415	1.58225e-05	0.00028253	2.55746
MPPED2	1.47374	3.05554	4.63303	1.63251e-05	0.000290851	2.52746
LAMA2	-1.60748	2.65131	-4.63167	1.64072e-05	0.00029166	2.52265
PLAGL1	-1.63707	3.30508	-4.62738	1.66689e-05	0.000295262	2.50747
C12orf75	1.79885	3.02265	4.62713	1.66842e-05	0.000295262	2.5066
SERINC5	1.37693	3.59095	4.62156	1.70299e-05	0.00030071	2.48693
GNG4	-1.56423	2.59388	-4.61968	1.71485e-05	0.000302134	2.48027
ANGPTL2	-1.66353	2.39146	-4.61881	1.72035e-05	0.000302432	2.4772
DNAAF1	1.36664	2.90161	4.61715	1.73089e-05	0.000303613	2.47134
PEG3	-1.69435	2.99849	-4.61423	1.74961e-05	0.000306116	2.46103
ERBB2	1.22336	3.87774	4.6137	1.75305e-05	0.000306116	2.45914
HOXB4	1.52571	2.45428	4.61313	1.75672e-05	0.000306116	2.45714
FAM189A2	1.55903	3.10833	4.61152	1.76719e-05	0.000307266	2.45144
NR1H3	-1.34741	2.86116	-4.60524	1.8085e-05	0.000313607	2.42928
CYB5A	1.54074	4.10847	4.60478	1.81155e-05	0.000313607	2.42767
GDA	1.66421	2.42597	4.59656	1.86717e-05	0.000322532	2.39868
ADGRD1	-1.54044	2.84147	-4.59329	1.88968e-05	0.000325714	2.38718
GLS	-1.20744	3.75665	-4.58991	1.9133e-05	0.000329072	2.37528
SOX18	-1.48721	2.68304	-4.58665	1.93635e-05	0.000332316	2.3638
GLIPR1	-1.40695	2.71836	-4.58463	1.95075e-05	0.000334066	2.3567
LCP2	-1.48574	3.46721	-4.58302	1.96236e-05	0.000335332	2.35101
PLCD1	-1.49613	2.65556	-4.57771	2.00095e-05	0.000341192	2.33235
CCDC80	-1.49628	2.45425	-4.56881	2.06732e-05	0.000351755	2.30107
MGST2	1.31468	3.27967	4.5628	2.11339e-05	0.000358825	2.27995
TPBG	1.55996	3.36736	4.55996	2.13548e-05	0.000361803	2.26999
CORO1C	-1.45731	3.19071	-4.54883	2.22429e-05	0.000376047	2.23095
PRICKLE2	-1.27911	3.72054	-4.54821	2.22933e-05	0.000376099	2.22879
PDLIM7	-1.5259	3.68233	-4.53837	2.31098e-05	0.000389047	2.19433
STXBP2	1.42655	3.29665	4.53582	2.33259e-05	0.000391856	2.18541
CFB	1.69303	2.96628	4.52041	2.46755e-05	0.000412828	2.13155
TRDC	-1.78885	2.86879	-4.5199	2.47216e-05	0.000412828	2.12977
NEDD9	1.45442	2.81114	4.51981	2.47302e-05	0.000412828	2.12943
SLC44A4	1.44615	3.52926	4.51802	2.48921e-05	0.00041466	2.12318
PID1	-1.50616	2.69958	-4.51698	2.49868e-05	0.000415366	2.11955
RALGAPA2	1.49046	3.07156	4.51408	2.52516e-05	0.000418892	2.10945
AGR2	1.71464	2.39109	4.512	2.54438e-05	0.0004212	2.1022
SCGB1D2	2.38141	3.48994	4.50812	2.58067e-05	0.000425184	2.08863
GDF7	-1.61937	2.51062	-4.50778	2.58382e-05	0.000425184	2.08747
KLF4	-1.35512	3.69247	-4.50771	2.5845e-05	0.000425184	2.08722
PPP1R14A	-1.45138	3.07847	-4.50185	2.64019e-05	0.00043345	2.06681
BMP1	-1.546	2.98511	-4.49766	2.68084e-05	0.000439215	2.05218
ROPN1L	1.42963	2.46229	4.4945	2.71178e-05	0.000443371	2.0412
NKG7	-1.82568	4.41195	-4.49206	2.736e-05	0.000446412	2.03269
BMP4	-1.44246	2.64074	-4.48798	2.77682e-05	0.000452144	2.01851
SLC8A1	-1.46026	3.60763	-4.48216	2.83623e-05	0.000460873	1.99825
IGFBP3	-1.73947	5.11471	-4.48089	2.84931e-05	0.000462054	1.99385
HPSE2	-1.4277	2.25288	-4.47971	2.86156e-05	0.000463061	1.98975
VWF	-1.38326	3.07756	-4.47917	2.86718e-05	0.000463061	1.98787
S100A1	1.56994	3.02646	4.47403	2.92121e-05	0.00047083	1.97001
PPP1CB	1.121	5.26414	4.46475	3.02126e-05	0.00048597	1.93779
FAM183A	1.76466	2.60228	4.46286	3.04203e-05	0.000488323	1.93123
MOAP1	1.20828	3.30256	4.46056	3.06748e-05	0.000491414	1.92326
C9orf24	1.66448	2.65285	4.45917	3.08296e-05	0.000492901	1.91845
TFCP2L1	1.43406	3.15687	4.45833	3.09236e-05	0.000493411	1.91553
ATP1A1	1.26762	3.665	4.455	3.12991e-05	0.000498402	1.90399
WDR38	1.52685	2.73545	4.45211	3.16283e-05	0.000502638	1.89398
MFGE8	-1.55835	4.09336	-4.45121	3.17321e-05	0.000503279	1.89085
SOCS2	-1.43878	3.20647	-4.44848	3.20472e-05	0.000507266	1.88139
ADAMTSL4	-1.64993	2.83766	-4.44503	3.24492e-05	0.000512607	1.86947
S100A6	-1.21896	6.54115	-4.4444	3.25235e-05	0.000512761	1.86729
LPAR1	-1.43178	3.03631	-4.44161	3.2853e-05	0.000516931	1.85765
CHST2	-1.55499	2.62524	-4.43557	3.35786e-05	0.000527303	1.83676
TUBB4B	1.13286	5.42309	4.42793	3.45191e-05	0.000541003	1.81034
GYPC	-1.09432	4.38534	-4.41759	3.58318e-05	0.000560472	1.77466
GARNL3	-1.50389	2.45641	-4.41585	3.6057e-05	0.000562886	1.76867
ADAMTS5	-1.39039	3.14664	-4.4147	3.62066e-05	0.000564113	1.76472
TEX9	1.28944	2.67489	4.41065	3.674e-05	0.000571093	1.75074
EFS	-1.34843	2.68653	-4.41021	3.67983e-05	0.000571093	1.74922
SEPTIN5	-1.30847	3.10122	-4.40466	3.75419e-05	0.000581498	1.7301
USP43	1.82352	2.59005	4.40234	3.78568e-05	0.000585234	1.72212
RNASET2	1.31686	3.11918	4.3995	3.82464e-05	0.000589499	1.71233
GRB7	1.55894	2.88041	4.39924	3.82811e-05	0.000589499	1.71147
IFI27	1.66688	4.2043	4.39805	3.84457e-05	0.000590889	1.70737
IGHA1	-1.79746	2.87214	-4.39476	3.89035e-05	0.000596771	1.69605
PKP4	1.28546	3.74477	4.39268	3.91967e-05	0.000600109	1.68888
SPA17	1.21647	2.92694	4.38575	4.01858e-05	0.00061407	1.66507
LCP1	-1.87219	3.80258	-4.38323	4.05508e-05	0.000617318	1.65643
ATP5MC2	0.955457	8.98465	4.38321	4.05537e-05	0.000617318	1.65636
PIFO	1.4953	2.67698	4.3603	4.40304e-05	0.000668959	1.5778
TJP3	1.52186	2.66267	4.35567	4.47676e-05	0.000678861	1.56194
EVA1B	-1.29654	3.69388	-4.35381	4.50657e-05	0.00068208	1.5556
PTPRM	1.38486	3.63313	4.35225	4.53192e-05	0.000684613	1.55025
CD3E	-1.61528	2.55456	-4.34908	4.5836e-05	0.000691107	1.53942
TSC22D1	1.37113	4.32795	4.34775	4.60558e-05	0.000693106	1.53485
ALDH1A1	-1.39015	3.00763	-4.34622	4.63086e-05	0.000695592	1.52963
CFAP43	1.39883	2.44318	4.34437	4.66152e-05	0.000698876	1.52333
ZNF664	1.28062	3.58188	4.33798	4.76934e-05	0.000713694	1.5015
CAPNS1	0.910356	5.39464	4.32805	4.94175e-05	0.000738105	1.4676
GRK5	-1.272	2.91037	-4.31736	5.13394e-05	0.000765371	1.43119
MAMSTR	-1.18318	2.97349	-4.31381	5.19928e-05	0.000773661	1.41912
RCN3	-1.23524	2.85408	-4.31043	5.26233e-05	0.000781579	1.40762
HOXA9	-1.3761	2.76284	-4.29847	5.49152e-05	0.000814097	1.36695
MCCC2	1.32735	3.1825	4.29176	5.62419e-05	0.000832213	1.34418
CACNA1G	-1.42768	2.41517	-4.29084	5.64252e-05	0.000832699	1.34108
CATSPERZ	-1.39659	2.38195	-4.29055	5.64844e-05	0.000832699	1.34008
VASH1	-1.46777	2.85505	-4.28666	5.72717e-05	0.000842742	1.32688
GIMAP4	-1.39359	2.73535	-4.27832	5.89937e-05	0.000866477	1.29862
THBS2	-1.64785	2.96344	-4.27446	5.98079e-05	0.000875298	1.28556
FGR	-1.30607	2.76813	-4.27443	5.98146e-05	0.000875298	1.28545
ZNF519	-1.32171	3.37514	-4.27149	6.04423e-05	0.000882858	1.27549
HLA-DRB1	1.16687	7.2281	4.26659	6.15009e-05	0.000896671	1.25894
NFATC4	-1.15266	3.70489	-4.26152	6.26166e-05	0.000911266	1.2418
HRH1	1.36507	3.10604	4.25544	6.39801e-05	0.000929021	1.22127
ARMC3	1.56883	2.34916	4.25505	6.40704e-05	0.000929021	1.21992
SELENOM	-1.40278	3.42565	-4.25321	6.44882e-05	0.000933376	1.21373
PTPN13	-1.32432	2.89033	-4.25116	6.49577e-05	0.000938462	1.20682
PARM1	-1.13035	3.6762	-4.24511	6.63649e-05	0.000957051	1.18639
OVGP1	2.18065	3.04359	4.23484	6.88195e-05	0.000990652	1.15178
AKAP13	-1.18783	3.35763	-4.22787	7.05348e-05	0.00101351	1.12833
ARSD	1.22295	3.45221	4.22222	7.19534e-05	0.00103172	1.10936
PCBD1	1.21075	3.59839	4.2218	7.20618e-05	0.00103172	1.10793
TSPAN13	1.51899	3.39128	4.22013	7.24863e-05	0.00103463	1.10233
RXFP1	1.52309	3.48495	4.21998	7.25258e-05	0.00103463	1.10181
CD47	1.2112	3.62336	4.21572	7.36242e-05	0.00104842	1.0875
MARVELD2	1.15447	2.95267	4.21292	7.43526e-05	0.0010569	1.07812
PTGDS	-1.31457	3.52402	-4.21231	7.45127e-05	0.00105728	1.07607
ERBB3	1.31761	3.18799	4.21063	7.49554e-05	0.00106167	1.07043
MAP2K6	1.40708	3.16707	4.20639	7.60838e-05	0.00107573	1.0562
ZNRF2	1.29177	3.32145	4.2041	7.67004e-05	0.00108227	1.04852
B4GALNT3	1.41989	2.65043	4.20366	7.68185e-05	0.00108227	1.04705
DSC2	1.21343	3.07137	4.19992	7.7836e-05	0.00109466	1.03452
FSTL1	-1.24116	3.87645	-4.19283	7.98027e-05	0.00112034	1.01077
NID2	-1.62712	2.82247	-4.19077	8.03825e-05	0.00112649	1.00388
HOATZ	1.43133	2.41384	4.16949	8.66168e-05	0.00121172	0.932783
IGHG1	-2.20341	3.481	-4.16848	8.69236e-05	0.00121388	0.929418
DMBT1	1.90148	1.96866	4.16621	8.76186e-05	0.00122143	0.921841
TTC9	1.33769	2.53355	4.16082	8.92895e-05	0.00124255	0.903868
TMEM123	1.04499	4.48257	4.16028	8.9459e-05	0.00124273	0.902064
CA12	1.32279	2.63658	4.15976	8.96222e-05	0.00124282	0.90033
ARHGAP21	-1.13972	3.6109	-4.15847	9.00275e-05	0.00124627	0.896037
EFHC1	1.046	3.22701	4.15782	9.02318e-05	0.00124693	0.893881
REV3L	-1.19755	4.15076	-4.15708	9.04668e-05	0.001248	0.891407
BICD1	1.11805	4.20896	4.15034	9.2626e-05	0.00127557	0.86897
FAM149A	1.20883	2.65531	4.14181	9.54273e-05	0.00131188	0.840632
RELL1	-1.2771	3.06489	-4.13854	9.65246e-05	0.00132467	0.82976
MEF2C	-1.44525	2.88861	-4.12914	9.97451e-05	0.00136651	0.798553
DNAJC10	1.37476	3.84844	4.11998	0.000102982	0.00140842	0.768195
WT1	-1.79379	3.97017	-4.11651	0.000104235	0.00142312	0.756694
AHCYL1	0.953663	5.02027	4.11175	0.000105977	0.00144442	0.740941
LRRN4CL	-1.35612	2.27884	-4.11035	0.000106495	0.00144898	0.736314
CELSR2	1.23262	3.68088	4.10806	0.000107345	0.00145806	0.728756
CD34	-1.18644	3.84147	-4.09259	0.000113276	0.00153599	0.677657
VAMP8	1.06301	4.78102	4.0913	0.000113785	0.00154027	0.673395
PRNP	-1.27044	4.18396	-4.08669	0.000115619	0.00156243	0.658207
TLE4	-1.1701	3.23665	-4.08482	0.000116373	0.00156995	0.652033
SPAG16	1.10858	3.39704	4.08313	0.000117058	0.00157652	0.646454
LDHB	1.01531	5.28288	4.06997	0.000122517	0.00164725	0.603167
CTSK	-1.25256	3.12092	-4.05661	0.000128316	0.00172229	0.559263
OAF	-1.22487	2.96029	-4.05025	0.000131167	0.00175759	0.538405
SLC12A4	-1.18188	3.29471	-4.0487	0.00013187	0.00176404	0.533329
LAD1	1.25622	3.34271	4.047	0.000132644	0.00177141	0.527773
AKAP12	-1.22384	2.91932	-4.04594	0.00013313	0.00177336	0.524302
ENG	-1.24881	4.0072	-4.04571	0.000133236	0.00177336	0.523549
VTCN1	1.53826	2.49995	4.04248	0.000134731	0.00179025	0.512963
SINHCAF	1.19832	3.63724	4.04097	0.000135437	0.00179663	0.508002
HOXD4	-1.35347	2.93578	-4.03345	0.000138993	0.00184073	0.48341
CNN2	-1.21398	4.4037	-4.02961	0.000140844	0.00186214	0.470855
MAP7	1.04969	2.84711	4.02723	0.000142005	0.00187437	0.463068
MYADM	-1.04877	4.72958	-4.02674	0.000142244	0.00187442	0.461471
AP1M2	1.29103	2.52162	4.02454	0.000143324	0.00188552	0.454295
TET1	-1.2774	2.62663	-4.02218	0.000144493	0.00189775	0.446593
PTPRC	-1.28563	3.2386	-4.02128	0.000144939	0.00190047	0.44367
SLC2A8	-1.46391	3.23253	-4.017	0.000147092	0.00192552	0.429684
GPX3	2.74488	5.35237	4.01486	0.000148179	0.00193656	0.4227
HNF1B	1.28304	2.8247	4.00754	0.000151949	0.00198258	0.398872
MORN2	1.48871	2.93043	4.00195	0.000154897	0.00201772	0.380653
ADAMTS10	-1.22924	2.64857	-4.00045	0.000155696	0.00202482	0.375772
CUEDC1	1.24365	3.53452	3.99923	0.000156347	0.00202694	0.371816
CCL21	-1.40114	2.49046	-3.99919	0.00015637	0.00202694	0.371682
CBLB	-1.12421	3.02887	-3.99841	0.000156786	0.00202903	0.369159
PKM	1.12893	3.9737	3.99725	0.000157415	0.0020326	0.365362
FN1	-1.70404	3.30575	-3.99626	0.00015795	0.0020326	0.362146
CIB1	1.12652	4.01251	3.99606	0.000158056	0.0020326	0.361512
REC8	1.29489	3.08982	3.99601	0.000158086	0.0020326	0.361335
DNAH9	1.39171	2.37673	3.99551	0.000158358	0.00203281	0.359705
GBP1	-1.42446	2.98696	-3.9946	0.000158848	0.00203582	0.356772
PIK3CG	-1.18929	2.71055	-3.99326	0.000159581	0.00204191	0.352411
NTAN1	-1.04997	3.56406	-3.98966	0.000161562	0.00206394	0.340716
GRAMD1C	1.32071	2.90789	3.98916	0.000161841	0.00206418	0.339081
GZMB	-1.30425	4.53902	-3.98839	0.000162269	0.00206632	0.336579
CAMSAP3	1.1091	2.70411	3.98604	0.000163582	0.00207971	0.328939
ABCA8	-1.49911	2.55621	-3.98551	0.000163878	0.00208015	0.327226
SFMBT2	-1.21945	2.54104	-3.98479	0.000164279	0.00208192	0.324906
POU5F1	1.00412	4.2997	3.98421	0.000164607	0.00208275	0.323016
PTK7	-1.28944	3.87603	-3.98242	0.000165617	0.00209219	0.317223
MITF	-1.44998	2.52703	-3.98098	0.000166439	0.00209924	0.312528
HSPA1B	1.05587	2.90886	3.97795	0.00016817	0.00211771	0.302724
MFHAS1	1.21123	3.22926	3.97442	0.000170213	0.00213842	0.291283
MAPK13	1.32878	2.72999	3.97418	0.000170353	0.00213842	0.290505
PSENEN	1.04751	3.93305	3.97223	0.000171495	0.00214937	0.284169
CDH13	-1.30362	2.87255	-3.96469	0.000175971	0.00220199	0.259763
SLC11A2	1.07848	4.01068	3.95779	0.00018016	0.00225087	0.237475
ATP8B2	-1.20227	2.86916	-3.95464	0.000182108	0.00227163	0.22729
CERCAM	-1.28458	2.75698	-3.95237	0.000183525	0.00228572	0.219951
CCDC146	1.29171	2.39579	3.95121	0.00018425	0.00229116	0.216217
LGR5	1.46287	3.18162	3.94903	0.000185627	0.00230468	0.209163
SYNE2	1.38206	2.945	3.94185	0.000190219	0.00235801	0.186023
PROM1	1.44782	2.45645	3.94003	0.0001914	0.00236895	0.180165
KATNAL1	-1.20289	2.67117	-3.93133	0.000197155	0.00243638	0.15212
COL16A1	-1.30203	2.58457	-3.93071	0.00019757	0.00243772	0.150129
SKI	-1.09256	4.35921	-3.93025	0.00019788	0.00243776	0.148643
AUTS2	-1.31791	3.24581	-3.92959	0.00019832	0.0024394	0.146542
CFI	1.17881	3.36659	3.92162	0.000203763	0.00250248	0.120915
IER3	1.75803	4.22172	3.91975	0.00020506	0.00251451	0.114914
CAPN5	-1.2193	2.80765	-3.91895	0.00020562	0.0025175	0.112332
UBE2Q2L	-1.38284	3.03045	-3.91798	0.000206296	0.00252189	0.109225
ZMIZ1	-1.06527	4.03551	-3.91498	0.000208406	0.00254377	0.0995958
FADS2	-1.15937	2.87021	-3.91342	0.000209512	0.00255335	0.0945873
SDC4	1.18329	2.92994	3.91136	0.000210983	0.00256733	0.0879698
IGKC	-2.29839	3.52793	-3.90844	0.00021308	0.00258888	0.0786137
NRP1	-1.20712	3.67149	-3.90455	0.000215909	0.00261595	0.0661338
MAFF	1.21613	3.23836	3.90447	0.000215965	0.00261595	0.065888
SEL1L3	1.25168	2.82786	3.90061	0.000218809	0.00264636	0.0535125
UST	-1.25196	2.87401	-3.89891	0.000220069	0.00265754	0.0480848
PTP4A1	1.05017	3.80053	3.89745	0.000221163	0.00266671	0.0433933
SEMA5A	-1.43269	3.42952	-3.89652	0.000221857	0.00267103	0.0404286
SYT11	-1.30229	3.01061	-3.89419	0.000223614	0.0026881	0.0329688
NSUN7	1.17303	2.75379	3.88889	0.000227656	0.00273256	0.0160264
CFL2	-1.27862	3.38901	-3.88836	0.00022806	0.0027331	0.0143515
TRIOBP	-1.0242	3.72965	-3.88794	0.000228389	0.0027331	0.0129881
ALCAM	1.263	3.54117	3.88709	0.000229041	0.00273678	0.0102926
TFPI	-1.20499	3.29462	-3.88582	0.000230028	0.00274445	0.00622575
LGR4	1.08286	2.75126	3.8783	0.000235944	0.00281081	-0.01778
TEKT2	1.28395	2.73799	3.87757	0.000236522	0.00281348	-0.0200965
DRC3	1.23777	2.43851	3.87514	0.000238474	0.00283246	-0.027864
ISG20	1.1982	3.0439	3.86951	0.000243047	0.00288247	-0.0458193
KCND2	-1.32102	2.67033	-3.86723	0.000244916	0.0029003	-0.0530584
AMY1A	1.30297	3.50352	3.86642	0.000245586	0.00290391	-0.0556403
PRR15	1.46547	2.99612	3.8634	0.000248098	0.00292925	-0.0652575
FOXO1	-1.1095	3.89176	-3.86287	0.000248539	0.00293011	-0.0669376
ZBTB16	-1.29524	3.12648	-3.86239	0.000248944	0.00293053	-0.068474
ANK3	1.07646	3.14634	3.85858	0.000252159	0.00296399	-0.0806011
WNT2	-1.27741	3.28267	-3.85644	0.000253976	0.00298094	-0.0873848
DLGAP1	1.31657	2.28612	3.85057	0.000259044	0.00303594	-0.106053
TNS2	-0.896573	3.7274	-3.84929	0.000260162	0.00304455	-0.110121
STC1	1.30569	3.78216	3.84701	0.00026216	0.00306342	-0.117348
ST3GAL6	1.33103	2.96648	3.84597	0.000263076	0.00306961	-0.120643
SEPTIN11	-1.24159	3.51049	-3.84261	0.000266062	0.00309299	-0.131303
ANXA4	1.23018	3.18154	3.84242	0.000266232	0.00309299	-0.131907
AKT3	-1.33546	2.89383	-3.8424	0.000266248	0.00309299	-0.131963
CHSY3	-1.19728	2.5258	-3.8375	0.000270664	0.0031397	-0.147498
PMP22	-1.16186	3.04364	-3.83653	0.000271547	0.00314536	-0.150576
SPDEF	1.32649	2.87652	3.83252	0.00027522	0.00318112	-0.163264
ABHD11	1.24442	2.94716	3.83229	0.000275435	0.00318112	-0.164001
CNTNAP1	-1.24556	2.4799	-3.83171	0.000275971	0.00318268	-0.165837
DOCK10	-1.30723	2.81117	-3.8296	0.000277928	0.00319606	-0.172507
OSBPL5	-1.10154	2.96538	-3.82952	0.000278005	0.00319606	-0.172768
AP1M1	-1.22672	2.92564	-3.82916	0.000278338	0.00319606	-0.1739
CMTM3	-1.26396	3.0735	-3.82656	0.000280773	0.00321937	-0.182125
LASP1	-0.90432	5.27633	-3.82281	0.000284323	0.00325537	-0.193985
PLPP1	-1.37526	2.79337	-3.819	0.000287973	0.00329242	-0.206026
TCF12	-1.10508	3.33958	-3.81446	0.000292381	0.0033346	-0.220365
DPY30	1.07788	3.25443	3.81434	0.000292502	0.0033346	-0.220756
MEX3B	-1.19403	2.64581	-3.81295	0.000293863	0.00334532	-0.225138
IL2RG	-1.22237	2.63497	-3.81206	0.000294738	0.00335049	-0.227945
TMEM231	1.24114	3.14439	3.80962	0.000297156	0.00337314	-0.235654
APOL1	1.30692	3.8032	3.80599	0.000300779	0.0034094	-0.247091
MAPK15	1.24681	3.03713	3.80197	0.000304838	0.00345049	-0.259739
CSF3R	-1.2523	2.37245	-3.80078	0.000306056	0.00345935	-0.263502
CTNNA2	1.33184	2.33729	3.79985	0.000307007	0.00346517	-0.26643
KLF2	-1.22942	3.23013	-3.79941	0.000307461	0.00346537	-0.267824
RASL12	-1.22443	2.7816	-3.79784	0.000309071	0.00347844	-0.272749
LARGE2	1.29244	2.73292	3.79743	0.000309496	0.00347844	-0.274047
SRD5A3	1.0911	3.59535	3.78929	0.00031801	0.00356908	-0.299647
ELP3	1.18119	3.90943	3.78845	0.000318901	0.00357403	-0.302286
SLA	-1.37593	2.72443	-3.78637	0.000321121	0.00359385	-0.308829
CRIP1	1.25818	4.6148	3.78529	0.000322272	0.00360165	-0.312202
PLAU	-1.22361	3.0956	-3.78347	0.000324231	0.00361845	-0.317918
STAMBPL1	-1.14421	2.7183	-3.7771	0.00033118	0.00369083	-0.337916
TMBIM6	0.985478	4.54074	3.77634	0.000332016	0.00369496	-0.340293
HLA-DQB1	1.16889	4.43216	3.77565	0.000332778	0.00369826	-0.342455
REPS2	1.27387	2.53071	3.7751	0.000333393	0.00369991	-0.344194
TMEM200A	-1.26873	2.58794	-3.7655	0.000344198	0.0038145	-0.374263
MCAM	-1.23481	2.96185	-3.75658	0.000354539	0.00392363	-0.402163
CD68	-1.17637	4.01158	-3.75385	0.00035776	0.00395353	-0.410686
DKK1	-1.1576	3.92707	-3.75345	0.000358236	0.00395353	-0.411939
DPYD	-1.28863	2.88617	-3.75289	0.000358898	0.00395532	-0.413679
ADGRF5	-1.10965	2.62338	-3.75229	0.000359615	0.00395532	-0.415558
TCF7L2	-1.15378	4.03153	-3.75206	0.000359891	0.00395532	-0.416283
CYTIP	-1.11311	3.21277	-3.7466	0.00036645	0.00401745	-0.433298
NTRK3	-1.28733	2.43389	-3.74652	0.000366556	0.00401745	-0.433572
DACT1	-1.2414	2.46095	-3.74504	0.000368355	0.00403161	-0.438185
OCIAD2	1.18144	2.976	3.7431	0.000370724	0.00405196	-0.444223
CDC42SE2	0.93474	4.12096	3.73755	0.000377593	0.00412136	-0.461517
FCGRT	-1.05734	4.00742	-3.73487	0.000380959	0.0041524	-0.469877
SHISA6	-1.12031	2.68595	-3.72993	0.000387229	0.00421496	-0.485251
NAPSA	1.39227	3.35078	3.72829	0.000389328	0.00423202	-0.490342
FYB1	-1.20179	3.26008	-3.72568	0.000392699	0.00426169	-0.49846
ARMCX4	-1.23623	2.52506	-3.72534	0.000393131	0.00426169	-0.499495
XBP1	1.11513	5.02605	3.72248	0.000396862	0.00429628	-0.508389
MIF	0.825549	5.33315	3.72163	0.000397981	0.00430252	-0.511039
SEC11C	1.13464	3.05925	3.72	0.000400127	0.00431985	-0.516102
HINT1	0.867929	4.95361	3.71866	0.000401896	0.00433306	-0.520256
PIK3CB	0.928089	3.16707	3.71624	0.000405113	0.00436182	-0.52776
GADD45G	-1.42319	3.64764	-3.71065	0.000412646	0.00443692	-0.545103
HCLS1	-1.12195	3.37474	-3.71023	0.000413219	0.00443708	-0.546409
IVNS1ABP	1.05479	4.6646	3.70579	0.000419299	0.00449174	-0.560157
MBOAT1	1.1986	2.85367	3.70569	0.00041944	0.00449174	-0.560471
DNAJC15	1.09863	3.76205	3.70522	0.000420086	0.0044926	-0.56192
SLC7A1	1.09295	2.79535	3.7046	0.000420943	0.00449572	-0.563838
ETS2	-1.24747	3.62197	-3.70381	0.000422037	0.00450135	-0.56628
RANBP17	1.36216	2.96461	3.70137	0.000425437	0.00453153	-0.573832
RAB3D	0.950723	3.6381	3.69724	0.000431262	0.00458742	-0.586626
GPR137B	-1.20509	2.8439	-3.69223	0.000438416	0.00465147	-0.602104
SVEP1	-1.23664	2.68033	-3.6922	0.000438454	0.00465147	-0.602186
MGP	-1.51734	3.2341	-3.6899	0.00044178	0.00468051	-0.609296
CPM	1.45059	3.09437	3.68889	0.000443243	0.00468976	-0.612405
CRYZ	1.10515	2.58393	3.68704	0.000445947	0.00471108	-0.618126
TXNDC15	-1.00205	3.55575	-3.6867	0.000446444	0.00471108	-0.619173
MARCKS	-0.937393	4.91843	-3.68574	0.000447848	0.00471963	-0.622127
DNAH12	1.27137	2.12703	3.68149	0.000454138	0.00477958	-0.635244
PDZK1IP1	1.18315	2.71832	3.67833	0.000458877	0.00482306	-0.645006
CTIF	-1.05488	2.94043	-3.67294	0.000467037	0.00490235	-0.661581
MBP	0.975367	3.11891	3.67115	0.000469781	0.00492465	-0.667089
POGLUT3	-1.14532	3.49452	-3.66981	0.000471858	0.0049399	-0.671235
CD14	-1.11904	3.31355	-3.66607	0.000477658	0.00499404	-0.682719
SHB	1.08408	3.00733	3.66525	0.000478941	0.00500087	-0.685241
HINT3	0.948465	3.43087	3.66371	0.00048136	0.00501953	-0.689977
MGST1	1.59532	2.2884	3.66189	0.000484228	0.00504283	-0.695561
CCN1	-1.35472	5.2165	-3.66035	0.000486675	0.00506168	-0.700299
FAM83E	1.1848	2.98268	3.65703	0.00049199	0.00511027	-0.710507
LAMC2	1.21051	2.39206	3.65573	0.000494089	0.00512536	-0.714507
SLC25A35	1.17033	2.95743	3.65342	0.000497815	0.00515729	-0.721568
PTMS	-1.07497	5.39734	-3.64727	0.000507913	0.00525504	-0.740435
ARRB1	-1.12699	2.88257	-3.64261	0.000515689	0.00532857	-0.75471
OLFML2B	-1.2332	2.86917	-3.64019	0.000519778	0.00536384	-0.762128
GLIPR2	-0.998546	3.82517	-3.63589	0.000527091	0.00543225	-0.775251
SIPA1	-1.18331	3.39589	-3.62933	0.000538471	0.00554235	-0.795311
PRKCD	1.07865	3.01411	3.62499	0.00054612	0.00561381	-0.808555
XYLT1	-1.06505	3.03341	-3.6242	0.000547526	0.00562098	-0.810968
KIF7	-1.13731	2.52321	-3.62084	0.000553529	0.00567528	-0.821205
SLC7A2	1.24965	4.21941	3.61748	0.000559607	0.00573021	-0.831458
ABCA1	-1.16479	2.73906	-3.61695	0.000560575	0.00573272	-0.833079
H3C4	-1.04251	3.39977	-3.61287	0.000568042	0.00579752	-0.8455
DENND2A	-1.21461	2.6787	-3.61269	0.00056837	0.00579752	-0.846042
SFRP1	-1.31241	2.78218	-3.61211	0.000569452	0.00580111	-0.847826
GPAA1	0.97032	4.29368	3.60998	0.00057339	0.00582762	-0.854294
GALNT7	1.05538	2.68581	3.60991	0.000573521	0.00582762	-0.854509
FAM53B	-0.97832	4.01626	-3.60089	0.000590533	0.00599281	-0.881936
SBSPON	1.23241	2.75321	3.59913	0.000593904	0.00601934	-0.887278
SOX9	0.996101	2.88766	3.59377	0.000604293	0.00611683	-0.903545
GPSM1	-1.08314	2.75284	-3.59303	0.000605739	0.00611847	-0.905788
KCNQ3	-1.07657	2.4357	-3.5929	0.000605995	0.00611847	-0.906184
MMP11	-1.71049	3.82119	-3.59101	0.000609708	0.00614814	-0.911912
CITED4	1.19033	2.55627	3.58739	0.000616876	0.00621254	-0.922875
DNAI2	1.40475	2.42439	3.58299	0.00062571	0.00629353	-0.936209
TGFBI	-1.25338	3.64603	-3.58217	0.000627368	0.00630223	-0.93869
DRC1	1.25306	2.40205	3.57404	0.000644038	0.0064586	-0.963277
CCL4L2	-1.22722	3.09546	-3.57379	0.00064456	0.0064586	-0.964036
TBL1X	-0.98736	3.62925	-3.57269	0.000646862	0.0064735	-0.967378
HDGF	0.806499	5.16107	3.57215	0.000647971	0.00647645	-0.968984
WDR77	1.25536	3.53412	3.56858	0.000655471	0.00654319	-0.979772
RCAN3	1.06565	3.08058	3.56376	0.000665715	0.00663711	-0.994305
SH3YL1	0.992438	4.24123	3.55315	0.000688821	0.00685887	-1.02628
DKK3	-1.0855	2.80121	-3.54927	0.000697475	0.00693634	-1.03797
IGLL5	-1.99864	2.73839	-3.54767	0.000701062	0.0069633	-1.04278
CPD	1.02167	3.67064	3.54578	0.000705337	0.00699702	-1.04847
PARD6B	1.11732	2.68923	3.5422	0.000713474	0.00706891	-1.05921
PDS5B	-0.821438	3.9947	-3.54136	0.000715405	0.00707921	-1.06174
ATP5IF1	0.907645	4.93701	3.53596	0.000727886	0.00719376	-1.07794
PDXK	1.00263	3.5735	3.53302	0.000734778	0.00725286	-1.08676
OXER1	-1.12431	2.63214	-3.53212	0.000736888	0.00726062	-1.08945
AKNA	-0.981386	3.51834	-3.53191	0.000737392	0.00726062	-1.09009
CPNE2	1.11437	2.97971	3.53098	0.000739594	0.00727328	-1.09288
SH3BGRL3	-1.04091	5.28942	-3.52831	0.000745947	0.00732669	-1.10089
PTPRCAP	-1.03871	3.55331	-3.52332	0.000757928	0.00743518	-1.1158
PLIN2	-1.14854	3.03068	-3.52012	0.000765724	0.00750239	-1.12538
DOK2	-1.17374	2.36937	-3.51657	0.000774463	0.00757867	-1.136
RAC2	-1.0507	3.51781	-3.51604	0.000775776	0.00758084	-1.13758
CD2	-1.09306	2.78888	-3.5151	0.000778114	0.00758084	-1.1404
NUS1	1.27365	4.56773	3.5148	0.000778852	0.00758084	-1.14129
GSTP1	0.915513	5.67529	3.51472	0.000779054	0.00758084	-1.14153
ADAMTS9	-1.29968	3.93977	-3.51456	0.000779455	0.00758084	-1.14201
CSTB	0.832681	4.9849	3.5116	0.000786842	0.00764333	-1.15083
KIR3DL1	-0.869826	3.89224	-3.50926	0.000792744	0.00769126	-1.15783
TSPYL2	-1.00646	4.21058	-3.50782	0.0007964	0.00770851	-1.16213
ADAMTS1	-1.25743	4.44264	-3.50779	0.000796462	0.00770851	-1.1622
ZNF33B	0.946515	3.20954	3.50512	0.000803281	0.00775686	-1.17018
ACSL4	1.29845	3.63718	3.50507	0.000803409	0.00775686	-1.17033
CDK5RAP3	0.916971	4.12808	3.50402	0.000806094	0.00777333	-1.17345
S100A4	-1.13404	3.07851	-3.50235	0.000810406	0.00780544	-1.17844
ARHGDIB	-0.914736	4.63296	-3.49882	0.000819568	0.00787753	-1.18895
SH3BP4	1.13088	2.83911	3.4987	0.000819874	0.00787753	-1.1893
NLRP1	-0.980575	2.68929	-3.49823	0.000821101	0.0078798	-1.1907
ADAM28	1.01192	3.17419	3.49675	0.000824992	0.00790527	-1.19512
RAP1B	-0.957876	4.35319	-3.49646	0.000825745	0.00790527	-1.19597
STON1	-1.06602	2.68118	-3.49419	0.000831724	0.00795293	-1.20272
AGRN	1.16458	3.84249	3.4926	0.000835957	0.00798379	-1.20747
RBM38	0.939587	2.95522	3.4886	0.000846644	0.00807442	-1.21934
C1QTNF4	-1.04106	2.4234	-3.48829	0.000847478	0.00807442	-1.22026
CCDC78	1.2436	2.43727	3.48745	0.000849752	0.00808638	-1.22277
GSTA4	-1.1112	2.80626	-3.48427	0.000858389	0.0081588	-1.23222
PDPN	-1.25946	2.48352	-3.48313	0.000861506	0.00817865	-1.23561
A4GALT	0.854291	3.64396	3.4812	0.0008668	0.00821908	-1.24134
WDR86	-1.07446	3.58365	-3.48028	0.000869342	0.00823336	-1.24407
SLC44A1	1.01109	2.89998	3.47712	0.000878095	0.00830636	-1.25344
CD46	0.992373	3.11359	3.47604	0.000881119	0.00832506	-1.25665
KAT6B	-0.986819	2.93076	-3.47244	0.000891223	0.00841052	-1.2673
KCTD10	-1.12333	3.77304	-3.47158	0.000893668	0.00842359	-1.26986
FXYD5	-1.16493	3.36286	-3.46738	0.000905635	0.00852627	-1.28229
IRAG1	-1.13669	2.39244	-3.46622	0.000908975	0.0085476	-1.28573
FAIM	1.09431	3.47677	3.46203	0.000921106	0.00864307	-1.29812
HEG1	-1.12712	2.99402	-3.46196	0.000921304	0.00864307	-1.29832
FNBP1L	0.892647	3.65609	3.45741	0.000934654	0.00875797	-1.31175
MAGEH1	-1.11649	3.13283	-3.45626	0.000938072	0.00877965	-1.31516
BHLHE41	1.15575	2.94758	3.45472	0.000942652	0.00881213	-1.31971
PTCH1	-1.0855	3.79815	-3.45269	0.000948703	0.00885828	-1.32569
PXDC1	-1.03372	2.64407	-3.45132	0.000952817	0.00888625	-1.32973
CFAP206	1.21471	2.51596	3.4493	0.000958935	0.00893283	-1.3357
PAMR1	-1.20366	3.41852	-3.4459	0.00096927	0.00901853	-1.34571
RASSF8	-0.990692	3.13304	-3.44457	0.000973349	0.00904055	-1.34963
L3MBTL4	0.944839	3.02639	3.44439	0.000973913	0.00904055	-1.35017
MAPK12	-1.08963	2.81676	-3.4414	0.000983117	0.00911534	-1.35895
FANK1	1.03145	2.72712	3.44078	0.000985053	0.00912265	-1.36079
CHCHD10	-0.798508	4.13959	-3.43973	0.000988335	0.00914239	-1.36389
CHSY1	-1.09145	3.84346	-3.43637	0.000998856	0.00922897	-1.37378
FHL3	-1.01216	2.82478	-3.43599	0.00100003	0.00922912	-1.37488
IGFBP1	-1.47012	3.36458	-3.43463	0.00100433	0.009258	-1.37887
TKT	1.05873	3.66648	3.43216	0.00101217	0.00931422	-1.38613
CCNA1	1.12989	2.3183	3.43197	0.00101277	0.00931422	-1.38669
TGFBR3	-1.13923	2.53174	-3.43131	0.00101489	0.00932289	-1.38863
INTS10	0.857744	3.40355	3.42747	0.00102722	0.00942529	-1.3999
LINGO4	-1.02878	2.71125	-3.42524	0.00103446	0.00948075	-1.40645
TSKU	-0.993852	3.35201	-3.42428	0.0010376	0.00949859	-1.40928
HLA-DRA	1.16742	5.17583	3.4237	0.00103948	0.00950484	-1.41097
CFAP251	1.1154	2.53968	3.42207	0.00104482	0.00953484	-1.41575
FURIN	1.0248	3.41562	3.42197	0.00104516	0.00953484	-1.41605
ANO1	1.33571	3.20741	3.42148	0.00104677	0.00953857	-1.41749
LTBP1	-1.09125	2.87252	-3.41895	0.00105513	0.00960374	-1.42491
TNFRSF10C	-1.06486	3.86712	-3.41789	0.00105862	0.00962447	-1.42799
CTSH	1.22166	4.05656	3.41198	0.00107847	0.00979374	-1.44531
MMP14	-1.11324	4.24729	-3.41082	0.00108238	0.00981806	-1.44869
CELSR1	1.05315	2.51298	3.40246	0.00111115	0.0100675	-1.47314
QKI	-0.867025	4.47512	-3.40012	0.00111931	0.0101299	-1.47997
WDR45B	0.816433	3.7449	3.39886	0.00112374	0.0101584	-1.48365
ITGA1	-1.15733	2.67671	-3.39423	0.00114013	0.0102948	-1.49714
DAPK1	1.21892	3.00183	3.39311	0.00114413	0.0103193	-1.50041
SATB2	-1.04214	2.94387	-3.38989	0.00115571	0.0104119	-1.50979
TARP	-1.09574	2.62394	-3.38917	0.0011583	0.0104234	-1.51187
HID1	1.01626	2.84349	3.3888	0.00115966	0.0104239	-1.51297
LSR	1.07961	3.18033	3.38486	0.00117401	0.0105409	-1.52443
TRBC1	-1.13455	3.2107	-3.38164	0.00118588	0.0106354	-1.5338
LAYN	-1.10324	2.66069	-3.38114	0.00118774	0.0106402	-1.53526
ABLIM3	-0.98528	2.69016	-3.38026	0.001191	0.0106573	-1.53781
TSPAN9	-0.926861	3.3335	-3.37952	0.00119373	0.0106697	-1.53994
MYOF	1.08252	3.6073	3.3781	0.00119903	0.0107051	-1.54407
PAEP	2.68452	4.31006	3.37658	0.00120474	0.010744	-1.54849
PRKD3	-1.01335	3.0362	-3.37478	0.00121152	0.0107923	-1.55372
GPX7	-1.01774	3.13247	-3.37387	0.00121496	0.0108109	-1.55636
FSBP	1.03898	2.83129	3.37223	0.00122118	0.010854	-1.56111
PAPSS2	-1.1177	2.62641	-3.36906	0.00123332	0.0109295	-1.57032
ZBTB20	-1.14787	3.39284	-3.369	0.00123355	0.0109295	-1.5705
EBF1	-1.046	3.67856	-3.36893	0.0012338	0.0109295	-1.57069
PDIA5	0.946974	2.84256	3.3677	0.00123853	0.0109592	-1.57425
ADAMTS12	-1.12268	2.41684	-3.36577	0.00124601	0.0110131	-1.57985
RBBP8	0.990365	3.20657	3.36256	0.00125852	0.0111113	-1.58916
MDFIC	-1.00781	2.914	-3.3587	0.00127372	0.011233	-1.60033
FZD6	1.04699	2.76723	3.35731	0.00127924	0.0112692	-1.60435
DMWD	-0.904591	3.80097	-3.35583	0.00128511	0.0113084	-1.60862
FTH1	0.767576	9.63476	3.35485	0.00128905	0.0113305	-1.61146
PFKM	-1.12851	2.60694	-3.35387	0.00129298	0.0113526	-1.6143
SH2B3	-1.02396	2.55458	-3.35031	0.00130736	0.0114661	-1.62459
CYP26A1	-1.10535	2.69369	-3.33967	0.00135122	0.0118377	-1.65528
DNM1	-1.24479	3.06659	-3.33897	0.00135413	0.0118502	-1.65729
EFNA1	0.943553	3.41646	3.33704	0.00136226	0.0119081	-1.66285
DUSP4	1.23859	2.68816	3.33612	0.00136613	0.0119289	-1.66549
RGS2	-1.31576	3.44854	-3.33492	0.00137124	0.0119604	-1.66896
PTN	-1.04873	3.03732	-3.32665	0.00140677	0.0122568	-1.69274
PLEKHG5	-1.08776	2.86657	-3.32511	0.00141346	0.0123016	-1.69715
MYEF2	0.9707	2.77742	3.32416	0.00141762	0.012318	-1.69988
SPAG8	1.04377	2.79704	3.32397	0.00141845	0.012318	-1.70043
DDT	0.912492	3.35518	3.3197	0.00143728	0.012468	-1.71269
AJM1	-1.04381	2.73679	-3.31652	0.00145147	0.0125773	-1.72182
VPS13B	-0.980328	3.75895	-3.30918	0.00148468	0.0128511	-1.74284
PIAS3	0.996259	3.00853	3.30795	0.0014903	0.0128856	-1.74634
PDE8A	-0.932412	3.28614	-3.30287	0.00151382	0.0130748	-1.76089
PCBP4	-0.871195	3.46908	-3.30124	0.00152142	0.0131261	-1.76554
CABLES1	0.880898	2.8195	3.3001	0.00152678	0.0131582	-1.76881
NET1	1.10946	2.85734	3.29535	0.00154922	0.013337	-1.78235
DSG2	1.15272	2.50009	3.29262	0.0015623	0.0134351	-1.79016
HCRT	-1.02731	3.27035	-3.28927	0.00157841	0.013559	-1.79969
PRKX	0.860684	3.57538	3.28878	0.00158081	0.0135649	-1.8011
DEXI	-1.06434	3.51768	-3.28578	0.00159543	0.0136756	-1.80964
INPP4B	-0.986992	2.70949	-3.28501	0.00159921	0.0136932	-1.81183
GNAI2	-0.795065	5.42804	-3.28321	0.00160804	0.0137541	-1.81695
PSTPIP1	-1.19494	2.32735	-3.28092	0.00161938	0.0138246	-1.82347
SHF	-1.01956	2.7587	-3.28084	0.00161978	0.0138246	-1.8237
BAMBI	-0.904254	3.12165	-3.27526	0.00164773	0.0140481	-1.83957
KIAA1217	1.04548	2.54111	3.27405	0.00165382	0.0140849	-1.84299
MROH1	0.853073	3.31636	3.27328	0.00165772	0.014103	-1.84518
ATXN1	-0.738095	4.50982	-3.27187	0.00166492	0.0141492	-1.8492
RHOBTB3	-1.00216	2.74799	-3.27085	0.00167009	0.0141779	-1.85208
GSR	0.858476	3.49783	3.26983	0.00167531	0.014207	-1.85497
C1QA	-0.929687	3.94272	-3.26672	0.00169134	0.0143109	-1.8638
DLX6	1.11181	2.82386	3.26651	0.0016924	0.0143109	-1.86438
HTRA1	-1.49087	3.98488	-3.26641	0.00169295	0.0143109	-1.86469
HSP90AA1	0.805867	5.19651	3.26355	0.00170782	0.0144212	-1.8728
EVI2B	-0.971708	3.28917	-3.26267	0.00171241	0.0144215	-1.87528
DPH6	0.887661	2.73221	3.26254	0.00171306	0.0144215	-1.87564
CETN2	0.939974	2.96235	3.2625	0.00171331	0.0144215	-1.87577
SRGAP3	0.885202	3.21815	3.26027	0.00172503	0.0145048	-1.88209
PGGHG	1.14552	3.46319	3.25958	0.00172864	0.0145198	-1.88403
FAM114A1	-1.03548	3.37662	-3.25921	0.00173061	0.0145211	-1.88509
PDLIM5	0.864743	4.14717	3.25829	0.00173546	0.0145464	-1.88768
C1QTNF1	-0.949725	3.27059	-3.25738	0.00174028	0.0145714	-1.89025
P3H2	-1.06962	2.71993	-3.25382	0.00175927	0.0147149	-1.90032
ITGAM	-1.01033	2.64065	-3.25343	0.00176139	0.0147172	-1.90143
VIM	-1.07333	7.31588	-3.25234	0.00176726	0.0147507	-1.90452
TRIM2	1.08951	2.61522	3.25036	0.00177797	0.014823	-1.91012
DLG5	0.899968	4.01299	3.25005	0.00177966	0.014823	-1.911
ZBTB46	-1.07267	3.39939	-3.24967	0.00178169	0.0148244	-1.91205
ACP6	0.92698	2.79511	3.2419	0.00182436	0.0151636	-1.93399
GJB1	0.934049	2.54013	3.24098	0.00182946	0.0151901	-1.93657
BAG2	-1.09762	2.60741	-3.23914	0.00183977	0.0152597	-1.94178
PDZD8	0.920705	3.84693	3.23742	0.00184941	0.0153237	-1.94662
CTSL	-1.12722	3.89567	-3.23596	0.0018576	0.0153678	-1.95071
POTEE	-0.990378	2.38915	-3.23579	0.00185861	0.0153678	-1.95122
SLC2A4RG	-0.753152	4.08505	-3.23484	0.00186394	0.0153874	-1.95387
JUN	-0.988056	4.4382	-3.23468	0.00186485	0.0153874	-1.95432
IRX3	1.25057	3.57013	3.23408	0.00186825	0.0153995	-1.95601
PTH1R	-0.908715	3.31696	-3.23216	0.00187922	0.0154698	-1.96143
DUSP6	0.98579	3.94855	3.23132	0.001884	0.0154698	-1.96378
HGD	1.26496	2.90222	3.23113	0.00188507	0.0154698	-1.96431
ETS1	-0.999587	3.08263	-3.23103	0.00188567	0.0154698	-1.9646
SH3BP1	-1.11718	2.80034	-3.23088	0.00188652	0.0154698	-1.96502
CREB3L2	-0.916053	3.74273	-3.23037	0.00188942	0.0154776	-1.96644
CCDC184	-0.867787	3.67852	-3.22714	0.00190808	0.0156056	-1.97555
PALLD	-0.945196	3.54412	-3.22698	0.00190896	0.0156056	-1.97597
EDNRB	-1.23408	3.15119	-3.22573	0.00191621	0.0156488	-1.97949
PORCN	1.21497	2.83624	3.22517	0.00191951	0.0156596	-1.98108
MAOB	-1.04781	3.05316	-3.22343	0.00192967	0.0157263	-1.98597
IKZF1	-0.962251	2.5518	-3.22209	0.00193753	0.0157742	-1.98973
SCNN1B	1.12541	2.62033	3.21601	0.00197353	0.0160484	-2.00677
H2BC10	-1.00488	2.99675	-3.21572	0.00197525	0.0160484	-2.00758
CDHR3	1.13684	2.43846	3.21524	0.00197814	0.0160555	-2.00893
MAMLD1	-1.06382	2.88831	-3.21445	0.00198286	0.0160773	-2.01114
CORO1A	-1.13037	2.91407	-3.21276	0.00199304	0.0161434	-2.01588
IFITM10	-1.03718	2.88415	-3.21148	0.00200079	0.0161853	-2.01947
RPS6KA2	0.908958	3.05284	3.21123	0.00200228	0.0161853	-2.02016
CCDC6	1.00602	3.17908	3.21077	0.00200512	0.0161917	-2.02147
ITGAX	-0.943616	3.88732	-3.20889	0.00201654	0.0162674	-2.02672
SNX18	-0.959435	2.78737	-3.20835	0.00201985	0.0162776	-2.02824
APOC1	-1.11718	3.6154	-3.20667	0.0020301	0.0163436	-2.03292
RND3	-1.09412	3.09769	-3.20448	0.00204357	0.0164354	-2.03904
TBX2	-1.07665	3.14474	-3.20252	0.00205571	0.0165163	-2.04452
TAGLN	-1.0592	4.32159	-3.19981	0.0020726	0.0166353	-2.05209
C9orf152	0.92538	3.15264	3.19918	0.00207659	0.0166504	-2.05387
ALKAL2	1.16959	2.5704	3.19667	0.00209233	0.0167598	-2.06086
HOXA4	-1.13318	2.55653	-3.19379	0.0021106	0.016889	-2.06889
TM4SF1	0.959709	2.81355	3.18809	0.00214722	0.0171648	-2.0848
ST3GAL4	-1.04567	2.80913	-3.18676	0.00215582	0.0172064	-2.08849
RABL2B	0.953895	3.65284	3.18661	0.00215676	0.0172064	-2.0889
ARHGAP23	-0.941149	2.47661	-3.18383	0.00217494	0.0173341	-2.09666
H4C15	-0.771721	4.88973	-3.18243	0.00218411	0.0173898	-2.10055
CLSTN3	-1.06784	2.76891	-3.17986	0.00220105	0.017507	-2.10769
FOSL2	-0.907943	5.72998	-3.17506	0.00223306	0.0177439	-2.12103
C20orf27	-1.0376	2.75051	-3.17335	0.00224452	0.0178062	-2.12576
SMAD3	-1.05922	2.66622	-3.17323	0.00224538	0.0178062	-2.12612
NIPAL2	-0.925706	3.79815	-3.17279	0.00224835	0.017812	-2.12734
PARVB	-1.02456	2.76764	-3.16997	0.00226744	0.0179378	-2.13515
SLC30A1	0.962812	2.79041	3.16978	0.00226875	0.0179378	-2.13568
SLC45A4	0.856659	2.95423	3.16526	0.00229975	0.0181648	-2.14822
DMTN	0.907213	2.72376	3.16326	0.00231353	0.0182555	-2.15373
VAT1	-0.85515	3.66229	-3.15746	0.00235411	0.0185573	-2.16979
BHMT2	-1.03533	2.46511	-3.15513	0.00237057	0.0186685	-2.17622
CTSC	-1.04787	3.22873	-3.15422	0.00237704	0.0187009	-2.17874
SLC15A2	1.04947	2.72029	3.15131	0.00239784	0.0188459	-2.18678
B4GALNT4	-1.17353	2.71175	-3.15088	0.00240096	0.0188518	-2.18798
ERRFI1	1.06389	3.9497	3.15011	0.00240649	0.0188766	-2.19011
HOXD9	-0.97249	3.27212	-3.14681	0.00243034	0.0190448	-2.19921
AHR	1.05626	2.75261	3.14583	0.00243746	0.0190818	-2.20191
PCDH7	1.04325	2.86171	3.14501	0.00244344	0.0191098	-2.20417
USP53	1.21417	2.45583	3.14345	0.00245482	0.0191645	-2.20846
PGBD5	-0.993547	2.44749	-3.14339	0.00245526	0.0191645	-2.20863
SMAD5	-0.875555	3.22607	-3.14296	0.00245848	0.0191709	-2.20984
SORT1	1.0394	2.79251	3.13197	0.00254037	0.0197899	-2.24006
ARHGAP9	-0.967751	3.74861	-3.13049	0.0025516	0.0198452	-2.24413
CNRIP1	-0.998067	2.89363	-3.13038	0.00255245	0.0198452	-2.24444
LRP3	-0.917121	2.85593	-3.12835	0.00256795	0.0199125	-2.25002
OSBPL3	0.890979	3.64468	3.12831	0.00256821	0.0199125	-2.25011
SMYD2	1.02633	2.91036	3.12826	0.00256863	0.0199125	-2.25026
VAV1	-1.056	2.53625	-3.12652	0.00258195	0.0199963	-2.25503
FOSL1	-0.893168	2.85867	-3.12455	0.00259714	0.0200943	-2.26044
STXBP6	1.04631	2.46859	3.12226	0.00261487	0.0202078	-2.26672
CRLS1	0.836881	3.35896	3.122	0.00261689	0.0202078	-2.26743
MIA2	0.92004	2.58089	3.11999	0.00263263	0.0203096	-2.27296
FCGR3A	-1.16284	3.9259	-3.11381	0.00268141	0.0206189	-2.28988
COX5B	0.73458	4.14706	3.11375	0.00268191	0.0206189	-2.29005
GM2A	-0.988646	3.35129	-3.1136	0.00268304	0.0206189	-2.29044
ERCC6L2	-0.837294	2.9047	-3.1136	0.0026831	0.0206189	-2.29046
MUC5B	1.66306	3.88388	3.11304	0.00268751	0.0206328	-2.29197
SYTL1	0.820281	3.19134	3.11065	0.00270668	0.0207599	-2.29852
C2CD4A	1.31646	3.15109	3.10943	0.00271645	0.0208147	-2.30184
RPS6KA1	0.94476	3.08039	3.10803	0.00272777	0.0208814	-2.30567
FKRP	-0.850034	2.69478	-3.10716	0.0027348	0.020915	-2.30804
MEGF9	0.904409	3.03795	3.10649	0.00274031	0.0209189	-2.3099
DLL1	-1.08982	2.9471	-3.10645	0.00274058	0.0209189	-2.30999
NDUFA4	0.741686	4.18742	3.10504	0.00275205	0.0209667	-2.31384
NDUFAF2	-0.909351	2.89529	-3.10504	0.0027521	0.0209667	-2.31386
CLIP2	-0.946664	2.7258	-3.10426	0.00275843	0.0209947	-2.31597
CYSTM1	0.965124	3.76663	3.10263	0.00277177	0.021076	-2.32041
CREM	-0.928189	3.09245	-3.09906	0.00280125	0.0212799	-2.33016
RASSF1	-0.909539	3.51309	-3.09839	0.0028068	0.0213017	-2.33198
PRRT2	-1.03693	3.50128	-3.09696	0.00281872	0.0213519	-2.33589
LPAR3	1.08319	2.56545	3.09695	0.0028188	0.0213519	-2.33591
CLMP	-0.97759	3.19673	-3.09453	0.00283909	0.0214851	-2.34252
LTF	1.51885	3.84174	3.08985	0.0028786	0.0217634	-2.35524
EGR3	-1.17646	2.90379	-3.08379	0.0029306	0.0221355	-2.37172
LTBP2	-0.952265	2.81878	-3.08136	0.00295175	0.0222603	-2.37834
OXR1	0.85889	3.30958	3.08112	0.00295383	0.0222603	-2.37899
EHD2	-1.01503	2.5114	-3.08092	0.00295553	0.0222603	-2.37952
EGR1	-1.11913	6.28915	-3.07915	0.002971	0.0223556	-2.38432
LSAMP	-0.963603	2.48004	-3.07595	0.00299921	0.0225466	-2.39302
CAPN6	1.14466	2.68196	3.07489	0.00300854	0.0225953	-2.39587
ARHGEF35	0.960491	3.57324	3.07296	0.0030257	0.0227028	-2.4011
GADD45A	0.993482	5.06542	3.07077	0.0030453	0.0228283	-2.40704
FILIP1L	-1.01037	2.76948	-3.06657	0.00308321	0.0230906	-2.41842
ETV6	0.953403	3.41643	3.06596	0.00308866	0.0231097	-2.42005
PHYHIP	-0.965371	2.98324	-3.06512	0.00309633	0.0231453	-2.42233
UBASH3B	-1.11556	2.4157	-3.06269	0.00311851	0.0232892	-2.42889
TPM4	-0.852669	5.26925	-3.06208	0.00312416	0.0233095	-2.43056
USP9X	0.832813	3.38411	3.05618	0.00317879	0.0236948	-2.44649
CERS5	-0.791602	3.43585	-3.05571	0.0031831	0.0237047	-2.44774
ENPP4	1.06274	2.64725	3.05322	0.00320648	0.0238564	-2.45446
CDC42EP2	-0.932114	2.56181	-3.04925	0.00324398	0.0241129	-2.46515
SNCAIP	-1.09461	2.78957	-3.04648	0.00327046	0.024287	-2.47262
LTBP3	-0.774367	3.83825	-3.04453	0.00328921	0.0244035	-2.47787
PEX13	0.89646	2.66639	3.0412	0.00332142	0.0246194	-2.48682
C4BPA	1.42105	2.66271	3.03894	0.00334344	0.0247596	-2.49289
OGN	-1.05614	2.714	-3.03741	0.00335844	0.0248436	-2.497
TNK2	-0.978197	2.55124	-3.03715	0.00336104	0.0248436	-2.49771
ECE1	-0.965181	3.42184	-3.03575	0.00337476	0.0249218	-2.50146
HOXD3	-0.961312	2.54544	-3.03507	0.00338154	0.0249486	-2.5033
MAGI1	0.948367	2.73797	3.0334	0.00339809	0.0250475	-2.50778
INHBA	-1.05007	2.363	-3.03286	0.00340337	0.0250632	-2.50921
GAL3ST4	-0.964375	2.95865	-3.0313	0.00341899	0.0251549	-2.51341
CCL4L1	-0.911708	2.54606	-3.03049	0.00342709	0.0251912	-2.51558
MAP1B	-1.07567	2.92811	-3.02947	0.00343727	0.0252327	-2.5183
SLC9A3R1	1.02942	2.80775	3.02929	0.00343909	0.0252327	-2.51879
ANKRD13D	-0.739351	4.11535	-3.02896	0.00344244	0.0252339	-2.51968
INPP5A	-1.08264	2.79018	-3.02698	0.00346233	0.0253564	-2.52497
TSPAN3	1.03641	3.7172	3.026	0.00347227	0.0254058	-2.52761
IDO1	1.11326	2.67454	3.02499	0.00348247	0.025457	-2.5303
LRRC1	0.966408	2.65207	3.02288	0.003504	0.0255783	-2.53595
BGLAP	-0.9259	3.1662	-3.02252	0.00350772	0.0255783	-2.53693
SEMA6C	-1.02282	2.49432	-3.02242	0.00350872	0.0255783	-2.53719
FKBP4	0.85465	3.28439	3.02161	0.00351696	0.0256148	-2.53934
PNRC1	-0.858626	5.53282	-3.02058	0.00352755	0.0256684	-2.5421
ARHGAP10	-0.950636	2.73967	-3.02007	0.00353286	0.0256835	-2.54348
ABTB2	-1.17867	2.6025	-3.01646	0.00357019	0.0259312	-2.55313
CALHM2	-0.890296	3.61567	-3.01588	0.0035762	0.0259511	-2.55467
PAM	0.924481	4.09431	3.01538	0.00358138	0.025965	-2.556
KLRC2	-0.924425	3.86591	-3.01457	0.00358988	0.025975	-2.55817
ATP9A	0.901605	2.93032	3.01432	0.00359249	0.025975	-2.55884
PSAT1	1.11734	3.74346	3.01431	0.00359257	0.025975	-2.55886
PRKACB	-1.03199	2.83107	-3.01106	0.00362671	0.026198	-2.56754
RAB6A	0.813548	3.1772	3.00948	0.00364338	0.0262945	-2.57174
FUZ	0.903339	2.78464	3.00771	0.00366226	0.0264068	-2.57648
TIMP1	-1.05417	4.41741	-3.00694	0.00367043	0.0264417	-2.57853
GSTO2	0.970032	2.45251	3.00464	0.00369504	0.0265949	-2.58465
TYMP	1.0015	3.34605	3.00275	0.0037154	0.0267173	-2.58969
GSTM2	-1.05119	3.1734	-3.00209	0.00372244	0.0267437	-2.59143
KCNMB4	-0.948419	2.97349	-3.00092	0.00373512	0.0268105	-2.59454
SLURP1	-0.877237	3.09362	-2.99784	0.0037687	0.0270271	-2.60275
TXNIP	-0.841792	5.51517	-2.99569	0.00379228	0.02716	-2.60847
ATG9B	-1.08183	2.50985	-2.99552	0.00379407	0.02716	-2.6089
THBS1	-0.957499	2.95796	-2.99514	0.00379831	0.0271659	-2.60992
RCBTB1	-0.862468	3.45632	-2.99318	0.00381991	0.0272958	-2.61512
ZNF516	-1.07379	4.2258	-2.99194	0.00383364	0.0273693	-2.61841
GORASP1	0.799807	3.11319	2.99112	0.00384284	0.0274104	-2.6206
ZNF469	-0.901862	2.63285	-2.98968	0.00385889	0.0275002	-2.62442
ADCY1	-0.967522	2.72018	-2.98876	0.00386913	0.0275485	-2.62685
FAM174B	0.904237	3.31783	2.9875	0.00388334	0.0276249	-2.63021
SAMD3	-1.06746	2.36262	-2.98597	0.00390047	0.027722	-2.63424
FGF2	-1.02468	3.14366	-2.98559	0.00390485	0.027726	-2.63527
AFF3	-0.934069	2.60197	-2.98531	0.00390802	0.027726	-2.63601
EVX1	-0.832802	3.5298	-2.98242	0.00394078	0.0279122	-2.64366
PTGS1	1.03622	2.64504	2.98237	0.00394129	0.0279122	-2.64378
PRDX1	0.797878	3.91504	2.98116	0.00395513	0.0279767	-2.64699
FADS3	-0.932307	2.8896	-2.98096	0.00395744	0.0279767	-2.64752
ARMCX1	-0.922655	2.75304	-2.98029	0.00396513	0.0280062	-2.6493
FHOD1	-0.898358	3.01466	-2.97714	0.00400139	0.0282361	-2.65764
KLRC4	-1.00482	2.55309	-2.97659	0.00400775	0.0282361	-2.65909
RABGEF1	-0.950176	3.04291	-2.97654	0.00400835	0.0282361	-2.65923
CXXC5	0.865095	3.6873	2.97403	0.00403751	0.0284163	-2.66587
ME3	-1.00797	2.56841	-2.97295	0.00405002	0.0284792	-2.6687
ARHGAP4	-0.988227	2.78765	-2.96946	0.004091	0.0287345	-2.67792
MRPS33	0.890663	3.08226	2.96925	0.00409356	0.0287345	-2.67849
FOXA2	0.874819	2.81987	2.96862	0.00410096	0.028761	-2.68014
CBY1	0.675364	3.65567	2.96776	0.0041111	0.0288067	-2.6824
JAM3	-0.860173	3.02465	-2.96714	0.00411853	0.0288333	-2.68405
PARD3B	0.946065	2.74319	2.96506	0.00414325	0.0289808	-2.68953
HEBP2	0.753968	3.6954	2.96474	0.00414708	0.0289822	-2.69038
PKD1	-0.803133	3.95525	-2.9622	0.00417748	0.0291689	-2.69706
SGPP2	0.98074	3.10715	2.95791	0.00422936	0.0294979	-2.70835
FBLN5	-0.957471	3.99587	-2.9577	0.00423201	0.0294979	-2.70893
LAMA3	0.985992	3.07212	2.95453	0.00427073	0.0297347	-2.71726
RASSF2	-1.06971	2.67453	-2.9543	0.00427347	0.0297347	-2.71785
SLFN5	0.806426	3.4066	2.95246	0.00429624	0.029867	-2.72271
DHRS3	1.03467	3.93469	2.95096	0.00431472	0.0299692	-2.72663
GNG2	-0.979173	2.86251	-2.95002	0.00432635	0.0300237	-2.72909
GOPC	-0.848956	2.91951	-2.94902	0.00433884	0.0300841	-2.73173
NRG2	-1.08845	2.35039	-2.94815	0.00434963	0.0301327	-2.734
PLSCR1	0.855729	3.40656	2.94685	0.00436594	0.0302193	-2.73742
TIE1	-0.851491	2.64036	-2.94347	0.0044085	0.0304873	-2.74629
VSIG4	-1.01233	2.48098	-2.94138	0.00443493	0.0306435	-2.75175
SLC1A5	-0.881289	2.98801	-2.94066	0.00444414	0.0306804	-2.75365
GMFG	-0.826179	3.9947	-2.9396	0.00445764	0.0307469	-2.75642
TCEA3	1.0637	3.27247	2.93719	0.00448851	0.0309129	-2.76273
DEPTOR	0.83527	3.11162	2.93712	0.00448949	0.0309129	-2.76293
ADGRE5	-0.90489	3.55837	-2.93392	0.00453079	0.0311703	-2.7713
GSTM3	-0.936614	2.52033	-2.93316	0.00454058	0.0312106	-2.77327
MYL12B	0.562551	6.55107	2.93247	0.0045496	0.0312175	-2.77508
SH3PXD2B	-0.722674	3.50528	-2.93224	0.00455265	0.0312175	-2.77569
COX5A	0.731646	4.03733	2.93218	0.00455338	0.0312175	-2.77584
ACP5	-0.98959	2.78206	-2.93151	0.00456212	0.0312505	-2.77759
SPART	-0.92921	2.83615	-2.93112	0.00456717	0.0312582	-2.7786
EHBP1	-0.86647	2.90604	-2.92973	0.00458533	0.0313554	-2.78223
OGFRL1	-0.932401	3.33613	-2.92745	0.00461539	0.0315261	-2.7882
ROBO1	-1.02243	2.91048	-2.92723	0.00461823	0.0315261	-2.78876
OLFM1	-1.04554	2.40099	-2.92666	0.00462574	0.0315504	-2.79024
PLXNB2	0.809923	4.51497	2.92614	0.00463261	0.0315701	-2.7916
NOC3L	-0.917282	2.64325	-2.92531	0.00464372	0.0316187	-2.79379
LRRC32	-0.94124	2.76439	-2.92358	0.00466664	0.0317475	-2.79828
ZNF532	-0.817898	3.92055	-2.92251	0.00468089	0.0318172	-2.80107
SIMC1	-0.945822	2.94398	-2.92096	0.00470172	0.0319315	-2.80512
KRTAP9-2	-0.882894	2.51267	-2.91934	0.00472346	0.0320518	-2.80933
ANKRD44	-1.05381	2.73096	-2.91804	0.00474107	0.0321438	-2.81273
FLOT2	0.787866	3.97309	2.91755	0.00474768	0.0321612	-2.814
IL1R1	0.820145	5.04705	2.91437	0.00479094	0.0324266	-2.82228
AMZ1	-0.876284	2.52045	-2.91359	0.00480155	0.0324707	-2.8243
ERP27	1.03949	2.65116	2.91309	0.00480843	0.0324896	-2.82561
MRPL33	0.751595	4.94755	2.91047	0.00484443	0.0327051	-2.83242
MS4A7	-0.977133	2.69139	-2.90859	0.00487047	0.0328529	-2.83731
MTMR12	1.05805	2.71325	2.90721	0.00488959	0.0329539	-2.84089
MRPS6	-0.933526	2.9847	-2.90687	0.00489428	0.0329576	-2.84176
B4GALT1	0.840339	3.64811	2.9053	0.00491618	0.033077	-2.84583
ITPR3	0.836659	3.37931	2.90476	0.00492382	0.0331004	-2.84725
NAP1L1	-0.767613	6.03636	-2.90422	0.00493136	0.0331231	-2.84865
ENPP2	-0.885233	2.99238	-2.90324	0.00494507	0.0331741	-2.85118
C1QB	-0.736776	5.34351	-2.90308	0.0049473	0.0331741	-2.85159
PARP4	0.828622	3.68663	2.90179	0.00496552	0.0332681	-2.85494
ACAA2	-0.923822	3.02389	-2.89966	0.00499569	0.0334421	-2.86047
ZBBX	0.915515	2.71815	2.89536	0.0050571	0.0338247	-2.87161
PROS1	-0.977124	2.856	-2.89481	0.00506488	0.0338482	-2.87301
ANXA6	-0.894138	2.96857	-2.8925	0.00509826	0.0340427	-2.879
CPNE3	0.735375	3.08663	2.89105	0.00511925	0.0341541	-2.88275
PLCB1	0.934373	3.04627	2.89075	0.00512358	0.0341544	-2.88352
LYNX1	-0.956396	2.73846	-2.89008	0.00513342	0.0341602	-2.88527
GOLM1	0.829275	3.50863	2.88988	0.00513623	0.0341602	-2.88577
PHACTR4	0.790502	3.4775	2.8898	0.00513736	0.0341602	-2.88597
NIBAN2	1.04202	4.09804	2.88767	0.00516847	0.0343383	-2.89147
PDCD1LG2	-0.918045	2.94291	-2.88717	0.0051759	0.034359	-2.89278
FBLN1	-1.11204	5.94174	-2.8859	0.00519451	0.0344537	-2.89605
CRTAP	-0.776128	3.99271	-2.88419	0.00521972	0.0345921	-2.90046
GLIS2	-0.814627	3.30852	-2.8826	0.00524332	0.0347053	-2.90458
KDR	-0.99678	2.32206	-2.88245	0.00524554	0.0347053	-2.90496
NES	-1.02526	2.31061	-2.88173	0.00525621	0.0347469	-2.90681
SHC1	-0.786189	4.0647	-2.87637	0.00533641	0.0352365	-2.92061
ERGIC1	0.743294	4.33545	2.87619	0.00533913	0.0352365	-2.92107
GPX1	0.728441	6.17409	2.87553	0.00534915	0.0352733	-2.92278
HOXD10	-1.06501	2.45738	-2.87497	0.00535763	0.0353	-2.92422
PGF	-0.872328	2.6577	-2.8743	0.00536777	0.0353363	-2.92595
PNKD	-0.739484	2.70767	-2.87402	0.00537205	0.0353363	-2.92667
CSTF2T	-0.870278	2.76739	-2.87305	0.00538677	0.0354039	-2.92916
ADA	-0.941962	2.55213	-2.8722	0.00539965	0.0354592	-2.93134
PON2	0.831178	3.4779	2.87181	0.00540573	0.0354698	-2.93236
GPNMB	-1.09757	3.37724	-2.87131	0.00541331	0.0354902	-2.93364
JAK3	-0.882985	2.78252	-2.86768	0.0054691	0.0358265	-2.94298
TBC1D20	-0.864242	2.99506	-2.86018	0.00558597	0.0365619	-2.96223
ST6GALNAC6	-0.715842	4.15873	-2.85906	0.00560361	0.0366471	-2.96509
NDE1	-0.903421	2.82203	-2.85769	0.00562525	0.0367584	-2.9686
PTPN9	-0.893067	2.98553	-2.85645	0.00564482	0.036856	-2.97176
UFC1	0.733106	4.11276	2.85113	0.00572999	0.0373814	-2.98539
ACSL1	-0.858804	3.43434	-2.84924	0.00576051	0.0374992	-2.99022
STYXL1	0.763035	3.02865	2.84908	0.00576309	0.0374992	-2.99063
TARBP1	0.87659	2.90696	2.84885	0.00576673	0.0374992	-2.9912
DBN1	-0.944539	2.68238	-2.84884	0.00576693	0.0374992	-2.99123
NINL	-0.803879	2.87062	-2.84724	0.00579296	0.0376376	-2.99533
PAGR1	-0.873189	3.52655	-2.84399	0.00584595	0.0379509	-3.00361
SLC25A25	-0.862752	2.81742	-2.84291	0.00586378	0.0380356	-3.00638
SH3TC1	-0.928004	2.81944	-2.84203	0.00587828	0.0380986	-3.00863
MAP3K20	-0.821869	3.0636	-2.84169	0.00588383	0.0381034	-3.00948
SLC49A3	-0.803735	3.62678	-2.84063	0.00590145	0.0381864	-3.0122
FAAH2	0.864798	2.62432	2.83883	0.00593131	0.0383484	-3.01679
ENO1	0.743451	5.41306	2.83798	0.0059453	0.0384076	-3.01893
OSTF1	-0.768659	3.6149	-2.83764	0.00595113	0.038414	-3.01982
ABCC8	-0.74421	2.67038	-2.83365	0.00601786	0.0388054	-3.02996
CD44	-0.89113	4.98913	-2.83344	0.00602153	0.0388054	-3.03051
VCL	-0.924405	3.7074	-2.83258	0.00603602	0.0388673	-3.0327
TPD52	0.790927	2.77351	2.83227	0.00604114	0.0388687	-3.03347
TMEM167A	-0.643651	4.35848	-2.8306	0.00606958	0.0390201	-3.03773
SDC3	-1.08794	3.50066	-2.82849	0.00610549	0.0391918	-3.0431
BTG1	-0.693361	4.49948	-2.82845	0.00610614	0.0391918	-3.04319
ST3GAL3	-0.799473	2.80129	-2.82571	0.0061531	0.0394613	-3.05015
C1orf122	0.751402	2.99711	2.8246	0.00617222	0.039552	-3.05297
DCK	-0.781971	2.97095	-2.82336	0.00619369	0.0396576	-3.05612
PRDX5	0.746242	4.51681	2.8223	0.00621208	0.0397433	-3.05882
SCAMP4	0.880442	3.41527	2.82145	0.00622668	0.0398047	-3.06095
RNF144A	-0.807424	3.82091	-2.81911	0.00626758	0.0400339	-3.06689
LINGO1	-0.788525	3.12001	-2.8177	0.00629226	0.0401593	-3.07046
MUC16	0.903039	2.61057	2.81739	0.00629769	0.0401617	-3.07125
TMEM67	0.833322	2.70226	2.8152	0.00633629	0.0403754	-3.07679
MFSD2A	1.02043	3.20097	2.81473	0.00634459	0.0403959	-3.07798
CD300A	-0.949912	2.51695	-2.81262	0.00638202	0.0406017	-3.08332
SLC7A8	-0.931732	3.84192	-2.81227	0.00638819	0.0406085	-3.0842
TMEM37	-0.833757	4.27814	-2.81146	0.00640277	0.040666	-3.08627
SREBF1	-0.863505	3.29277	-2.81119	0.00640748	0.040666	-3.08694
CIPC	0.803434	3.23578	2.8107	0.00641626	0.0406892	-3.08818
FAM107B	0.853916	2.7308	2.80976	0.00643311	0.0407636	-3.09056
ESPN	1.02437	2.59033	2.80403	0.00653651	0.0413858	-3.10503
ATP6V1A	0.774836	2.78769	2.80263	0.00656193	0.0415136	-3.10855
EGLN2	-0.779984	2.79241	-2.79811	0.00664498	0.0420056	-3.11996
CDCP1	0.890987	2.53251	2.79712	0.00666329	0.0420878	-3.12245
SLC35A2	0.826328	2.70068	2.79614	0.00668132	0.0421682	-3.1249
SEMA4D	-0.798641	3.67634	-2.79491	0.0067042	0.0422791	-3.12801
CYP17A1	-0.971768	2.7486	-2.79458	0.00671039	0.0422845	-3.12884
ID3	1.09489	3.43815	2.79158	0.00676654	0.0426045	-3.1364
RAB23	-0.930993	2.60113	-2.79019	0.00679267	0.0427352	-3.13989
LRRC41	0.931946	3.12987	2.78967	0.00680232	0.0427466	-3.14118
ADAMTS17	-0.851412	2.55486	-2.78952	0.00680525	0.0427466	-3.14157
MTSS2	-0.816136	3.11462	-2.78914	0.00681231	0.0427572	-3.14251
NLK	-0.765243	3.20234	-2.78841	0.00682627	0.042811	-3.14437
DDAH2	-0.702843	3.51275	-2.78756	0.00684219	0.042877	-3.14648
APBB1	-0.803377	2.84496	-2.78632	0.0068659	0.0429829	-3.14961
DNAJC22	0.817841	2.586	2.78611	0.0068699	0.0429829	-3.15014
LFNG	-0.981105	2.81115	-2.78149	0.0069583	0.0435017	-3.16173
PTEN	-0.875849	3.87645	-2.78023	0.0069825	0.0436187	-3.16487
RORC	0.977281	2.58494	2.7727	0.00712945	0.0445017	-3.18374
ITPRIPL2	-0.808141	3.20387	-2.772	0.00714311	0.0445519	-3.18547
OVOL2	0.939216	2.49247	2.77085	0.00716597	0.0446595	-3.18837
TEAD2	-0.785281	3.88292	-2.76927	0.00719729	0.0448195	-3.19231
PDK4	0.890156	3.18743	2.76753	0.00723185	0.0449813	-3.19665
PLEKHB1	0.801043	2.75464	2.76739	0.0072346	0.0449813	-3.197
GIPR	0.907531	2.54012	2.76313	0.0073202	0.045478	-3.20764
CEP68	-0.735553	3.13537	-2.75998	0.00738385	0.0458375	-3.21548
FUT2	0.906655	2.73545	2.75432	0.00749991	0.0465217	-3.22959
C6orf118	0.856074	2.42839	2.7517	0.00755406	0.046821	-3.2361
SCUBE2	-0.997793	2.74972	-2.74941	0.00760176	0.04708	-3.24179
SPECC1L	-0.825499	3.08281	-2.748	0.00763122	0.0472148	-3.24529
SDK1	-0.74962	3.09933	-2.7478	0.00763542	0.0472148	-3.24579
ZNF703	-0.807498	3.6686	-2.74678	0.00765674	0.0473098	-3.24831
HOXB2	0.822168	3.01414	2.74491	0.00769613	0.0475162	-3.25295
LAPTM5	-0.841827	4.61704	-2.74456	0.00770368	0.0475259	-3.25383
RILPL2	0.843841	3.24546	2.74427	0.00770965	0.0475259	-3.25453
ANXA1	0.998328	4.0721	2.74324	0.00773155	0.0475959	-3.2571
SLCO2B1	-0.689791	3.61686	-2.74317	0.00773298	0.0475959	-3.25727
CMTM7	0.875459	2.58667	2.7415	0.00776863	0.0477783	-3.26142
SLC16A2	-0.781696	2.76649	-2.74079	0.0077836	0.0478333	-3.26316
MLPH	0.759201	3.3123	2.74024	0.00779536	0.0478686	-3.26453
DPYSL3	-0.932508	2.9464	-2.73974	0.00780617	0.0478979	-3.26578
PSMD11	-0.723807	2.82288	-2.73902	0.00782156	0.0479553	-3.26756
CRISP3	1.73545	3.38764	2.73756	0.00785294	0.0480499	-3.27118
LZTS3	0.703256	3.14369	2.73753	0.00785356	0.0480499	-3.27125
GSTM5	-0.943655	2.44417	-2.73742	0.00785589	0.0480499	-3.27152
CD82	0.849996	3.07157	2.73717	0.00786117	0.0480499	-3.27213
RNF180	0.91258	3.02747	2.73336	0.00794363	0.0484515	-3.28156
APOBEC3C	-0.783345	2.75237	-2.73316	0.00794802	0.0484515	-3.28205
KCTD15	-0.841473	3.03664	-2.73303	0.00795085	0.0484515	-3.28238
TMEM59	0.631782	4.629	2.73301	0.00795126	0.0484515	-3.28242
ARHGEF17	-0.807485	3.09028	-2.732	0.00797327	0.0485483	-3.28492
PLCG1	-0.74211	3.21776	-2.73092	0.00799699	0.0486555	-3.2876
ZNF608	0.87272	2.67767	2.73012	0.00801449	0.0487247	-3.28958
CRISPLD1	0.752455	2.59292	2.7277	0.00806769	0.0490106	-3.29556
CNOT11	0.740373	3.46524	2.72647	0.00809468	0.049137	-3.29857
MBD6	0.775748	2.79211	2.72522	0.00812239	0.0492675	-3.30166
ZRANB2	-0.96893	3.58829	-2.72197	0.00819477	0.0496687	-3.30967
SP3	-0.795826	4.27124	-2.72031	0.00823199	0.0498563	-3.31376
SLC44A3	0.827272	2.63679	2.71922	0.00825658	0.0499671	-3.31645
HCST	-0.800868	2.95341	-2.71758	0.0082936	0.0501529	-3.32049
MOB3A	-0.949317	2.8434	-2.71726	0.00830083	0.0501585	-3.32128
ZFTA	-0.772335	3.36017	-2.71487	0.00835504	0.0504477	-3.32715
SCTR	-0.793543	2.73923	-2.71346	0.00838715	0.0506031	-3.33061
SH3RF2	0.866304	2.46096	2.71294	0.00839902	0.0506363	-3.33189
CXCL12	-0.877905	3.1706	-2.71058	0.00845328	0.0509248	-3.3377
BLOC1S6	-0.727548	3.68965	-2.70886	0.00849286	0.0511087	-3.34191
KIAA0754	-0.832281	2.64977	-2.7087	0.00849667	0.0511087	-3.34232
ZNF787	0.880569	3.39676	2.70786	0.00851608	0.0511867	-3.34438
C17orf58	-0.88127	3.65033	-2.70727	0.00852963	0.0512294	-3.34581
ARL4D	0.930946	3.47287	2.70682	0.00854028	0.0512546	-3.34694
DLG4	-0.841142	2.78746	-2.70156	0.00866318	0.0519072	-3.35982
OSBPL8	-0.883039	2.74459	-2.70154	0.00866349	0.0519072	-3.35986
HLA-DMB	0.710396	4.9803	2.70133	0.00866862	0.0519072	-3.36039
RCE1	-0.907309	2.70079	-2.70052	0.00868756	0.0519459	-3.36236
PPP1R12C	-0.732674	3.86195	-2.7005	0.00868816	0.0519459	-3.36242
H6PD	-0.989812	3.59695	-2.69916	0.00871987	0.0520963	-3.3657
YIPF2	0.911359	3.05496	2.69741	0.00876127	0.0523043	-3.36997
WAS	-0.90244	2.73664	-2.6968	0.00877582	0.0523519	-3.37147
KIAA0319L	0.694247	3.43308	2.69634	0.00878682	0.0523781	-3.3726
TACC1	-0.682368	3.62279	-2.69535	0.00881036	0.0524791	-3.37501
PLCL1	-0.867338	2.82991	-2.69489	0.00882129	0.0525048	-3.37613
PKD2	-0.781174	3.64346	-2.69363	0.00885152	0.0526454	-3.37921
ZNF792	-0.893719	2.12546	-2.69316	0.00886294	0.052665	-3.38037
STK33	0.802807	3.05625	2.69294	0.00886809	0.052665	-3.3809
TNFRSF18	-0.851071	2.97115	-2.69167	0.00889867	0.052769	-3.384
MARVELD1	-0.775992	3.81761	-2.69166	0.00889887	0.052769	-3.38402
PTPRA	-0.740212	3.42306	-2.68998	0.00893959	0.0529709	-3.38813
TUBG2	-0.85608	3.02961	-2.68894	0.00896473	0.0530803	-3.39066
ATF3	0.897548	3.84941	2.68805	0.00898645	0.0531692	-3.39284
AGPAT2	0.806236	3.45338	2.68742	0.00900169	0.0532198	-3.39437
NCOA1	-0.794386	2.86024	-2.6852	0.00905595	0.0535008	-3.39979
GIPC1	0.75312	3.04683	2.68489	0.00906357	0.053506	-3.40054
THOC5	-0.759723	2.85693	-2.68426	0.00907913	0.0535218	-3.40209
IFT122	0.710381	3.06678	2.68423	0.00907971	0.0535218	-3.40215
EXPH5	0.872688	2.5327	2.68307	0.0091084	0.0536511	-3.40499
IFT22	0.748962	2.91002	2.68236	0.00912592	0.0537079	-3.40672
MYH11	-0.937067	3.2245	-2.68213	0.00913156	0.0537079	-3.40727
IL17RB	-0.931104	2.7447	-2.68066	0.00916786	0.0538815	-3.41085
RUSC2	-0.74262	2.98559	-2.68022	0.00917877	0.0539057	-3.41192
RECK	-0.851793	2.82049	-2.67816	0.00923011	0.0541672	-3.41694
ADD3	-0.813638	3.85559	-2.67552	0.00929617	0.0545146	-3.42336
ZMIZ2	0.857322	3.85597	2.67455	0.00932038	0.0546163	-3.4257
ERP29	0.745123	4.33395	2.67388	0.00933737	0.0546756	-3.42734
FAP	-0.832624	2.93549	-2.67338	0.00934989	0.0547086	-3.42855
KAZN	0.847155	2.67526	2.67303	0.00935861	0.0547193	-3.42939
DDAH1	0.741138	2.97986	2.66629	0.00953024	0.0556818	-3.44574
BDKRB2	-0.865148	2.57007	-2.66079	0.00967246	0.0564712	-3.45907
EXT2	-0.904319	3.17233	-2.65903	0.00971823	0.0566968	-3.46331
TFPI2	0.942875	2.95536	2.65806	0.00974365	0.0568034	-3.46566
LY75	0.920611	2.51011	2.65724	0.00976536	0.0568882	-3.46766
CHIC2	-0.768228	3.39464	-2.65587	0.00980119	0.0570551	-3.47095
PFKP	0.713969	2.80864	2.65405	0.00984938	0.0572937	-3.47536
TFAP2C	-0.910446	2.50055	-2.65159	0.00991463	0.057631	-3.4813
ZFAND5	-0.691466	3.32823	-2.65036	0.00994732	0.0577788	-3.48426
TPP1	-0.822052	4.22667	-2.6489	0.00998638	0.0579385	-3.48778
CNNM3	0.678953	3.70908	2.64879	0.0099894	0.0579385	-3.48805
TRAM2	-0.744608	3.45002	-2.64748	0.0100245	0.0580994	-3.4912
LPIN1	-0.792192	2.89861	-2.64361	0.0101291	0.0586548	-3.50053
TGFBR1	-0.834326	2.82995	-2.64339	0.010135	0.0586548	-3.50106
ATMIN	-0.686207	3.50496	-2.64274	0.0101527	0.0587144	-3.50262
MTLN	0.97975	2.7916	2.64204	0.0101717	0.0587816	-3.5043
PMAIP1	0.892248	2.84437	2.64141	0.0101889	0.0588382	-3.50582
ALDH1A3	-1.04977	3.03791	-2.63914	0.010251	0.0591533	-3.51127
GDPD3	-0.740499	3.17962	-2.63733	0.0103007	0.0593972	-3.51562
ZDHHC2	0.79782	3.31734	2.6349	0.0103678	0.0597408	-3.52145
CACNB3	-0.852554	3.35568	-2.63414	0.0103888	0.0598186	-3.52327
ECHDC2	0.798575	3.71186	2.6328	0.0104263	0.0599907	-3.5265
SPRY1	0.905683	3.03994	2.63216	0.0104439	0.0600488	-3.52802
RGS16	-0.828818	2.92415	-2.63148	0.0104629	0.0601144	-3.52965
ADAMTS4	-0.874361	3.06666	-2.62988	0.0105079	0.0602985	-3.5335
BCAR3	0.729181	2.91978	2.6296	0.0105158	0.0602985	-3.53417
UGT2B15	0.890986	2.41066	2.62953	0.0105177	0.0602985	-3.53434
SRF	-0.768235	4.34274	-2.62824	0.010554	0.0604256	-3.53743
BMPR1B	0.846382	2.74896	2.62794	0.0105624	0.0604256	-3.53814
PTBP2	-0.770142	3.10464	-2.62793	0.0105627	0.0604256	-3.53817
ITGAL	-0.795487	2.78157	-2.62589	0.0106203	0.0607116	-3.54305
MAP3K4	-0.701294	2.85412	-2.62488	0.0106489	0.0607925	-3.54546
ASAP1	-0.77715	3.11292	-2.62485	0.0106498	0.0607925	-3.54553
RSPH3	0.742059	2.89714	2.62007	0.0107865	0.0615287	-3.55698
PTGR1	0.825408	2.83239	2.61748	0.0108611	0.0619096	-3.56316
YPEL1	-0.846267	2.66811	-2.61658	0.010887	0.0620129	-3.56529
ATP2A1	-0.847639	3.06248	-2.61626	0.0108964	0.062022	-3.56607
COL9A2	0.75889	3.28839	2.61298	0.0109918	0.0625204	-3.57389
UTP11	-0.849129	2.92381	-2.6118	0.0110263	0.0626714	-3.57669
EPN2	-0.806293	3.43168	-2.60964	0.0110898	0.0629878	-3.58184
ERO1A	0.716164	3.86207	2.60804	0.011137	0.0632107	-3.58565
MAGED2	-0.742455	4.40426	-2.60676	0.0111751	0.0633812	-3.5887
RNF139	-0.797209	3.12244	-2.60635	0.0111871	0.0634041	-3.58967
SLC39A8	0.851211	2.57978	2.60566	0.0112077	0.0634747	-3.59132
MPEG1	-0.713952	3.45841	-2.6054	0.0112155	0.0634747	-3.59194
F2RL1	0.861485	2.50862	2.60469	0.0112366	0.0635487	-3.59362
DAB2	-1.03	3.7498	-2.60286	0.0112911	0.0638117	-3.59796
EBAG9	0.814793	2.73153	2.60005	0.0113755	0.064243	-3.60463
HDAC8	-0.837083	2.76583	-2.59846	0.0114238	0.0644596	-3.60843
AGPS	0.719496	3.88152	2.59825	0.0114301	0.0644596	-3.60892
CFAP298	0.68864	3.53555	2.59675	0.0114755	0.0646699	-3.61247
FAT4	-0.83421	2.75545	-2.59548	0.0115141	0.0648413	-3.61548
LDLRAD1	0.848568	2.96556	2.5946	0.0115411	0.0649474	-3.61758
STX2	-0.828002	2.8668	-2.59358	0.0115722	0.065076	-3.61998
USP6NL	0.787493	2.72637	2.59316	0.0115852	0.0651032	-3.62099
SYNGAP1	-0.773037	3.16848	-2.59273	0.0115983	0.0651309	-3.622
HERC1	-0.689602	2.94686	-2.59195	0.0116224	0.0652118	-3.62386
GLT8D2	-0.929972	2.22062	-2.59173	0.0116291	0.0652118	-3.62438
COA8	0.687823	3.02064	2.59086	0.0116557	0.0653147	-3.62642
ZNF785	-0.718426	2.93587	-2.58899	0.0117136	0.0655927	-3.63085
PLPPR2	-0.700172	2.86679	-2.58844	0.0117306	0.0656417	-3.63215
SEC14L1	0.727319	4.14523	2.5875	0.0117597	0.0657582	-3.63437
FJX1	-0.905618	2.48339	-2.58615	0.0118018	0.0659472	-3.63757
NRM	-0.74807	2.90643	-2.58516	0.0118329	0.0660744	-3.63992
H2AC14	-0.849806	3.04227	-2.58205	0.0119304	0.0665615	-3.64727
METTL9	0.769928	4.60964	2.58163	0.0119436	0.0665615	-3.64826
IQSEC1	-0.795732	3.19235	-2.58158	0.0119452	0.0665615	-3.64838
DNALI1	0.836778	2.58938	2.58036	0.0119836	0.0667285	-3.65124
BCL7C	-0.555026	4.18497	-2.57943	0.012013	0.0668455	-3.65344
PMEPA1	-0.905545	3.12681	-2.57887	0.0120308	0.0668977	-3.65476
RGS1	-0.797483	3.40701	-2.57783	0.0120639	0.0670347	-3.65722
SMPDL3A	-0.949107	3.27265	-2.57756	0.0120725	0.0670356	-3.65786
JAG1	0.78388	3.03462	2.57717	0.0120848	0.0670571	-3.65877
P2RY14	-0.786603	2.91262	-2.57442	0.0121725	0.0674969	-3.66524
RCSD1	-0.854147	2.7572	-2.573	0.0122182	0.0677027	-3.66858
ARNT	-0.792302	2.63081	-2.57249	0.0122347	0.067747	-3.66979
SLC6A8	-0.811237	3.15482	-2.57211	0.0122468	0.0677668	-3.67067
PLSCR3	-0.834432	3.60662	-2.56967	0.0123257	0.0681438	-3.67642
TULP3	-0.71071	2.81287	-2.56948	0.0123321	0.0681438	-3.67688
SMG6	-0.780273	3.25699	-2.56769	0.0123902	0.0683969	-3.68108
DYNLRB2	0.799138	2.64076	2.56754	0.0123951	0.0683969	-3.68143
ITGB1BP1	-0.775505	3.33978	-2.56604	0.0124441	0.0686195	-3.68496
WIZ	-0.722761	2.89574	-2.56286	0.0125484	0.0691004	-3.69241
SH3D19	-0.813274	2.91702	-2.56276	0.0125516	0.0691004	-3.69265
SLC39A13	-0.81439	3.18249	-2.56259	0.0125574	0.0691004	-3.69306
INTS6	-0.712809	2.91793	-2.56199	0.0125773	0.0691619	-3.69447
TMEM219	0.673667	4.06317	2.5614	0.0125965	0.0692196	-3.69583
DUSP23	0.96147	2.42269	2.56034	0.0126318	0.0693659	-3.69834
IL15RA	-0.722403	2.8077	-2.55981	0.0126491	0.069413	-3.69956
TANGO2	-0.802507	2.75834	-2.55933	0.0126654	0.069448	-3.7007
TCEAL4	-0.804491	4.27549	-2.5591	0.012673	0.069448	-3.70124
MDP1	-0.778644	2.7979	-2.55575	0.0127848	0.0699755	-3.70909
BGN	-1.06345	4.09737	-2.55569	0.0127869	0.0699755	-3.70923
RAD51B	-0.752898	3.48849	-2.55487	0.0128143	0.0700771	-3.71114
RRAS	-0.705032	3.59948	-2.55449	0.0128269	0.0700979	-3.71202
SORL1	0.863896	3.78782	2.55327	0.0128682	0.0702753	-3.71489
TMED7	0.640255	3.91684	2.55178	0.0129182	0.0704754	-3.71835
AOAH	-0.92834	2.39715	-2.55166	0.0129226	0.0704754	-3.71865
TWF1	0.788029	3.39189	2.55066	0.0129564	0.0706113	-3.72099
HIF1A	0.78185	3.52995	2.54999	0.012979	0.0706862	-3.72254
RIPOR1	-0.772555	2.85936	-2.54369	0.0131948	0.0718123	-3.73726
AP2A1	-0.682998	3.52795	-2.54327	0.0132091	0.0718407	-3.73822
EGFL7	-0.72902	3.25054	-2.53725	0.0134185	0.0729297	-3.75225
PALM	-0.76767	2.87593	-2.53577	0.0134703	0.0731612	-3.75569
RTN4R	-0.683214	3.03948	-2.53547	0.0134808	0.0731682	-3.75638
LDHA	0.682148	6.02211	2.53425	0.0135238	0.0733519	-3.75923
CDCA7	-0.852641	2.94659	-2.53256	0.0135835	0.0736252	-3.76315
WNT4	-0.831385	2.60545	-2.53077	0.013647	0.0739191	-3.76731
ITPR2	-0.872308	3.46755	-2.53024	0.0136659	0.0739707	-3.76854
TFAP4	-0.764106	2.67421	-2.52791	0.0137491	0.0743244	-3.77395
FADS1	-0.847462	2.90812	-2.52789	0.0137499	0.0743244	-3.774
PRKAG2	0.717641	2.61182	2.52761	0.0137599	0.074328	-3.77465
SLC26A6	-0.780479	2.64708	-2.52709	0.0137784	0.0743774	-3.77585
UPP1	0.687441	3.229	2.52599	0.0138179	0.0745398	-3.7784
NR2F6	0.727423	3.45631	2.52532	0.0138419	0.0746187	-3.77995
SP7	-0.721031	2.96844	-2.52399	0.0138901	0.0748279	-3.78305
SLC1A4	-0.779465	3.10665	-2.52354	0.0139064	0.0748649	-3.78409
POGK	-0.801523	3.28258	-2.52193	0.0139646	0.075127	-3.78781
FAS	-0.790792	2.58044	-2.51916	0.0140654	0.0755685	-3.79422
CBR1	-0.733942	2.81093	-2.51915	0.0140657	0.0755685	-3.79423
XAF1	-0.794307	2.73263	-2.51701	0.0141444	0.0758814	-3.7992
PTPN11	-0.712965	3.20066	-2.51675	0.0141536	0.0758814	-3.79978
SLC7A6	-0.731909	3.07469	-2.51668	0.0141564	0.0758814	-3.79996
MAP4K4	-0.739206	3.79607	-2.51652	0.0141621	0.0758814	-3.80031
RASD1	0.965463	3.31988	2.51502	0.0142174	0.0761265	-3.80379
HNRNPLL	-0.687319	3.36053	-2.51239	0.0143147	0.0765956	-3.80985
NT5DC2	-0.731311	3.20986	-2.51044	0.0143873	0.0769298	-3.81436
DNAJA4	0.832118	2.87929	2.51019	0.0143965	0.0769298	-3.81493
IFT140	0.734486	2.87582	2.50992	0.0144068	0.076933	-3.81556
ALDH18A1	0.76785	3.57842	2.50853	0.0144587	0.0771582	-3.81876
FLNB	0.782498	3.01164	2.50745	0.0144992	0.0773223	-3.82125
FBXO32	-0.705796	2.89377	-2.50405	0.0146272	0.077953	-3.82907
MUS81	-0.741951	2.97964	-2.49943	0.014803	0.0788372	-3.8397
GLB1	0.686783	2.98816	2.4991	0.0148158	0.0788524	-3.84047
LRRC74B	0.779267	2.81374	2.4977	0.0148695	0.0790849	-3.84368
GON7	0.751365	3.04605	2.49415	0.0150064	0.0797598	-3.85183
DOCK2	-0.833687	2.60982	-2.49251	0.0150699	0.0800436	-3.85558
DIPK2A	-0.782156	2.81396	-2.49222	0.0150811	0.0800498	-3.85624
C20orf96	0.703009	3.14757	2.49169	0.0151017	0.0801058	-3.85746
TPI1	0.576325	5.05214	2.49112	0.0151241	0.0801431	-3.85877
SERP1	0.592318	4.9062	2.49069	0.0151409	0.0801431	-3.85976
COMT	-0.750079	3.16996	-2.49049	0.0151486	0.0801431	-3.86021
MYD88	-0.721026	3.45199	-2.49048	0.0151491	0.0801431	-3.86024
ADAM12	-0.928192	2.4163	-2.49021	0.0151598	0.080146	-3.86087
TNS1	-0.822749	2.98133	-2.48915	0.0152009	0.08031	-3.86327
PAK1	0.75018	3.03864	2.48831	0.0152339	0.080391	-3.8652
CERS4	-0.808592	2.85955	-2.48825	0.0152364	0.080391	-3.86535
LAMP5	-0.798798	2.49002	-2.48606	0.0153225	0.080791	-3.87035
C9orf47	-0.675462	3.00015	-2.48581	0.0153326	0.080791	-3.87094
THAP5	-0.741899	2.87421	-2.48363	0.0154188	0.0811601	-3.87592
NXF2	-0.856087	2.90018	-2.48352	0.0154231	0.0811601	-3.87617
SH2D2A	-0.87681	2.25797	-2.47829	0.015632	0.0822053	-3.88812
SRPX2	-0.87389	2.67839	-2.47585	0.0157301	0.0825906	-3.89367
ITPKB	-0.730857	3.32156	-2.47573	0.0157349	0.0825906	-3.89394
PRR29	0.785945	3.26747	2.47554	0.0157426	0.0825906	-3.89437
RHBDF1	-0.790978	2.91337	-2.47544	0.0157469	0.0825906	-3.89461
FERMT3	-0.701557	2.68314	-2.47454	0.0157832	0.0826743	-3.89666
GLRX	-0.747843	2.95732	-2.47453	0.0157836	0.0826743	-3.89668
JUND	-0.700482	4.9992	-2.47358	0.0158221	0.082821	-3.89884
SH3BP5	-0.755635	3.25233	-2.472	0.0158865	0.0831032	-3.90244
CARD11	-0.730304	2.97007	-2.47101	0.015927	0.0832346	-3.90471
DYNLT2B	0.638684	3.09007	2.47087	0.0159325	0.0832346	-3.90501
ZNF841	-0.665884	3.35251	-2.47024	0.0159584	0.0833148	-3.90645
HEYL	-0.801913	2.69941	-2.46872	0.0160207	0.0835856	-3.90991
REEP4	-0.699775	2.8225	-2.46765	0.0160645	0.0837217	-3.91234
ARHGEF1	-0.680711	4.07701	-2.46757	0.0160679	0.0837217	-3.91252
CHST14	-0.684779	2.97308	-2.46719	0.0160837	0.0837493	-3.91339
RAB13	-0.745837	3.79817	-2.46536	0.0161592	0.0840872	-3.91755
H4C6	-0.858403	3.26457	-2.46096	0.0163421	0.0849833	-3.92753
RAB32	-0.72053	3.15945	-2.46007	0.0163795	0.085122	-3.92955
P4HA2	-0.681503	3.3777	-2.45562	0.016567	0.08604	-3.93964
ANKRD2	0.695765	2.97264	2.4522	0.0167121	0.0866722	-3.94737
MRC2	-0.704224	3.21659	-2.4521	0.0167164	0.0866722	-3.9476
ABHD8	-0.748584	3.38311	-2.45198	0.0167214	0.0866722	-3.94786
PFKL	0.698635	3.47555	2.45076	0.0167735	0.0868855	-3.95062
REXO2	-0.693196	3.32826	-2.44909	0.0168454	0.087201	-3.95441
SEC24D	-0.895778	3.00913	-2.44771	0.0169047	0.087451	-3.95752
KLC1	-0.689805	3.74838	-2.44564	0.0169943	0.0878571	-3.9622
LRIG1	0.819691	3.64912	2.44266	0.0171236	0.0884681	-3.96891
FAM214A	0.620101	3.24385	2.44177	0.0171625	0.0886115	-3.97092
SNTB2	-0.775394	3.34018	-2.44019	0.0172314	0.0889098	-3.97447
PIEZO1	-0.763824	3.34364	-2.43575	0.0174274	0.0897737	-3.98448
RPRD1B	0.558329	5.28908	2.43565	0.0174318	0.0897737	-3.9847
ORAI3	-0.808214	2.9424	-2.43551	0.0174379	0.0897737	-3.98501
C1QC	-0.730657	4.13779	-2.43537	0.0174441	0.0897737	-3.98532
ATP2B4	-0.617835	5.21975	-2.43321	0.0175402	0.0902099	-3.99018
CPEB2	0.752272	2.84673	2.43267	0.0175641	0.0902746	-3.99139
ADGRL2	0.663601	3.3955	2.43204	0.0175921	0.0903599	-3.9928
PCNX1	-0.791274	3.23905	-2.43145	0.0176187	0.0904334	-3.99414
SEPTIN7	-0.592426	4.5516	-2.43121	0.0176292	0.0904334	-3.99466
HABP2	1.12883	2.59487	2.42991	0.0176878	0.0906758	-3.9976
PNPLA5	-0.742758	2.76844	-2.4289	0.017733	0.090849	-3.99986
TCIM	0.860192	4.08021	2.42827	0.0177615	0.0909209	-4.00128
NAV2	0.826627	2.58903	2.42808	0.01777	0.0909209	-4.0017
RNASE4	-0.716994	3.47687	-2.42718	0.0178104	0.0910508	-4.0037
IFT46	0.653778	3.26265	2.42701	0.0178183	0.0910508	-4.0041
TICAM1	-0.758713	2.80926	-2.42526	0.0178974	0.0913595	-4.00802
SPP1	1.15347	3.67421	2.42499	0.0179095	0.0913595	-4.00861
AKR1B1	-0.658528	3.62943	-2.42491	0.0179132	0.0913595	-4.00879
H3C15	-0.95304	3.48238	-2.42418	0.0179464	0.0914703	-4.01043
JTB	0.629401	4.24687	2.42343	0.0179808	0.0915508	-4.01212
DRAP1	-0.664911	3.72461	-2.42333	0.0179853	0.0915508	-4.01234
HSPG2	-0.69948	4.40541	-2.42303	0.0179991	0.0915624	-4.01302
EEFSEC	-0.86009	2.49992	-2.42201	0.0180452	0.091713	-4.01529
TMEM134	0.715359	3.36894	2.42187	0.0180517	0.091713	-4.0156
GCNT1	0.85302	2.8725	2.42023	0.0181269	0.0920358	-4.01928
SPDYE3	-0.773658	3.17699	-2.41981	0.0181464	0.092076	-4.02023
SP1	0.665815	4.00152	2.41923	0.0181728	0.0921511	-4.02151
RBP7	-0.76731	2.35257	-2.4186	0.0182018	0.0922394	-4.02292
INSR	-0.727514	4.21779	-2.41701	0.0182752	0.0925526	-4.02648
RXRA	-0.749938	2.79376	-2.41582	0.0183304	0.0927726	-4.02914
MKNK2	0.649296	4.44619	2.41474	0.0183802	0.0929081	-4.03154
ARFIP2	0.729388	2.78776	2.41453	0.0183901	0.0929081	-4.03201
SORBS3	-0.754606	3.06383	-2.41449	0.0183922	0.0929081	-4.03211
GRIK2	-0.797286	2.89051	-2.414	0.0184146	0.0929623	-4.03319
ELN	-0.742652	3.58956	-2.41294	0.0184642	0.0931532	-4.03556
FCER1G	-0.708175	3.9222	-2.41247	0.0184862	0.0931593	-4.03662
RNF31	-0.701294	2.94767	-2.41232	0.0184931	0.0931593	-4.03694
KRT23	0.930294	2.35058	2.41216	0.0185005	0.0931593	-4.0373
CDC25B	-0.838338	3.10537	-2.41174	0.0185202	0.0931994	-4.03824
MLLT10	-0.636904	3.22245	-2.41101	0.0185543	0.0933115	-4.03986
GASK1A	-0.805611	2.6015	-2.41066	0.0185708	0.0933354	-4.04065
TBC1D4	-0.771248	3.01675	-2.40894	0.0186515	0.0936821	-4.04448
C12orf57	-0.676174	4.88872	-2.40827	0.0186833	0.0937824	-4.04598
PTPRE	-0.818464	2.61043	-2.40739	0.0187247	0.0939308	-4.04794
PEAK1	-0.698003	3.08266	-2.40592	0.0187941	0.0942053	-4.0512
LMAN2	0.633475	3.40267	2.40573	0.0188031	0.0942053	-4.05163
OMA1	0.693423	3.00655	2.40505	0.0188355	0.094308	-4.05314
CTSF	-0.746808	3.05124	-2.40401	0.018885	0.0944964	-4.05546
TRAF4	0.834002	3.05728	2.40366	0.0189015	0.0945194	-4.05623
RDH13	0.585375	4.02597	2.40074	0.019041	0.0950635	-4.06272
PDGFB	-0.697698	2.91944	-2.40065	0.0190452	0.0950635	-4.06292
SNRK	-0.708144	2.95432	-2.40017	0.0190683	0.0950635	-4.06398
G6PD	-0.707695	3.19253	-2.40008	0.0190726	0.0950635	-4.06418
XCL1	-0.731002	2.494	-2.4	0.0190768	0.0950635	-4.06438
LDLR	-0.751392	2.83952	-2.39989	0.0190821	0.0950635	-4.06462
WDR41	-0.80694	3.08942	-2.39935	0.019108	0.095133	-4.06582
SLC2A5	-0.593559	3.42229	-2.3985	0.0191486	0.0952756	-4.06769
SEMA3B	0.792281	2.76887	2.39407	0.0193633	0.0962834	-4.07753
ANKRD13C	-0.659614	3.30263	-2.39302	0.0194142	0.0964363	-4.07984
TMEM165	0.649794	5.03586	2.39294	0.0194183	0.0964363	-4.08003
CHMP1B	0.767382	3.53812	2.39207	0.0194607	0.096507	-4.08195
CHST11	-0.913609	2.06208	-2.39199	0.0194647	0.096507	-4.08213
INTS3	0.646999	4.23214	2.39181	0.0194737	0.096507	-4.08254
CCNG1	0.709321	4.0513	2.39148	0.0194896	0.096507	-4.08326
FABP5	-0.724642	3.01945	-2.39141	0.0194933	0.096507	-4.08342
COA3	0.655632	3.46954	2.39093	0.0195167	0.0965381	-4.08448
PPCS	0.731696	3.39154	2.39078	0.0195239	0.0965381	-4.08481
RAB11FIP1	0.731396	2.8712	2.39017	0.0195538	0.0965672	-4.08616
AZIN1	0.526402	4.17952	2.39017	0.0195541	0.0965672	-4.08617
ARF3	0.639528	3.35111	2.38873	0.0196249	0.0968569	-4.08936
EVL	-0.591934	5.44342	-2.38818	0.019652	0.0969304	-4.09057
NFIL3	-0.714591	2.61486	-2.38783	0.019669	0.0969541	-4.09133
NSMAF	-0.717247	2.73935	-2.38602	0.0197588	0.0973363	-4.09535
NHLH2	-0.629979	3.68683	-2.38577	0.019771	0.0973363	-4.09589
RBM5	-0.676737	3.32858	-2.38477	0.0198204	0.0974094	-4.09809
PRKCH	-0.83156	2.81022	-2.38469	0.0198246	0.0974094	-4.09828
CKLF	-0.647417	3.36144	-2.38464	0.0198271	0.0974094	-4.09839
ST3GAL5	-0.857299	2.82786	-2.38448	0.0198349	0.0974094	-4.09874
LYPD1	1.05025	2.49634	2.3816	0.0199786	0.0980541	-4.10509
RANGRF	0.676821	3.56756	2.38007	0.0200553	0.09837	-4.10847
ATP6V1H	0.72309	2.96171	2.3798	0.0200691	0.0983772	-4.10908
TMEM234	0.669268	3.26022	2.37936	0.0200911	0.098424	-4.11004
LRP10	0.625871	3.77676	2.37854	0.0201321	0.0985641	-4.11184
PARD6G	-0.726575	2.74654	-2.37718	0.0202008	0.0988397	-4.11484
DCTN3	-0.692528	2.9246	-2.37677	0.0202218	0.0988815	-4.11575
NPR2	-0.722299	3.57226	-2.37616	0.0202528	0.0989722	-4.1171
PLK3	-0.749389	2.78252	-2.37537	0.0202928	0.0991065	-4.11884
AP2M1	-0.663371	4.13616	-2.37446	0.0203388	0.0992175	-4.12083
PITX1	-0.709273	3.75484	-2.37443	0.0203405	0.0992175	-4.1209
EIF4G3	-0.591594	4.0077	-2.37371	0.0203768	0.0992913	-4.12247
SMIM19	0.572105	4.19783	2.37364	0.0203806	0.0992913	-4.12264
METTL22	-0.67274	2.86568	-2.37325	0.0204003	0.0993264	-4.12349
LY6E	-0.74722	2.96335	-2.37186	0.0204714	0.0996118	-4.12655
STX1B	-0.633217	3.98606	-2.37045	0.0205438	0.0999027	-4.12966
ABRACL	0.785332	3.61132	2.36878	0.0206296	0.100259	-4.13333
CTNNA1	0.623298	3.87888	2.36688	0.0207277	0.100674	-4.1375
GPM6A	-0.718934	3.00697	-2.36629	0.0207579	0.100759	-4.13878
CYB5B	0.759987	4.23305	2.36481	0.020835	0.101072	-4.14204
TUBE1	-0.654164	3.0937	-2.36261	0.0209494	0.101564	-4.14686
GADD45B	0.832865	3.5868	2.36225	0.0209681	0.101593	-4.14764
FHL2	-0.844533	3.3194	-2.36074	0.0210474	0.101915	-4.15096
SELENOP	-0.656209	5.55347	-2.35999	0.0210866	0.102043	-4.1526
COX8A	0.527363	5.24308	2.35952	0.0211111	0.102099	-4.15362
HLA-B	0.725853	8.31593	2.3584	0.0211704	0.102323	-4.15608
TEAD1	-0.725344	2.90841	-2.3563	0.0212809	0.102776	-4.16066
PYCR2	0.637894	4.33397	2.35613	0.0212899	0.102776	-4.16103
GPATCH2L	-0.756282	2.97323	-2.35353	0.0214284	0.103382	-4.16673
RUVBL1	0.638931	3.05965	2.35326	0.0214427	0.103388	-4.16732
NLGN4X	-0.631301	3.3519	-2.35281	0.0214666	0.103441	-4.1683
CMTR1	-0.647857	2.97762	-2.35205	0.0215069	0.103568	-4.16995
SLC3A2	-0.691131	3.41339	-2.35174	0.0215238	0.103568	-4.17064
BICD2	-0.665671	3.00527	-2.35158	0.0215322	0.103568	-4.17098
PEBP1	0.480891	4.67031	2.3505	0.0215901	0.103784	-4.17334
PRPS2	-0.790326	3.08795	-2.34959	0.0216388	0.103955	-4.17532
KLK11	0.893276	2.81849	2.34827	0.0217103	0.104178	-4.17821
ALDH2	0.74652	3.51779	2.34825	0.0217113	0.104178	-4.17826
SNED1	-0.733184	2.62543	-2.34699	0.0217793	0.104441	-4.181
SLC2A10	-0.759178	2.64211	-2.34632	0.0218153	0.10455	-4.18245
PECAM1	-0.689871	3.51289	-2.34541	0.0218647	0.104724	-4.18444
TES	0.778689	3.32306	2.34438	0.0219204	0.104927	-4.18667
AMIGO2	0.793451	2.90271	2.34313	0.0219883	0.105172	-4.18939
CTNND2	-0.608051	3.51639	-2.34279	0.0220071	0.105172	-4.19014
ARHGEF37	0.782406	2.81191	2.34272	0.0220111	0.105172	-4.1903
TTC12	0.779545	2.79695	2.34131	0.022088	0.105476	-4.19336
PEX3	-0.672593	3.21137	-2.33806	0.0222665	0.106258	-4.20043
KCNC4	0.712484	2.66188	2.33784	0.0222786	0.106258	-4.2009
OTULINL	-0.839747	2.55676	-2.33698	0.022326	0.10642	-4.20277
ADGRG1	0.67041	2.84886	2.33669	0.0223421	0.106433	-4.2034
PILRB	0.584554	3.96643	2.3358	0.0223913	0.106604	-4.20533
ALDOA	0.600064	5.71569	2.33417	0.0224818	0.106936	-4.20887
CCDC88A	-0.685156	3.10123	-2.33406	0.0224881	0.106936	-4.20912
TAGLN2	0.65803	4.90162	2.33251	0.0225741	0.107281	-4.21246
GUCY1A2	-0.704045	2.50229	-2.33191	0.0226079	0.107378	-4.21378
AKR1E2	-0.74138	3.66665	-2.3289	0.0227763	0.108113	-4.22028
LTV1	-0.786233	2.88704	-2.32839	0.0228049	0.108184	-4.22138
GSAP	0.691954	3.04179	2.32736	0.0228632	0.108396	-4.22362
SPR	0.583458	3.34259	2.32643	0.0229157	0.10858	-4.22563
MFSD14B	0.741663	3.46363	2.32516	0.0229876	0.108856	-4.22838
SCAMP2	0.863996	3.77241	2.32261	0.0231325	0.109477	-4.23389
ANKRD20A1	-0.596292	4.30322	-2.32232	0.0231493	0.109491	-4.23452
TMEM120A	-0.607194	3.49118	-2.32193	0.0231711	0.109529	-4.23535
OPTN	-0.736727	3.4956	-2.32071	0.0232409	0.109793	-4.23798
SRRD	-0.59936	3.28305	-2.31812	0.0233897	0.110431	-4.24357
AAAS	-0.667145	3.31671	-2.31698	0.0234552	0.110674	-4.24602
NDUFS6	0.51746	4.43532	2.31223	0.023731	0.111909	-4.25626
MRPS2	0.725197	3.21851	2.31122	0.0237903	0.112122	-4.25845
DENND11	0.690047	2.8038	2.31065	0.0238231	0.11221	-4.25965
HEY2	0.702998	2.74367	2.30994	0.023865	0.112287	-4.26119
KCTD12	-0.663314	3.49384	-2.30987	0.0238693	0.112287	-4.26135
ZNF552	0.676193	3.006	2.30965	0.0238818	0.112287	-4.26181
BMERB1	-0.570438	5.77219	-2.30939	0.0238973	0.112293	-4.26238
LIF	1.02989	2.74052	2.30873	0.0239357	0.112407	-4.26378
CD53	-0.792762	3.16937	-2.30742	0.0240128	0.112696	-4.26659
ICAM2	-0.718967	2.6627	-2.30721	0.0240255	0.112696	-4.26706
EEF2K	0.652188	2.92421	2.30503	0.0241543	0.113233	-4.27174
RGL3	0.639912	3.89911	2.30434	0.0241953	0.113358	-4.27322
H1-2	0.683465	5.1921	2.29923	0.0244998	0.114717	-4.28416
RBM12	-0.689064	3.10878	-2.29789	0.0245806	0.114963	-4.28704
TRPM3	-0.752848	3.3684	-2.29768	0.0245929	0.114963	-4.28748
SYTL4	-0.739731	3.39677	-2.29764	0.0245956	0.114963	-4.28757
MARCHF2	0.671682	3.59608	2.29385	0.0248249	0.115966	-4.29569
SERINC3	-0.599605	3.78826	-2.29265	0.0248977	0.116238	-4.29825
CEP295NL	-0.679432	3.71764	-2.29221	0.0249241	0.116293	-4.29917
PLPP5	0.632465	3.40348	2.29192	0.0249423	0.116309	-4.29981
ATRNL1	-0.865561	2.4736	-2.29166	0.0249582	0.116315	-4.30036
H3C2	-0.965125	3.91921	-2.29108	0.024993	0.116389	-4.30158
COX7C	0.610019	4.90339	2.29088	0.0250056	0.116389	-4.30202
HLA-E	0.65945	7.2513	2.29068	0.0250179	0.116389	-4.30245
GXYLT2	-0.776592	2.83513	-2.29029	0.0250415	0.11643	-4.30328
SERPINB9	-0.730994	2.63455	-2.28905	0.0251174	0.116715	-4.30592
MGMT	0.705618	2.72074	2.28805	0.0251791	0.116871	-4.30807
NFATC3	-0.667253	2.79762	-2.28802	0.0251805	0.116871	-4.30811
CCNK	-0.629987	3.24495	-2.28496	0.0253695	0.11768	-4.31465
SHMT2	-0.709892	3.10944	-2.28371	0.0254469	0.11797	-4.31731
LRTOMT	0.730183	2.5352	2.28191	0.0255585	0.118415	-4.32113
CEP164	-0.691442	3.04299	-2.28169	0.0255726	0.118415	-4.32161
GNPTAB	-0.761477	3.39139	-2.28092	0.0256201	0.118566	-4.32323
SLC25A13	0.548144	3.19964	2.28024	0.0256627	0.118694	-4.32468
CFAP126	0.726686	3.04324	2.27949	0.02571	0.118843	-4.32629
ALG5	0.657128	3.87593	2.27693	0.0258708	0.119517	-4.33173
ARL15	-0.700888	3.0419	-2.27522	0.0259783	0.119888	-4.33535
NDUFA7	0.538613	3.70619	2.275	0.0259925	0.119888	-4.33582
HSPB8	0.717235	2.66954	2.27487	0.0260008	0.119888	-4.3361
GABRE	-0.706784	2.74795	-2.27469	0.0260115	0.119888	-4.33646
RAP2A	-0.695127	2.94683	-2.27249	0.0261516	0.120464	-4.34115
RNASE1	-0.879784	4.21088	-2.27213	0.0261739	0.120497	-4.34189
MSTO1	-0.691692	3.31136	-2.27082	0.0262575	0.120812	-4.34467
SPATA13	0.73512	2.78602	2.26953	0.02634	0.121121	-4.34741
QPCT	-0.674763	3.03287	-2.26926	0.0263576	0.121128	-4.34799
FGD5	-0.721351	2.58565	-2.26903	0.026372	0.121128	-4.34847
PODXL2	0.641727	2.60919	2.26842	0.0264114	0.121188	-4.34977
ATP1B1	0.475306	5.80043	2.26835	0.0264156	0.121188	-4.34991
CXCL16	0.801411	2.75934	2.2643	0.0266767	0.122268	-4.35848
FAM89A	-0.743091	2.5226	-2.26413	0.0266873	0.122268	-4.35883
KRT12	-0.649774	3.19761	-2.26398	0.0266972	0.122268	-4.35915
LRIG3	-0.732515	2.98179	-2.26263	0.0267844	0.122589	-4.36199
ITSN1	-0.703189	2.8307	-2.26242	0.0267981	0.122589	-4.36244
NDRG3	-0.602973	3.22992	-2.26188	0.0268331	0.122679	-4.36358
IPO4	0.653051	2.76058	2.2601	0.0269494	0.12314	-4.36735
SNRPC	0.668631	3.63833	2.25898	0.0270227	0.123404	-4.36972
GPRASP1	-0.774685	2.48279	-2.25849	0.0270548	0.12342	-4.37075
PDXDC1	0.606452	4.3332	2.25845	0.0270574	0.12342	-4.37083
KIF13B	0.752777	2.57632	2.25679	0.0271662	0.123845	-4.37433
TEKT1	0.760085	2.53543	2.2543	0.0273303	0.124522	-4.37957
SULF1	-0.75158	2.68335	-2.25383	0.027361	0.124591	-4.38055
FLOT1	0.687276	3.56509	2.25242	0.0274545	0.124945	-4.38352
CTTNBP2	-0.731817	2.72832	-2.25144	0.0275196	0.125169	-4.38558
ARL4C	0.804061	2.9809	2.2512	0.0275358	0.125171	-4.3861
CSF1R	-0.698797	2.81623	-2.24991	0.0276218	0.12549	-4.38881
CRAT	-0.649661	2.8881	-2.24964	0.0276395	0.125499	-4.38937
KSR1	-0.682297	3.34343	-2.24631	0.0278625	0.126409	-4.39636
AK9	0.818981	2.10332	2.24608	0.0278778	0.126409	-4.39684
TPD52L2	-0.587082	3.97025	-2.24594	0.0278876	0.126409	-4.39715
CCDC71L	-0.827428	2.78333	-2.24517	0.0279393	0.126571	-4.39876
TUB	-0.698198	4.26088	-2.24492	0.027956	0.126575	-4.39928
RALGDS	0.680097	2.94116	2.2441	0.0280111	0.126752	-4.40099
CALM3	-0.438656	5.67794	-2.24258	0.0281144	0.127147	-4.40419
POC1B	0.72858	3.13687	2.24222	0.0281388	0.127185	-4.40494
UBE2L6	-0.717487	3.66633	-2.23638	0.0285368	0.128868	-4.41716
STRN3	-0.657819	3.32435	-2.23626	0.0285452	0.128868	-4.41742
SCARA3	0.841167	2.68841	2.23602	0.0285615	0.128868	-4.41791
CDR2L	-0.721065	3.11895	-2.23566	0.0285866	0.128868	-4.41867
LRRC8A	-0.785042	3.31953	-2.23557	0.0285923	0.128868	-4.41885
SETX	-0.650575	3.12395	-2.2341	0.0286938	0.129191	-4.42193
GSTK1	0.612829	3.75851	2.23397	0.0287028	0.129191	-4.4222
MSR1	-0.713415	2.77624	-2.23382	0.0287128	0.129191	-4.4225
DOCK9	0.672643	2.8576	2.23351	0.0287346	0.129216	-4.42316
PLA2G2A	-0.697727	2.56393	-2.23231	0.0288173	0.129515	-4.42566
ILK	-0.693314	3.02335	-2.23091	0.0289145	0.129878	-4.42859
RARRES2	-0.742491	2.65314	-2.23007	0.028973	0.130025	-4.43034
CEPT1	0.644489	3.497	2.22997	0.0289799	0.130025	-4.43055
ARHGEF38	0.732052	2.94474	2.22755	0.0291484	0.130697	-4.43559
ZNF845	-0.609246	3.3543	-2.22735	0.0291627	0.130697	-4.43601
GRK3	0.663094	2.56279	2.22705	0.0291838	0.130718	-4.43664
LSS	-0.69221	2.96223	-2.2255	0.0292924	0.131131	-4.43987
ACER3	-0.726551	2.408	-2.22493	0.0293323	0.131236	-4.44105
CBX6	-0.741392	2.79215	-2.2204	0.0296522	0.132592	-4.45047
MERTK	-0.812565	2.41312	-2.21937	0.0297259	0.132774	-4.45262
LUZP1	-0.634061	2.88666	-2.2193	0.0297304	0.132774	-4.45275
DAXX	-0.654327	2.88697	-2.21912	0.0297431	0.132774	-4.45312
KIAA0930	-0.635946	2.9948	-2.21853	0.0297854	0.132889	-4.45436
C5AR1	-0.709693	3.0724	-2.2151	0.0300308	0.133908	-4.46147
IFI27L2	-0.669448	3.19792	-2.21467	0.0300614	0.13397	-4.46236
ANPEP	-0.706514	2.82201	-2.2132	0.0301672	0.134366	-4.46541
PABPC1L	0.626725	3.00857	2.21278	0.0301976	0.134426	-4.46628
RAP1A	-0.546567	3.68259	-2.21193	0.0302594	0.134625	-4.46805
PLAAT4	0.668362	3.3859	2.21089	0.0303346	0.134884	-4.4702
ARL17B	-0.620982	3.32613	-2.20835	0.0305184	0.135568	-4.47544
GDF1	-0.641057	3.30946	-2.2083	0.0305224	0.135568	-4.47556
COQ9	0.61805	3.27189	2.20742	0.0305864	0.135776	-4.47737
SUPT16H	-0.698545	2.91309	-2.20607	0.0306849	0.136138	-4.48016
TMEM88B	-0.809254	3.21388	-2.20583	0.0307029	0.136142	-4.48067
RAB11FIP4	0.655291	2.61294	2.20531	0.0307405	0.136232	-4.48173
NCAPH2	-0.778063	2.8936	-2.20504	0.0307602	0.136243	-4.48228
CHCHD5	0.575692	3.66741	2.20373	0.0308567	0.136594	-4.485
LAMB3	0.954368	2.26625	2.2017	0.031006	0.137179	-4.48918
VSIR	-0.695827	2.81736	-2.20093	0.0310635	0.137357	-4.49078
LGI3	-0.629299	3.12509	-2.19963	0.0311596	0.137705	-4.49346
HINT2	0.59078	3.04785	2.19765	0.0313067	0.138279	-4.49754
ZNF888	0.72555	2.77423	2.19693	0.0313602	0.138436	-4.49902
RAB4A	0.633413	3.5737	2.19666	0.0313804	0.138436	-4.49958
NCSTN	0.683641	3.20385	2.19647	0.0313947	0.138436	-4.49997
H2BC14	-0.70501	2.72828	-2.19519	0.0314898	0.138717	-4.50259
ARHGEF40	-0.557217	3.53046	-2.19515	0.0314932	0.138717	-4.50268
ARRB2	-0.734801	2.69327	-2.19429	0.0315572	0.138922	-4.50444
GPR160	0.68796	2.86243	2.19242	0.031698	0.139464	-4.50829
BTG2	0.759589	4.92554	2.1912	0.0317903	0.139793	-4.51081
ALDH6A1	0.698367	2.85337	2.19014	0.0318702	0.140067	-4.51298
RNASEH2B	-0.631416	3.2434	-2.18713	0.0320986	0.140992	-4.51916
CASTOR2	0.658141	2.912	2.18631	0.032161	0.141189	-4.52084
DACT3	-0.730603	2.49963	-2.18574	0.0322042	0.141288	-4.522
RPRD1A	0.624916	3.24897	2.18554	0.0322192	0.141288	-4.5224
COLGALT1	-0.6204	3.73055	-2.18495	0.0322647	0.141381	-4.52362
IFNGR1	0.749933	4.41666	2.1848	0.032276	0.141381	-4.52393
RRNAD1	0.580434	3.06905	2.18404	0.0323345	0.141559	-4.52549
MRPS10	-0.692724	3.03058	-2.18194	0.0324958	0.142187	-4.5298
TUT4	-0.65308	2.81606	-2.18167	0.0325164	0.142199	-4.53034
PLD1	-0.734349	2.72121	-2.18113	0.032558	0.142254	-4.53145
H1-5	-0.790933	3.42321	-2.18104	0.0325648	0.142254	-4.53163
RBMS1	-0.61798	3.3741	-2.18074	0.0325881	0.142277	-4.53225
PKNOX2	-0.678018	2.75975	-2.18048	0.0326079	0.142286	-4.53277
C10orf95	0.737213	3.02227	2.18004	0.0326422	0.142357	-4.53368
DPF2	-0.61061	2.93566	-2.17846	0.032764	0.14281	-4.5369
MYO9B	-0.592873	3.90806	-2.17628	0.0329334	0.14347	-4.54136
LRBA	0.66136	2.97904	2.17537	0.0330045	0.143701	-4.54322
FAM102A	-0.599255	3.97865	-2.17488	0.0330428	0.143788	-4.54422
TPRKB	0.635082	3.11696	2.17457	0.0330663	0.143812	-4.54484
STAT4	-0.652319	2.92519	-2.17412	0.0331018	0.143818	-4.54577
ARHGEF10	-0.693447	2.77295	-2.17395	0.0331152	0.143818	-4.54611
TEK	-0.728059	2.31597	-2.17386	0.033122	0.143818	-4.54629
SLC23A2	-0.593349	3.01969	-2.17353	0.0331479	0.143852	-4.54697
ACSM3	0.705208	3.21466	2.17309	0.0331825	0.143924	-4.54787
SGPL1	0.699566	3.46608	2.17271	0.0332123	0.143974	-4.54864
PGAP6	0.667585	2.95115	2.17235	0.0332409	0.14402	-4.54939
TNFRSF21	-0.671817	3.88012	-2.17207	0.0332627	0.144036	-4.54995
NBPF11	-0.65122	3.26246	-2.17137	0.0333173	0.144194	-4.55137
LEFTY2	-0.998565	3.46745	-2.17014	0.033414	0.144533	-4.55387
TPST2	0.641027	3.13544	2.16942	0.0334712	0.144702	-4.55535
BACH1	-0.643953	4.03119	-2.16786	0.0335942	0.145155	-4.55852
ATP5F1B	0.58633	4.27868	2.16731	0.0336383	0.145266	-4.55965
MACROH2A2	-0.650355	3.18482	-2.16524	0.0338022	0.145895	-4.56384
LMF2	-0.615763	3.45293	-2.16429	0.0338783	0.146144	-4.56578
DCDC1	0.62063	2.80207	2.16183	0.0340753	0.146914	-4.57079
STX16	-0.585215	3.97626	-2.16064	0.0341704	0.147244	-4.57319
KIF9	0.849034	2.57312	2.16003	0.0342196	0.147376	-4.57443
IL32	-0.690537	3.02127	-2.15959	0.0342551	0.147381	-4.57533
ZMPSTE24	0.659075	3.05593	2.15955	0.0342579	0.147381	-4.5754
DAPK3	-0.656054	3.25323	-2.15911	0.034294	0.147405	-4.57631
ATP11A	0.610118	3.12795	2.15902	0.0343006	0.147405	-4.57647
MKNK1	-0.742008	2.65574	-2.15869	0.0343274	0.147441	-4.57715
SYAP1	0.568528	3.66562	2.15836	0.0343541	0.147476	-4.57782
JMY	-0.712963	3.13752	-2.15799	0.0343837	0.147523	-4.57856
RHOQ	-0.541138	4.53102	-2.15675	0.0344841	0.147874	-4.58107
KIF13A	-0.603167	3.21813	-2.1556	0.0345778	0.148164	-4.58341
KIF3B	0.580006	2.84437	2.15546	0.034589	0.148164	-4.58369
PILRA	-0.66201	3.20108	-2.1549	0.0346344	0.148232	-4.58482
MCL1	-0.568273	4.71159	-2.1548	0.0346423	0.148232	-4.58502
PI4K2A	-0.64073	3.16129	-2.15379	0.0347251	0.148507	-4.58708
CSGALNACT2	-0.576255	3.3209	-2.1522	0.0348545	0.148919	-4.59028
TM9SF2	0.5918	3.73927	2.15215	0.0348589	0.148919	-4.59039
BIN1	-0.665419	3.15727	-2.1485	0.0351587	0.150119	-4.59777
C4orf17	-0.559659	3.07864	-2.14678	0.0353006	0.15058	-4.60124
RCAN1	0.753477	2.6474	2.14673	0.0353045	0.15058	-4.60134
TRMT9B	0.740509	2.43646	2.14512	0.0354381	0.151031	-4.60459
WSB1	-0.534103	4.46736	-2.14499	0.0354485	0.151031	-4.60484
C1QTNF6	-0.605711	3.27419	-2.14445	0.0354933	0.151141	-4.60593
STARD3NL	-0.634953	2.91067	-2.14364	0.035561	0.151348	-4.60757
LIMD2	-0.606567	3.33747	-2.14134	0.0357526	0.152082	-4.6122
PITX2	-0.669274	2.75841	-2.14076	0.0358011	0.152207	-4.61337
CCNO	0.648772	3.54525	2.13991	0.0358721	0.152428	-4.61507
SLC15A4	-0.617726	2.90782	-2.13884	0.0359625	0.15273	-4.61724
MAP7D1	-0.628974	3.29779	-2.1385	0.0359907	0.15274	-4.61791
TTC14	-0.636396	3.27498	-2.13835	0.0360033	0.15274	-4.61821
CC2D1A	0.64769	2.51053	2.13728	0.0360932	0.15304	-4.62036
DLGAP4	-0.575251	3.73247	-2.13694	0.0361222	0.153081	-4.62105
SIN3B	-0.697365	3.2932	-2.13662	0.0361495	0.153115	-4.6217
CANX	0.503724	5.65305	2.13613	0.0361907	0.153208	-4.62268
SMO	-0.758781	2.43391	-2.1358	0.0362185	0.153244	-4.62334
MSN	-0.63099	5.66842	-2.13103	0.0366237	0.154814	-4.63291
RASL10A	0.653626	3.00775	2.13098	0.0366285	0.154814	-4.63303
AKAP7	0.811603	2.56004	2.13013	0.0367007	0.155036	-4.63472
USP54	0.588066	3.13995	2.12948	0.0367566	0.15519	-4.63603
PHLDA1	-0.710601	2.80861	-2.12856	0.0368356	0.155364	-4.63787
QPRT	0.668717	2.93548	2.12827	0.03686	0.155364	-4.63844
OR2A1	-0.593851	2.77184	-2.12812	0.036873	0.155364	-4.63874
LHFPL2	-0.67355	3.36131	-2.12809	0.036876	0.155364	-4.63882
PGM1	0.697987	2.76002	2.12602	0.0370534	0.155979	-4.64294
HIPK2	0.590266	3.17128	2.12593	0.0370613	0.155979	-4.64312
CD163	-0.659064	3.5986	-2.12571	0.0370808	0.155979	-4.64357
FLYWCH2	-0.519255	3.62614	-2.12444	0.03719	0.156355	-4.6461
FAM171A2	-0.625848	2.71562	-2.12402	0.0372266	0.156426	-4.64695
CWC27	-0.555361	2.84379	-2.12299	0.0373163	0.156721	-4.64902
DVL2	-0.67603	2.73823	-2.12255	0.0373542	0.156739	-4.64989
COPS6	-0.567672	3.35683	-2.12247	0.0373612	0.156739	-4.65005
PPP1CC	-0.575686	3.92197	-2.12226	0.0373798	0.156739	-4.65048
IFT57	0.657931	3.48672	2.12149	0.0374464	0.15689	-4.65201
POLR2H	0.656895	2.98225	2.12139	0.0374553	0.15689	-4.65221
PI4K2B	0.615043	3.02814	2.12096	0.0374922	0.156961	-4.65305
DENND6B	0.575089	2.97871	2.11921	0.0376452	0.157519	-4.65655
RFX3	0.577159	3.39676	2.11893	0.0376699	0.15754	-4.65712
MEX3A	-0.685278	2.97909	-2.11772	0.0377759	0.1579	-4.65953
GNG12	0.575394	3.021	2.11727	0.0378154	0.157982	-4.66043
PRSS3	-0.686879	2.53382	-2.11624	0.0379058	0.158242	-4.66248
KLHL5	-0.722357	2.88559	-2.11611	0.0379174	0.158242	-4.66274
CCDC159	-0.668879	3.0006	-2.11361	0.038138	0.159078	-4.66772
POLR2J2	-0.631522	2.98003	-2.11158	0.0383176	0.159744	-4.67175
EIF4ENIF1	-0.611495	3.23145	-2.11133	0.0383399	0.159753	-4.67225
PER2	0.668061	2.8937	2.11043	0.0384196	0.160001	-4.67403
CD99	-0.512421	4.45018	-2.10849	0.0385934	0.160568	-4.67791
TNFRSF4	-0.73224	2.51568	-2.10846	0.038596	0.160568	-4.67796
NPTN	0.613517	3.09391	2.10804	0.0386333	0.160638	-4.67879
ZNF771	-0.568643	5.05454	-2.10759	0.0386733	0.160721	-4.67968
PICALM	-0.625162	3.55762	-2.1066	0.038762	0.161005	-4.68164
APLP2	0.472155	6.04007	2.10578	0.0388356	0.161226	-4.68327
RGMA	-0.755382	2.73434	-2.10451	0.03895	0.161583	-4.68579
SIL1	-0.632094	2.9059	-2.10438	0.038962	0.161583	-4.68606
LMBR1	0.562152	3.65431	2.10168	0.0392056	0.162508	-4.6914
SLC46A2	0.938701	2.12822	2.10111	0.0392574	0.162638	-4.69253
SLC15A3	-0.604984	3.12895	-2.10079	0.0392867	0.162674	-4.69317
POR	0.56964	3.68734	2.09966	0.0393895	0.163015	-4.69541
LILRB2	-0.64625	3.17741	-2.09911	0.0394393	0.163136	-4.69649
ARID5A	-0.604872	2.99325	-2.09828	0.0395145	0.163362	-4.69813
DIXDC1	-0.722624	2.64009	-2.09744	0.0395919	0.163597	-4.6998
F13A1	-0.735638	3.51907	-2.09676	0.0396537	0.163767	-4.70114
WLS	0.675808	3.70881	2.09527	0.0397905	0.164247	-4.70409
PROSER2	0.665797	2.59781	2.09357	0.0399461	0.164804	-4.70743
AVPR1A	-0.696447	2.55593	-2.09229	0.0400641	0.165183	-4.70996
TLE6	-0.548638	3.48822	-2.09212	0.0400797	0.165183	-4.71029
PATZ1	0.587659	2.80062	2.09061	0.0402201	0.165676	-4.71328
ZNF142	-0.644396	2.93502	-2.08961	0.0403129	0.165943	-4.71526
CDC42BPA	-0.569573	3.16122	-2.08946	0.0403267	0.165943	-4.71555
RNASEH2C	-0.504999	3.70418	-2.0882	0.0404437	0.166338	-4.71803
CCL8	-0.678906	3.33498	-2.08773	0.0404875	0.166408	-4.71896
PDIA4	0.651489	4.77083	2.08757	0.0405025	0.166408	-4.71927
CERK	-0.540641	3.30168	-2.08734	0.0405234	0.166408	-4.71971
ABRAXAS2	-0.679519	2.99638	-2.0871	0.0405464	0.166416	-4.7202
FCGR1A	-0.708086	2.9285	-2.08654	0.0405983	0.166543	-4.7213
EIF2AK1	0.503996	4.26011	2.08501	0.0407409	0.167022	-4.7243
CLDN5	-0.566093	3.41651	-2.08484	0.040757	0.167022	-4.72463
MGAT5	0.656636	3.0234	2.08382	0.0408533	0.16733	-4.72665
RNF40	-0.606647	3.32273	-2.08286	0.0409436	0.167528	-4.72854
SLC37A1	0.610813	2.7914	2.08285	0.0409439	0.167528	-4.72855
PRR14	-0.582649	3.05365	-2.08262	0.0409657	0.167531	-4.729
MPV17	-0.635918	2.97085	-2.08178	0.0410451	0.16777	-4.73066
TAF4	-0.641046	2.7712	-2.08096	0.041122	0.167997	-4.73226
EXOC1	0.574903	3.07066	2.07926	0.0412832	0.16857	-4.7356
IL10RA	-0.751192	2.65915	-2.07885	0.0413215	0.168638	-4.7364
BTBD19	-0.683841	2.96109	-2.07863	0.0413423	0.168638	-4.73683
CRYAB	-0.722937	3.58755	-2.07818	0.0413849	0.168725	-4.73771
DESI2	-0.602047	3.03414	-2.07706	0.0414917	0.169052	-4.73991
PLA2G12A	0.676097	3.00726	2.07658	0.041538	0.169052	-4.74086
GOLIM4	-0.67359	3.0376	-2.07652	0.0415431	0.169052	-4.74097
HSPB1	0.683178	4.4427	2.07645	0.0415503	0.169052	-4.74112
VAMP3	-0.645837	4.25358	-2.07528	0.0416618	0.169419	-4.74341
MRPL3	0.647015	3.57736	2.0749	0.0416981	0.16948	-4.74415
PWP1	0.619039	2.85837	2.07422	0.0417628	0.169648	-4.74548
OAT	-0.593843	3.5891	-2.07402	0.0417821	0.169648	-4.74587
ZNF708	-0.586744	2.75754	-2.07339	0.0418425	0.169651	-4.74711
SPECC1	0.712051	3.35359	2.07324	0.0418569	0.169651	-4.7474
TGIF1	0.561958	3.78757	2.07317	0.0418634	0.169651	-4.74753
IL15	-0.733407	2.44605	-2.07311	0.041869	0.169651	-4.74765
UBE2L3	-0.647216	3.36674	-2.07289	0.0418898	0.169651	-4.74807
SFSWAP	-0.63821	3.46002	-2.07184	0.0419906	0.169973	-4.75012
LYRM4	-0.646877	3.05035	-2.07143	0.0420308	0.169985	-4.75094
TRIM72	-0.670815	2.80855	-2.07137	0.0420362	0.169985	-4.75105
FUCA1	0.71226	2.84948	2.0704	0.0421294	0.170275	-4.75294
TMCC1	0.556976	3.20211	2.06768	0.0423923	0.171204	-4.75825
ASCC3	-0.650292	3.45653	-2.06758	0.0424025	0.171204	-4.75846
E2F1	-0.566713	2.81453	-2.06672	0.0424856	0.171453	-4.76013
RMND5A	0.559975	3.07648	2.06388	0.0427622	0.172482	-4.76567
TM9SF1	0.531938	3.07844	2.06298	0.0428499	0.172748	-4.76742
CS	0.552839	3.5498	2.06206	0.0429408	0.172975	-4.76923
C1orf52	-0.578959	3.23397	-2.06196	0.0429499	0.172975	-4.76941
B4GAT1	-0.64011	2.84354	-2.06103	0.0430412	0.17322	-4.77122
CLN6	-0.612149	2.90666	-2.06074	0.0430696	0.17322	-4.77178
CCDC40	0.586909	3.0562	2.06068	0.043076	0.17322	-4.77191
CDC42EP3	-0.592729	2.9706	-2.05994	0.0431487	0.173424	-4.77335
CYFIP2	-0.709505	2.55685	-2.05891	0.0432497	0.173742	-4.77534
SPN	-0.628622	3.33711	-2.05788	0.0433516	0.174063	-4.77735
SLIT3	-0.714408	2.28851	-2.05724	0.0434154	0.174232	-4.7786
HIRA	-0.626127	2.80183	-2.05572	0.043566	0.174748	-4.78156
IFRD1	-0.582274	2.95319	-2.05493	0.0436443	0.174974	-4.78309
PHYHIPL	0.691847	2.68452	2.05423	0.0437138	0.175164	-4.78445
H3-3A	0.459989	5.90753	2.05331	0.043806	0.175445	-4.78624
CDC14B	0.632957	3.02841	2.05242	0.0438947	0.175711	-4.78797
FMNL3	-0.706707	2.54687	-2.05197	0.0439397	0.175803	-4.78884
C1orf43	0.547197	3.98423	2.05137	0.0439992	0.175953	-4.78999
DDTL	-0.6516	2.72681	-2.05088	0.0440487	0.176062	-4.79095
CYB561A3	-0.681344	2.74547	-2.05016	0.0441208	0.176261	-4.79234
GPHB5	-0.631286	3.02385	-2.04937	0.0441999	0.176426	-4.79387
CLDND1	-0.607422	3.32807	-2.04931	0.0442064	0.176426	-4.79399
PPFIBP2	0.615625	2.86913	2.04893	0.0442439	0.176487	-4.79472
RAB36	0.621144	2.72438	2.04799	0.0443392	0.176778	-4.79655
ZNF440	0.633805	2.7043	2.04553	0.0445871	0.177678	-4.8013
COX6A1	0.511785	4.86973	2.04377	0.0447653	0.178298	-4.8047
PAK3	-0.695576	2.66976	-2.04131	0.0450161	0.179207	-4.80945
CDKN2D	-0.522098	4.7574	-2.04075	0.0450736	0.179347	-4.81054
PBX1	-0.549499	4.47472	-2.03942	0.0452099	0.179799	-4.81311
PLS3	-0.646119	3.33402	-2.03866	0.0452876	0.180018	-4.81457
[truncated: 5,947 more rows]
