# Supplementary material for: Spatial transcriptomic analysis identifies epithelium-macrophage crosstalk in endometriotic lesions
Source: iScience. 2025 Jan 10;28(2):111790. doi: 10.1016/j.isci.2025.111790 (PMC11810701; doi:10.1016/j.isci.2025.111790)
Supplement: Table S6. Excel file containing differential gene expression results from lesions compared to eutopic endometrium, related to Figure S6 [file mmc7.xlsx]

## Sheet: edgeR-robust_EcE_vs_EuE_TPM
Ensembl	Symbol	logFC	logCPM	LR	PValue	FDR
ENSG00000013297	CLDN11	6.44571	4.8365	181.927	1.83971e-41	2.54481e-37
ENSG00000106511	MEOX2	9.27969	3.24849	181.005	2.92423e-41	2.54481e-37
ENSG00000241644	INMT	6.46166	4.96245	165.483	7.175e-38	4.1627e-34
ENSG00000064309	CDON	3.29986	5.10745	164.891	9.66312e-38	4.20466e-34
ENSG00000115252	PDE1A	3.36662	3.91614	154.405	1.88896e-35	6.57547e-32
ENSG00000171992	SYNPO	3.90371	7.56091	148.467	3.75067e-34	1.08801e-30
ENSG00000176971	FIBIN	8.73255	4.38095	140.764	1.81173e-32	4.50474e-29
ENSG00000113657	DPYSL3	3.43148	8.05741	134.339	4.60555e-31	1.00199e-27
ENSG00000250742	LINC02381	5.14605	2.88314	133.717	6.29944e-31	1.21824e-27
ENSG00000277494	GPIHBP1	5.48423	4.34188	119.108	9.91608e-28	1.72589e-24
ENSG00000154553	PDLIM3	5.67365	5.90649	117.567	2.1574e-27	3.4136e-24
ENSG00000147257	GPC3	6.2479	5.08385	108.557	2.02979e-25	2.94404e-22
ENSG00000173267	SNCG	5.08044	3.96256	101.602	6.78619e-24	9.08567e-21
ENSG00000226197	AL583785.1	10.2668	1.4431	101.024	9.08639e-24	1.12963e-20
ENSG00000151892	GFRA1	5.67846	4.8304	95.9145	1.19955e-22	1.39187e-19
ENSG00000162614	NEXN	3.47141	6.52418	95.689	1.34425e-22	1.46229e-19
ENSG00000091986	CCDC80	4.26863	10.1761	95.3954	1.55919e-22	1.59634e-19
ENSG00000248771	SMIM31	-8.93739	0.401304	94.348	2.64655e-22	2.55907e-19
ENSG00000180828	BHLHE22	8.24607	2.26183	91.1725	1.31677e-21	1.20623e-18
ENSG00000172348	RCAN2	3.91679	5.22623	87.0773	1.04361e-20	9.08204e-18
ENSG00000183454	GRIN2A	5.00138	2.03783	86.1942	1.63104e-20	1.35182e-17
ENSG00000127528	KLF2	4.95032	7.38979	85.587	2.21729e-20	1.75418e-17
ENSG00000221818	EBF2	9.09416	3.75373	83.4011	6.69859e-20	5.06909e-17
ENSG00000116299	KIAA1324	-5.53308	6.91415	81.6738	1.6051e-19	1.16403e-16
ENSG00000074590	NUAK1	3.32921	6.1616	79.836	4.06803e-19	2.72323e-16
ENSG00000240583	AQP1	5.08115	8.49848	79.91	3.91849e-19	2.72323e-16
ENSG00000162998	FRZB	3.56702	4.31614	79.5687	4.65752e-19	3.00238e-16
ENSG00000157514	TSC22D3	2.96707	8.19333	79.4946	4.83547e-19	3.00577e-16
ENSG00000121898	CPXM2	4.89121	6.13697	78.8534	6.68947e-19	4.01484e-16
ENSG00000158270	COLEC12	3.26746	5.86923	78.086	9.86489e-19	5.53866e-16
ENSG00000204161	TMEM273	3.44884	4.73823	78.1341	9.62773e-19	5.53866e-16
ENSG00000167680	SEMA6B	2.77319	4.4579	76.5467	2.15064e-18	1.16974e-15
ENSG00000144642	RBMS3	2.50531	5.61576	76.1667	2.60704e-18	1.37501e-15
ENSG00000179914	ITLN1	12.3174	3.4703	76.1013	2.69484e-18	1.37952e-15
ENSG00000123360	PDE1B	4.00092	2.95686	75.6831	3.33052e-18	1.61021e-15
ENSG00000178878	APOLD1	6.11328	8.0546	75.7013	3.2999e-18	1.61021e-15
ENSG00000233521	LINC01638	8.06886	-0.647104	74.733	5.38872e-18	2.53489e-15
ENSG00000173269	MMRN2	4.11543	6.86922	74.4353	6.26593e-18	2.86996e-15
ENSG00000183018	SPNS2	3.14862	4.17199	74.1255	7.33037e-18	3.27141e-15
ENSG00000150394	CDH8	5.57322	0.410979	72.5534	1.62573e-17	7.07396e-15
ENSG00000116117	PARD3B	1.84336	5.29987	71.4057	2.90827e-17	1.2346e-14
ENSG00000172789	HOXC5	5.78802	-0.312611	71.1095	3.37937e-17	1.40043e-14
ENSG00000151468	CCDC3	4.35598	6.09304	70.2075	5.33818e-17	2.11162e-14
ENSG00000186642	PDE2A	4.25719	5.50337	70.2251	5.29093e-17	2.11162e-14
ENSG00000119147	C2orf40	5.25222	2.49279	70.0163	5.88166e-17	2.27489e-14
ENSG00000150672	DLG2	3.08391	2.58537	69.6479	7.08934e-17	2.68239e-14
ENSG00000163531	NFASC	4.72667	5.21146	69.3774	8.13134e-17	3.01119e-14
ENSG00000169291	SHE	3.25637	5.10757	68.4099	1.32812e-16	4.81582e-14
ENSG00000069122	ADGRF5	3.07724	6.86885	67.9176	1.7047e-16	6.05515e-14
ENSG00000126895	AVPR2	4.65584	1.398	67.6285	1.97393e-16	6.87126e-14
ENSG00000102271	KLHL4	3.24445	3.11649	67.1447	2.52291e-16	8.61005e-14
ENSG00000171812	COL8A2	3.39569	3.95802	67.04	2.66051e-16	8.90502e-14
ENSG00000112936	C7	6.63411	9.29572	66.5856	3.3503e-16	1.10023e-13
ENSG00000101017	CD40	2.48321	3.66824	66.4518	3.58557e-16	1.15568e-13
ENSG00000143603	KCNN3	2.94532	4.96379	66.2465	3.97921e-16	1.25924e-13
ENSG00000145423	SFRP2	9.1192	7.47435	66.2013	4.07145e-16	1.26542e-13
ENSG00000155760	FZD7	4.30713	5.03922	66.1481	4.1829e-16	1.27725e-13
ENSG00000172260	NEGR1	4.81026	4.49826	65.9784	4.55889e-16	1.36806e-13
ENSG00000177098	SCN4B	4.50358	3.24793	64.8005	8.28781e-16	2.4449e-13
ENSG00000134259	NGF	4.55376	1.82058	64.682	8.80164e-16	2.52889e-13
ENSG00000172156	CCL11	9.19056	0.400676	64.6683	8.86309e-16	2.52889e-13
ENSG00000137501	SYTL2	2.80482	4.51226	64.373	1.02958e-15	2.89029e-13
ENSG00000176692	FOXC2	4.93698	0.750689	64.3299	1.05239e-15	2.90742e-13
ENSG00000189233	NUGGC	3.66737	0.180689	64.2269	1.10882e-15	3.01547e-13
ENSG00000163364	LINC01116	3.059	2.69859	63.8847	1.3192e-15	3.53242e-13
ENSG00000157368	IL34	4.28957	1.3535	62.9375	2.13373e-15	5.62691e-13
ENSG00000178175	ZNF366	2.52937	3.05269	62.8495	2.23126e-15	5.79627e-13
ENSG00000005102	MEOX1	4.60613	4.41038	62.4793	2.69261e-15	6.89189e-13
ENSG00000173926	MARCH3	2.97942	2.59702	62.3758	2.83788e-15	7.15845e-13
ENSG00000163032	VSNL1	4.71692	0.946558	61.7972	3.80724e-15	9.46644e-13
ENSG00000174059	CD34	3.17196	8.0995	61.7153	3.96893e-15	9.72948e-13
ENSG00000064205	WISP2	6.87816	5.411	61.6499	4.10291e-15	9.91821e-13
ENSG00000185920	PTCH1	-2.21199	6.42877	61.6108	4.18513e-15	9.97839e-13
ENSG00000123500	COL10A1	7.57678	3.32221	61.1575	5.26868e-15	1.23921e-12
ENSG00000197757	HOXC6	4.55387	3.11862	60.8843	6.0529e-15	1.40468e-12
ENSG00000106852	LHX6	4.08012	4.45287	60.2112	8.52057e-15	1.95132e-12
ENSG00000184113	CLDN5	3.41452	5.37387	59.9087	9.93632e-15	2.24599e-12
ENSG00000271447	MMP28	4.34171	3.02864	59.7107	1.09876e-14	2.4518e-12
ENSG00000111341	MGP	4.01713	9.06858	59.2576	1.38328e-14	3.04759e-12
ENSG00000122420	PTGFR	4.50251	3.63616	59.2188	1.41081e-14	3.06939e-12
ENSG00000175471	MCTP1	3.43595	4.97483	58.8738	1.68117e-14	3.61244e-12
ENSG00000213088	ACKR1	5.91741	6.70027	58.8139	1.73317e-14	3.67876e-12
ENSG00000133083	DCLK1	3.86503	5.23536	58.4414	2.09439e-14	4.39192e-12
ENSG00000153446	C16orf89	6.28396	3.62596	58.3491	2.19494e-14	4.54796e-12
ENSG00000152049	KCNE4	3.69837	4.20969	57.4951	3.3882e-14	6.93783e-12
ENSG00000174944	P2RY14	-4.34329	5.6183	57.4337	3.49561e-14	7.07455e-12
ENSG00000137225	CAPN11	5.0598	0.324499	57.288	3.76439e-14	7.4932e-12
ENSG00000168497	CAVIN2	4.78752	7.92767	57.2579	3.82249e-14	7.4932e-12
ENSG00000255471	AP001528.2	3.69157	1.80051	57.2532	3.83163e-14	7.4932e-12
ENSG00000148671	ADIRF	4.06373	4.09275	56.9785	4.40598e-14	8.52068e-12
ENSG00000010932	FMO1	4.92332	3.0031	56.515	5.57701e-14	1.06668e-11
ENSG00000240654	C1QTNF9	6.6339	1.16239	56.2788	6.28913e-14	1.18981e-11
ENSG00000112214	FHL5	4.94991	4.05167	56.2267	6.4578e-14	1.20858e-11
ENSG00000183715	OPCML	4.09946	0.688095	56.0683	6.99982e-14	1.29608e-11
ENSG00000135144	DTX1	-1.82753	5.09613	56.0398	7.10205e-14	1.30117e-11
ENSG00000164035	EMCN	3.34476	6.49938	55.8225	7.93174e-14	1.43804e-11
ENSG00000161649	CD300LG	8.47138	3.23296	55.6358	8.72215e-14	1.56504e-11
ENSG00000115353	TACR1	4.90867	3.96156	55.4377	9.64674e-14	1.71328e-11
ENSG00000099998	GGT5	2.54026	4.91721	55.4111	9.77846e-14	1.71913e-11
ENSG00000170989	S1PR1	4.30523	6.88541	55.1255	1.13076e-13	1.96809e-11
ENSG00000131471	AOC3	4.04882	6.79253	54.9119	1.26053e-13	2.17223e-11
ENSG00000146250	PRSS35	4.05904	1.92262	54.5485	1.5166e-13	2.58788e-11
ENSG00000142611	PRDM16	5.12472	2.23666	54.4902	1.56227e-13	2.63993e-11
ENSG00000174804	FZD4	2.88249	6.94008	54.4396	1.60304e-13	2.6586e-11
ENSG00000213203	GIMAP1	2.47694	3.94265	54.4385	1.60387e-13	2.6586e-11
ENSG00000179314	WSCD1	2.8933	2.55576	54.4169	1.62161e-13	2.66265e-11
ENSG00000169946	ZFPM2	2.22233	4.74837	54.2134	1.79855e-13	2.92559e-11
ENSG00000137809	ITGA11	3.43217	4.80962	54.1866	1.82323e-13	2.93827e-11
ENSG00000136546	SCN7A	7.3793	4.50638	53.7678	2.25645e-13	3.59421e-11
ENSG00000205221	VIT	6.55969	1.80735	53.7547	2.27155e-13	3.59421e-11
ENSG00000037965	HOXC8	6.70656	2.25673	53.6283	2.42244e-13	3.79843e-11
ENSG00000100626	GALNT16	4.78422	3.84658	52.5619	4.16905e-13	6.47878e-11
ENSG00000154678	PDE1C	5.75423	3.48611	52.4449	4.42493e-13	6.81557e-11
ENSG00000127472	PLA2G5	7.45509	1.64438	52.0154	5.50678e-13	8.40749e-11
ENSG00000118729	CASQ2	7.57338	3.33778	51.8645	5.9467e-13	9.0002e-11
ENSG00000176435	CLEC14A	3.01774	5.72233	51.5519	6.97287e-13	1.04623e-10
ENSG00000225670	CADM3-AS1	6.12646	3.04053	51.3455	7.74606e-13	1.15231e-10
ENSG00000171951	SCG2	5.68549	2.06458	51.1824	8.41692e-13	1.2415e-10
ENSG00000151789	ZNF385D	3.02027	3.97461	51.1578	8.52328e-13	1.24662e-10
ENSG00000107736	CDH23	3.76398	4.36261	51.0922	8.81259e-13	1.27819e-10
ENSG00000112559	MDFI	2.32812	3.04435	51.0389	9.05556e-13	1.30258e-10
ENSG00000161835	GRASP	2.93171	5.26896	50.891	9.76402e-13	1.39297e-10
ENSG00000143196	DPT	4.83202	6.96201	50.7593	1.04417e-12	1.47754e-10
ENSG00000128284	APOL3	2.4818	5.29624	50.5869	1.14006e-12	1.60022e-10
ENSG00000198795	ZNF521	2.16162	5.19155	50.3509	1.28571e-12	1.79022e-10
ENSG00000166960	CCDC178	3.47773	1.91028	49.9553	1.57286e-12	2.17266e-10
ENSG00000177133	LINC00982	5.60129	0.826408	49.9199	1.60154e-12	2.19487e-10
ENSG00000198947	DMD	2.85698	5.44169	49.6932	1.79767e-12	2.44441e-10
ENSG00000074370	ATP2A3	2.18323	4.79249	49.638	1.84895e-12	2.49465e-10
ENSG00000189409	MMP23B	4.5436	2.34009	49.5239	1.95974e-12	2.6238e-10
ENSG00000176678	FOXL1	4.00026	0.0772393	49.4354	2.05017e-12	2.72391e-10
ENSG00000130300	PLVAP	4.52698	7.54277	49.385	2.10349e-12	2.77358e-10
ENSG00000255690	TRIL	2.53143	3.38031	49.2029	2.30812e-12	3.02051e-10
ENSG00000151632	AKR1C2	4.52422	2.69529	49.112	2.41761e-12	3.14019e-10
ENSG00000149564	ESAM	2.70831	5.78302	49.0063	2.55144e-12	3.28947e-10
ENSG00000142871	CYR61	3.99234	9.28118	48.7995	2.83517e-12	3.62839e-10
ENSG00000113319	RASGRF2	2.65789	4.5583	48.6946	2.99093e-12	3.74512e-10
ENSG00000128917	DLL4	3.15665	4.42413	48.7071	2.97194e-12	3.74512e-10
ENSG00000168743	NPNT	2.63695	5.2986	48.7177	2.95583e-12	3.74512e-10
ENSG00000081189	MEF2C	2.1037	6.12306	48.4081	3.46127e-12	4.27258e-10
ENSG00000174175	SELP	5.28454	5.81655	48.4126	3.45345e-12	4.27258e-10
ENSG00000110328	GALNT18	2.53158	3.8876	48.3595	3.54829e-12	4.34916e-10
ENSG00000107562	CXCL12	2.64163	8.35675	48.3352	3.59242e-12	4.37245e-10
ENSG00000133019	CHRM3	4.45094	1.08993	48.2716	3.7109e-12	4.4853e-10
ENSG00000171115	GIMAP8	2.65383	5.61635	48.2287	3.79297e-12	4.55288e-10
ENSG00000091656	ZFHX4	4.85233	4.28657	48.1831	3.88219e-12	4.62805e-10
ENSG00000134802	SLC43A3	1.68841	4.34317	47.9578	4.35486e-12	5.15621e-10
ENSG00000134369	NAV1	2.00542	6.3252	47.9434	4.38696e-12	5.15912e-10
ENSG00000154856	APCDD1	-2.75772	8.97642	47.4233	5.71987e-12	6.68149e-10
ENSG00000116748	AMPD1	6.45907	-0.613284	47.1352	6.62559e-12	7.68789e-10
ENSG00000184905	TCEAL2	4.9083	3.25635	47.0779	6.82211e-12	7.8635e-10
ENSG00000104967	NOVA2	2.4565	3.96627	47.0489	6.92374e-12	7.9219e-10
ENSG00000111339	ART4	5.11445	1.0797	47.0376	6.96381e-12	7.9219e-10
ENSG00000007312	CD79B	2.87065	2.23986	46.9594	7.24732e-12	8.1784e-10
ENSG00000143248	RGS5	2.02913	7.59019	46.9497	7.28327e-12	8.1784e-10
ENSG00000172724	CCL19	7.58619	3.15655	46.9176	7.40348e-12	8.2601e-10
ENSG00000162706	CADM3	5.0752	3.30126	46.7202	8.18825e-12	9.07748e-10
ENSG00000197245	FAM110D	3.45974	3.08598	46.6654	8.42014e-12	9.27547e-10
ENSG00000144857	BOC	2.77706	5.84643	46.4295	9.49724e-12	1.03312e-09
ENSG00000185924	RTN4RL1	3.08423	1.84053	46.4367	9.46263e-12	1.03312e-09
ENSG00000138801	PAPSS1	-2.21133	7.65013	46.0466	1.15473e-11	1.24833e-09
ENSG00000225978	HAR1A	3.98683	-1.19533	45.9953	1.18539e-11	1.27356e-09
ENSG00000198523	PLN	4.93025	4.50079	45.9195	1.23215e-11	1.31568e-09
ENSG00000154133	ROBO4	2.6087	5.4843	45.8794	1.2576e-11	1.33467e-09
ENSG00000188783	PRELP	4.95438	6.99134	45.8276	1.29132e-11	1.36214e-09
ENSG00000224238	WARS2-IT1	3.49915	-0.129883	45.7859	1.31912e-11	1.38309e-09
ENSG00000129538	RNASE1	2.61953	6.62951	45.702	1.37679e-11	1.43491e-09
ENSG00000114698	PLSCR4	2.03542	5.90881	45.6446	1.41773e-11	1.46878e-09
ENSG00000154330	PGM5	3.37282	6.3398	45.5391	1.49625e-11	1.54096e-09
ENSG00000157554	ERG	2.49489	5.68089	45.3292	1.66547e-11	1.70515e-09
ENSG00000118526	TCF21	5.86668	3.51664	45.1922	1.78613e-11	1.81799e-09
ENSG00000258572	AL133467.1	4.404	-0.845367	45.1786	1.79859e-11	1.82003e-09
ENSG00000266010	GATA6-AS1	4.19964	1.27034	45.1081	1.86451e-11	1.87583e-09
ENSG00000134115	CNTN6	3.65344	-0.931367	45.0174	1.95295e-11	1.95351e-09
ENSG00000162692	VCAM1	3.34444	5.51764	44.9432	2.02837e-11	2.01736e-09
ENSG00000130303	BST2	2.64412	6.11899	44.6774	2.32324e-11	2.2975e-09
ENSG00000124785	NRN1	3.96246	4.96053	44.6509	2.35491e-11	2.31566e-09
ENSG00000108622	ICAM2	2.97398	3.12693	44.4392	2.62384e-11	2.56562e-09
ENSG00000225938	AL109741.1	5.36228	0.920043	44.1229	3.08384e-11	2.99856e-09
ENSG00000274286	ADRA2B	4.04041	1.05386	43.7867	3.66194e-11	3.54089e-09
ENSG00000148053	NTRK2	4.31551	5.91007	43.7149	3.79865e-11	3.65279e-09
ENSG00000129680	MAP7D3	1.56887	5.56153	43.5405	4.15265e-11	3.97126e-09
ENSG00000168209	DDIT4	2.04483	5.25398	43.4505	4.34827e-11	4.13561e-09
ENSG00000077157	PPP1R12B	2.75114	7.5467	43.3664	4.53905e-11	4.2936e-09
ENSG00000235997	LINC01936	3.71429	0.333706	43.284	4.73447e-11	4.45424e-09
ENSG00000196616	ADH1B	7.20436	8.15225	43.2664	4.77712e-11	4.4702e-09
ENSG00000111404	RERGL	4.65279	3.51486	43.2154	4.90326e-11	4.56371e-09
ENSG00000161544	CYGB	2.96221	4.56767	43.1775	4.99911e-11	4.62816e-09
ENSG00000118523	CTGF	2.82366	8.93866	43.1167	5.15703e-11	4.7491e-09
ENSG00000180806	HOXC9	5.94341	1.75646	43.0193	5.42015e-11	4.96515e-09
ENSG00000132561	MATN2	2.46933	6.94142	42.9224	5.6954e-11	5.18997e-09
ENSG00000152932	RAB3C	6.10963	1.60561	42.8962	5.77227e-11	5.23262e-09
ENSG00000134138	MEIS2	2.1733	5.13215	42.863	5.87105e-11	5.29459e-09
ENSG00000173890	GPR160	-2.14901	4.3818	42.7841	6.11278e-11	5.48417e-09
ENSG00000105538	RASIP1	2.95052	4.83442	42.6936	6.40208e-11	5.71427e-09
ENSG00000179776	CDH5	2.80094	7.01272	42.628	6.62051e-11	5.87908e-09
ENSG00000145147	SLIT2	2.78315	5.63057	42.4973	7.07811e-11	6.25353e-09
ENSG00000214357	NEURL1B	2.7853	6.37174	42.4386	7.29358e-11	6.41135e-09
ENSG00000008441	NFIX	2.07226	7.6731	42.3579	7.60068e-11	6.64773e-09
ENSG00000075340	ADD2	3.5059	3.72084	42.1682	8.37495e-11	7.2883e-09
ENSG00000164056	SPRY1	3.24603	8.30515	42.1248	8.56304e-11	7.41491e-09
ENSG00000150048	CLEC1A	3.56676	3.87726	42.1135	8.61257e-11	7.42088e-09
ENSG00000211644	IGLV1-51	4.81153	3.10732	42.0461	8.91474e-11	7.6434e-09
ENSG00000196196	HRCT1	3.71177	0.758724	41.9994	9.1303e-11	7.78985e-09
ENSG00000128645	HOXD1	3.33921	-0.342925	41.9836	9.20422e-11	7.81461e-09
ENSG00000137486	ARRB1	1.61745	4.92045	41.8131	1.0043e-10	8.48539e-09
ENSG00000120594	PLXDC2	1.73861	6.8943	41.7495	1.03751e-10	8.72357e-09
ENSG00000179300	RTL3	5.64444	-0.637758	41.6867	1.07138e-10	8.96507e-09
ENSG00000118407	FILIP1	2.78069	5.17586	41.6136	1.11214e-10	9.26166e-09
ENSG00000171408	PDE7B	1.97556	3.94891	41.4833	1.18881e-10	9.85296e-09
ENSG00000150636	CCDC102B	2.95838	3.04036	41.4672	1.19864e-10	9.88733e-09
ENSG00000211895	IGHA1	5.43079	6.88741	41.4521	1.20792e-10	9.9169e-09
ENSG00000162687	KCNT2	4.09419	2.16637	41.439	1.21606e-10	9.93683e-09
ENSG00000088386	SLC15A1	-6.4208	5.17846	41.1787	1.38927e-10	1.12992e-08
ENSG00000233117	LINC00702	4.18178	2.49122	41.0684	1.46995e-10	1.18998e-08
ENSG00000101331	CCM2L	2.9865	3.06308	40.9141	1.59072e-10	1.28178e-08
ENSG00000156298	TSPAN7	3.6162	5.70229	40.8195	1.66962e-10	1.33916e-08
ENSG00000136237	RAPGEF5	2.20953	5.46119	40.5259	1.94024e-10	1.54908e-08
ENSG00000165757	JCAD	2.30457	6.61266	40.3887	2.08143e-10	1.65421e-08
ENSG00000174697	LEP	11.5861	4.38541	40.3107	2.16617e-10	1.71374e-08
ENSG00000132622	HSPA12B	1.86749	4.60523	40.1325	2.3731e-10	1.86895e-08
ENSG00000144810	COL8A1	3.57506	6.45551	40.0421	2.48547e-10	1.94863e-08
ENSG00000182253	SYNM	3.75338	4.74198	39.7351	2.90857e-10	2.27012e-08
ENSG00000147113	CXorf36	2.71832	6.33493	39.6128	3.09649e-10	2.406e-08
ENSG00000214894	LINC00243	2.90184	-0.367085	39.5469	3.20267e-10	2.47744e-08
ENSG00000145362	ANK2	2.67329	5.7916	39.4809	3.31281e-10	2.55131e-08
ENSG00000122035	RASL11A	2.34571	3.76213	39.4154	3.42589e-10	2.62677e-08
ENSG00000105376	ICAM5	3.30241	-0.273591	39.3631	3.51882e-10	2.68619e-08
ENSG00000137872	SEMA6D	2.65207	3.74101	39.2621	3.70566e-10	2.81646e-08
ENSG00000112837	TBX18	5.18331	3.10568	39.1788	3.86724e-10	2.9265e-08
ENSG00000019169	MARCO	3.71519	2.27168	39.1212	3.98305e-10	3.00108e-08
ENSG00000152767	FARP1	-1.22815	6.72257	38.9675	4.30911e-10	3.23276e-08
ENSG00000154721	JAM2	3.06548	6.7214	38.8735	4.52186e-10	3.37752e-08
ENSG00000183722	LHFPL6	1.99803	7.08968	38.8653	4.54087e-10	3.37752e-08
ENSG00000151208	DLG5	-1.89878	6.89083	38.8396	4.60099e-10	3.40767e-08
ENSG00000261371	PECAM1	3.70308	9.21764	38.8192	4.64938e-10	3.42891e-08
ENSG00000073910	FRY	2.50959	5.959	38.7555	4.80353e-10	3.52766e-08
ENSG00000100448	CTSG	5.43023	1.09158	38.7172	4.89874e-10	3.58123e-08
ENSG00000141424	SLC39A6	-2.09241	7.71358	38.7097	4.91763e-10	3.58123e-08
ENSG00000143355	LHX9	8.65662	2.20328	38.6766	5.0016e-10	3.6272e-08
ENSG00000014257	ACPP	-2.84108	2.89057	38.6018	5.19712e-10	3.75336e-08
ENSG00000164440	TXLNB	3.295	2.61266	38.5744	5.27051e-10	3.79063e-08
ENSG00000131055	COX4I2	3.50971	0.815413	38.5502	5.33637e-10	3.8222e-08
ENSG00000198774	RASSF9	2.23433	3.34917	38.5254	5.40458e-10	3.8552e-08
ENSG00000047648	ARHGAP6	2.58496	3.71156	38.2868	6.10755e-10	4.33885e-08
ENSG00000239697	TNFSF12	1.59299	4.10856	38.2737	6.14868e-10	4.35031e-08
ENSG00000265107	GJA5	3.79061	4.62698	38.1546	6.5356e-10	4.60535e-08
ENSG00000135917	SLC19A3	6.81015	3.82079	37.7274	8.13525e-10	5.70943e-08
ENSG00000185010	F8	3.44431	6.1474	37.6594	8.42411e-10	5.88842e-08
ENSG00000149654	CDH22	4.2834	-0.403572	37.6335	8.53648e-10	5.94101e-08
ENSG00000240563	L1TD1	4.11872	0.317953	37.6264	8.56762e-10	5.94101e-08
ENSG00000133110	POSTN	4.39879	7.74956	37.5754	8.79486e-10	6.07439e-08
ENSG00000170323	FABP4	7.67052	6.82798	37.4891	9.1925e-10	6.32393e-08
ENSG00000094963	FMO2	5.67678	4.61845	37.4773	9.24851e-10	6.33742e-08
ENSG00000139874	SSTR1	4.60672	1.7375	37.4565	9.34742e-10	6.38007e-08
ENSG00000107796	ACTA2	2.26115	8.25787	37.4169	9.53929e-10	6.4856e-08
ENSG00000164591	MYOZ3	4.65612	2.24539	37.38	9.72129e-10	6.58362e-08
ENSG00000106538	RARRES2	1.71597	6.5424	37.3009	1.01239e-09	6.82968e-08
ENSG00000183873	SCN5A	-2.75004	3.41981	37.2864	1.01993e-09	6.85404e-08
ENSG00000138135	CH25H	5.18425	2.95088	37.1206	1.11044e-09	7.43356e-08
ENSG00000109832	DDX25	3.32617	-0.710237	36.9191	1.23132e-09	8.21117e-08
ENSG00000178860	MSC	3.00816	2.40357	36.8851	1.253e-09	8.32385e-08
ENSG00000170891	CYTL1	3.75793	2.27752	36.8454	1.27875e-09	8.4626e-08
ENSG00000100311	PDGFB	1.99098	4.91529	36.8242	1.29278e-09	8.52304e-08
ENSG00000112902	SEMA5A	-2.8074	8.36635	36.7606	1.3356e-09	8.73916e-08
ENSG00000165323	FAT3	3.61465	1.15307	36.7614	1.33511e-09	8.73916e-08
ENSG00000105711	SCN1B	2.23661	3.32073	36.7142	1.36779e-09	8.91623e-08
ENSG00000163239	TDRD10	4.01725	2.0353	36.6206	1.4351e-09	9.32013e-08
ENSG00000007908	SELE	6.52601	4.71803	36.4452	1.57016e-09	1.01594e-07
ENSG00000078596	ITM2A	2.97249	5.78338	36.2733	1.71495e-09	1.10551e-07
ENSG00000148541	FAM13C	2.76819	3.97757	36.1534	1.8238e-09	1.16703e-07
ENSG00000168899	VAMP5	1.6642	4.11891	36.1584	1.81908e-09	1.16703e-07
ENSG00000101938	CHRDL1	4.33654	6.19146	36.0738	1.89982e-09	1.21122e-07
ENSG00000072163	LIMS2	2.43848	5.66808	36.0575	1.91584e-09	1.21698e-07
ENSG00000226674	TEX41	3.30161	1.17839	35.8167	2.16783e-09	1.37204e-07
ENSG00000188959	C9orf152	-4.91924	3.91485	35.7829	2.20576e-09	1.39099e-07
ENSG00000185633	NDUFA4L2	2.33132	3.26548	35.761	2.23068e-09	1.40162e-07
ENSG00000198353	HOXC4	3.4542	2.6848	35.7261	2.27101e-09	1.42183e-07
ENSG00000054598	FOXC1	3.76019	4.91143	35.7079	2.29229e-09	1.43001e-07
ENSG00000102683	SGCG	5.73877	0.81518	35.6794	2.32616e-09	1.4448e-07
ENSG00000174348	PODN	2.63052	6.57774	35.674	2.33259e-09	1.4448e-07
ENSG00000124212	PTGIS	4.42821	7.55862	35.648	2.36388e-09	1.45898e-07
ENSG00000070269	TMEM260	-1.24427	5.18398	35.6088	2.412e-09	1.48342e-07
ENSG00000137463	MGARP	3.69267	1.05669	35.5872	2.4388e-09	1.49462e-07
ENSG00000135899	SP110	1.32051	5.33817	35.5487	2.48759e-09	1.51918e-07
ENSG00000111110	PPM1H	-2.55846	6.64754	35.3968	2.68934e-09	1.63172e-07
ENSG00000149591	TAGLN	2.14415	8.31322	35.3958	2.69063e-09	1.63172e-07
ENSG00000151623	NR3C2	2.18227	4.16571	35.3786	2.71449e-09	1.64047e-07
ENSG00000146555	SDK1	-2.37113	6.96242	35.3586	2.7425e-09	1.65167e-07
ENSG00000117791	MARC2	1.97011	3.98374	35.2869	2.84539e-09	1.70773e-07
ENSG00000058866	DGKG	3.58774	1.68971	35.1027	3.12772e-09	1.86431e-07
ENSG00000076554	TPD52	-1.70113	4.94117	35.1087	3.1181e-09	1.86431e-07
ENSG00000076706	MCAM	2.40624	7.4214	35.0488	3.21537e-09	1.91002e-07
ENSG00000134202	GSTM3	1.76762	5.28472	35.0204	3.26269e-09	1.93153e-07
ENSG00000125798	FOXA2	-5.09477	3.27899	34.9294	3.41877e-09	2.01707e-07
ENSG00000178031	ADAMTSL1	2.34289	4.7036	34.8846	3.49842e-09	2.0571e-07
ENSG00000109472	CPE	3.00352	6.80342	34.8275	3.60245e-09	2.11113e-07
ENSG00000148180	GSN	2.27493	10.1432	34.6149	4.01815e-09	2.33899e-07
ENSG00000174640	SLCO2A1	4.16176	6.12653	34.6182	4.01144e-09	2.33899e-07
ENSG00000147862	NFIB	1.56343	7.89404	34.5896	4.07066e-09	2.36166e-07
ENSG00000133574	GIMAP4	2.18142	5.84158	34.5465	4.16185e-09	2.40654e-07
ENSG00000123560	PLP1	6.30528	2.7687	34.426	4.42765e-09	2.55176e-07
ENSG00000130821	SLC6A8	-1.69222	5.59084	34.419	4.44355e-09	2.55248e-07
ENSG00000162367	TAL1	2.74745	3.44855	34.3411	4.62518e-09	2.64807e-07
ENSG00000257594	GALNT4	-3.46068	1.62997	34.3068	4.70734e-09	2.68627e-07
ENSG00000164932	CTHRC1	2.37946	5.19196	34.2776	4.77844e-09	2.71793e-07
ENSG00000156475	PPP2R2B	2.88646	1.41761	34.1467	5.11092e-09	2.89757e-07
ENSG00000104213	PDGFRL	2.26435	5.10358	34.0872	5.26963e-09	2.97785e-07
ENSG00000213316	LTC4S	2.54188	1.33363	34.0405	5.39777e-09	3.04039e-07
ENSG00000108387	SEPT4	2.86863	3.92261	33.999	5.51398e-09	3.09584e-07
ENSG00000109586	GALNT7	-1.40644	5.66922	33.9363	5.69474e-09	3.18704e-07
ENSG00000203883	SOX18	2.73832	4.57283	33.8174	6.05356e-09	3.377e-07
ENSG00000167992	VWCE	2.57505	2.1594	33.7736	6.19135e-09	3.42097e-07
ENSG00000174099	MSRB3	2.2977	6.70156	33.7749	6.18717e-09	3.42097e-07
ENSG00000196460	RFX8	2.98574	-0.419755	33.7759	6.18406e-09	3.42097e-07
ENSG00000013583	HEBP1	1.38759	5.23937	33.7491	6.26966e-09	3.45327e-07
ENSG00000120279	MYCT1	2.96984	5.61992	33.7315	6.32673e-09	3.47372e-07
ENSG00000125355	TMEM255A	4.11912	3.17551	33.6685	6.53511e-09	3.57684e-07
ENSG00000235501	AC105942.1	2.06547	1.77013	33.5563	6.92321e-09	3.77738e-07
ENSG00000182557	SPNS3	2.78426	-0.709152	33.5246	7.0369e-09	3.82742e-07
ENSG00000179094	PER1	2.10596	6.69525	33.4952	7.14409e-09	3.87361e-07
ENSG00000141540	TTYH2	2.08142	3.04183	33.4429	7.33868e-09	3.96676e-07
ENSG00000135525	MAP7	-1.80202	4.7853	33.404	7.48689e-09	4.03434e-07
ENSG00000076555	ACACB	2.98814	6.39584	33.2872	7.95024e-09	4.2446e-07
ENSG00000154589	LY96	2.43661	3.16199	33.292	7.93102e-09	4.2446e-07
ENSG00000227467	LINC01537	3.73998	1.11528	33.2933	7.92554e-09	4.2446e-07
ENSG00000076356	PLXNA2	1.69553	5.12649	33.2625	8.05214e-09	4.28585e-07
ENSG00000198624	CCDC69	2.31307	5.82967	33.2558	8.07979e-09	4.28746e-07
ENSG00000101280	ANGPT4	5.61243	1.08955	33.1885	8.36446e-09	4.42503e-07
ENSG00000211899	IGHM	4.78812	5.22926	33.1183	8.67191e-09	4.57378e-07
ENSG00000133067	LGR6	3.57767	0.385535	33.0534	8.96626e-09	4.71474e-07
ENSG00000126603	GLIS2	1.65358	5.07179	33.0473	8.99461e-09	4.7154e-07
ENSG00000232759	AC002480.2	3.21642	0.0964745	32.986	9.28249e-09	4.85171e-07
ENSG00000147408	CSGALNACT1	2.38812	5.26506	32.9249	9.57873e-09	4.99155e-07
ENSG00000169247	SH3TC2	2.90195	0.639372	32.8604	9.90178e-09	5.14449e-07
ENSG00000170962	PDGFD	2.25943	5.26322	32.7331	1.05724e-08	5.47656e-07
ENSG00000181856	SLC2A4	3.83833	2.00314	32.6857	1.08329e-08	5.59488e-07
ENSG00000117598	PLPPR5	-4.55771	0.198514	32.6593	1.09811e-08	5.65461e-07
ENSG00000127329	PTPRB	3.12702	7.00613	32.6139	1.1241e-08	5.77136e-07
ENSG00000086696	HSD17B2	-3.87429	1.50322	32.5777	1.14522e-08	5.84531e-07
ENSG00000102010	BMX	3.92244	3.18589	32.5802	1.14372e-08	5.84531e-07
ENSG00000169184	MN1	3.52056	4.91677	32.5673	1.15136e-08	5.85948e-07
ENSG00000101605	MYOM1	3.58144	3.90953	32.5319	1.17251e-08	5.9497e-07
ENSG00000082438	COBLL1	2.20515	5.22209	32.5248	1.17678e-08	5.95405e-07
ENSG00000101493	ZNF516	-1.87171	7.77266	32.5057	1.18846e-08	5.99568e-07
ENSG00000164867	NOS3	2.78208	4.44629	32.4956	1.19462e-08	6.00934e-07
ENSG00000134817	APLNR	2.7471	5.48624	32.4197	1.24222e-08	6.2308e-07
ENSG00000145708	CRHBP	4.44552	1.34648	32.4115	1.24744e-08	6.23899e-07
ENSG00000119682	AREL1	-1.16263	5.75957	32.1711	1.41177e-08	7.04066e-07
ENSG00000185046	ANKS1B	2.28207	1.39324	32.1603	1.41962e-08	7.05956e-07
ENSG00000211967	IGHV3-53	4.20699	-0.311193	32.0563	1.49768e-08	7.42651e-07
ENSG00000176771	NCKAP5	1.93642	2.36268	32.0156	1.52939e-08	7.56224e-07
ENSG00000154258	ABCA9	2.53639	4.69633	31.9504	1.58161e-08	7.7983e-07
ENSG00000211640	IGLV6-57	5.57994	0.970898	31.906	1.61817e-08	7.95599e-07
ENSG00000048540	LMO3	4.594	3.76779	31.8487	1.66661e-08	8.17109e-07
ENSG00000118257	NRP2	1.97354	6.2467	31.7765	1.72977e-08	8.43322e-07
ENSG00000173114	LRRN3	2.7536	2.19975	31.7812	1.72551e-08	8.43322e-07
ENSG00000204176	SYT15	3.32973	0.519879	31.7155	1.78492e-08	8.67781e-07
ENSG00000154134	ROBO3	3.57536	3.86332	31.7068	1.79297e-08	8.69263e-07
ENSG00000122367	LDB3	3.58118	3.09907	31.675	1.82251e-08	8.81131e-07
ENSG00000117594	HSD11B1	5.10711	2.03162	31.6124	1.88226e-08	9.07498e-07
ENSG00000171522	PTGER4	2.50838	3.57673	31.5912	1.90285e-08	9.14894e-07
ENSG00000263586	HID1-AS1	3.36165	-0.122595	31.5591	1.93457e-08	9.2758e-07
ENSG00000128039	SRD5A3	-2.04477	5.40734	31.5343	1.95945e-08	9.36927e-07
ENSG00000173641	HSPB7	3.14685	4.23414	31.5082	1.98605e-08	9.47044e-07
ENSG00000222014	RAB6C	-3.45479	0.867461	31.4586	2.03737e-08	9.68864e-07
ENSG00000074660	SCARF1	2.14343	4.26226	31.4352	2.06204e-08	9.77924e-07
ENSG00000066056	TIE1	2.28806	6.1826	31.3881	2.11274e-08	9.99244e-07
ENSG00000107186	MPDZ	1.70849	6.37632	31.3601	2.14341e-08	1.011e-06
ENSG00000179144	GIMAP7	2.20225	4.72864	31.2938	2.21784e-08	1.04328e-06
ENSG00000183549	ACSM5	3.12082	1.15196	31.2474	2.27149e-08	1.06564e-06
ENSG00000214063	TSPAN4	1.4299	5.41431	31.1889	2.34106e-08	1.09533e-06
ENSG00000122133	PAEP	-7.37396	9.11199	31.1642	2.37097e-08	1.10634e-06
ENSG00000162618	ADGRL4	2.74709	6.62063	31.1411	2.39933e-08	1.11658e-06
ENSG00000060718	COL11A1	5.39974	3.61501	30.9928	2.58986e-08	1.20204e-06
ENSG00000104903	LYL1	1.81207	2.54416	30.9675	2.62384e-08	1.20496e-06
ENSG00000134086	VHL	-0.996388	5.8516	30.969	2.62179e-08	1.20496e-06
ENSG00000157510	AFAP1L1	1.94312	4.7971	30.9689	2.62203e-08	1.20496e-06
ENSG00000277758	FO681492.1	3.05706	-0.0954567	30.9808	2.60592e-08	1.20496e-06
ENSG00000251322	SHANK3	2.48509	6.45462	30.9349	2.66831e-08	1.22216e-06
ENSG00000204131	NHSL2	2.69902	5.7546	30.8491	2.78899e-08	1.27408e-06
ENSG00000198538	ZNF28	-1.28744	4.61348	30.8065	2.85084e-08	1.29892e-06
ENSG00000206053	JPT2	-1.54754	6.96652	30.7766	2.89505e-08	1.31562e-06
ENSG00000134198	TSPAN2	2.87763	4.15003	30.7453	2.94218e-08	1.33356e-06
ENSG00000129048	ACKR4	3.86692	0.173664	30.6829	3.03827e-08	1.37353e-06
ENSG00000099284	H2AFY2	-1.67148	5.46282	30.43	3.46133e-08	1.56074e-06
ENSG00000128918	ALDH1A2	-2.74115	8.38094	30.419	3.48102e-08	1.56556e-06
ENSG00000188191	PRKAR1B	1.40354	4.56345	30.378	3.55532e-08	1.59486e-06
ENSG00000068615	REEP1	2.51325	3.03874	30.33	3.64451e-08	1.63066e-06
ENSG00000184347	SLIT3	2.38843	7.85533	30.289	3.72239e-08	1.66124e-06
ENSG00000233760	AC004947.1	3.82326	-0.448604	30.2368	3.82388e-08	1.70216e-06
ENSG00000161791	FMNL3	1.21338	5.8629	30.2024	3.89232e-08	1.72821e-06
ENSG00000204604	ZNF468	-1.48276	4.66618	30.1445	4.0103e-08	1.77606e-06
ENSG00000223658	C1GALT1C1L	-2.25259	1.37657	30.1324	4.03528e-08	1.78259e-06
ENSG00000116678	LEPR	1.83444	6.51737	30.1029	4.09724e-08	1.80434e-06
ENSG00000134533	RERG	2.3155	4.95228	30.0991	4.10524e-08	1.80434e-06
ENSG00000110841	PPFIBP1	1.11027	6.97525	29.8983	4.55316e-08	1.99617e-06
ENSG00000143036	SLC44A3	-1.90891	4.21773	29.8744	4.60956e-08	2.01581e-06
ENSG00000104870	FCGRT	1.18858	7.0285	29.8657	4.63028e-08	2.0198e-06
ENSG00000134851	TMEM165	-1.37132	6.97144	29.7705	4.86339e-08	2.11618e-06
ENSG00000007933	FMO3	4.36483	1.5446	29.7508	4.91304e-08	2.13245e-06
ENSG00000163017	ACTG2	5.67989	5.82511	29.7417	4.93621e-08	2.13718e-06
ENSG00000249751	ECSCR	3.34576	2.51466	29.7269	4.97403e-08	2.14821e-06
ENSG00000110799	VWF	3.55572	9.71833	29.4732	5.66963e-08	2.44257e-06
ENSG00000172889	EGFL7	2.53947	4.7769	29.457	5.71714e-08	2.45696e-06
ENSG00000123572	NRK	3.31325	3.75988	29.392	5.9122e-08	2.53453e-06
ENSG00000108691	CCL2	2.88289	4.77151	29.3851	5.93326e-08	2.53731e-06
ENSG00000198963	RORB	-3.98295	7.93803	29.3541	6.02903e-08	2.57194e-06
ENSG00000073060	SCARB1	1.97358	5.93625	29.3104	6.16623e-08	2.62404e-06
ENSG00000211651	IGLV1-44	5.17798	1.57353	29.282	6.25741e-08	2.65635e-06
ENSG00000211679	IGLC3	5.60517	4.45952	29.2005	6.52629e-08	2.76375e-06
ENSG00000123838	C4BPA	-7.30898	6.8545	29.1588	6.66805e-08	2.81693e-06
ENSG00000158435	CNOT11	-1.32143	5.9536	29.1384	6.73893e-08	2.83998e-06
ENSG00000128266	GNAZ	2.69611	2.84241	29.0737	6.96759e-08	2.92925e-06
ENSG00000198626	RYR2	2.48136	3.52951	29.0425	7.08091e-08	2.96971e-06
ENSG00000164128	NPY1R	3.68873	3.21753	28.9406	7.46331e-08	3.12257e-06
ENSG00000136856	SLC2A8	-1.74077	4.76234	28.9291	7.50782e-08	3.13366e-06
ENSG00000166265	CYYR1	2.21093	5.99993	28.9039	7.60596e-08	3.16257e-06
ENSG00000180539	C9orf139	2.25119	0.491874	28.902	7.61343e-08	3.16257e-06
ENSG00000113161	HMGCR	-1.76433	7.29159	28.8867	7.67392e-08	3.17256e-06
ENSG00000149596	JPH2	3.91861	3.48735	28.8898	7.66137e-08	3.17256e-06
ENSG00000175899	A2M	2.30669	10.4702	28.872	7.73221e-08	3.18908e-06
ENSG00000100522	GNPNAT1	-1.68615	4.80529	28.8479	7.82891e-08	3.22133e-06
ENSG00000187134	AKR1C1	3.58772	3.23565	28.7943	8.0489e-08	3.30404e-06
ENSG00000139323	POC1B	-1.34215	5.26136	28.7538	8.21885e-08	3.36586e-06
ENSG00000151702	FLI1	1.8659	5.74656	28.7258	8.33861e-08	3.40689e-06
ENSG00000108924	HLF	2.28591	5.21431	28.7053	8.42748e-08	3.43514e-06
ENSG00000186994	KANK3	2.43059	3.35543	28.6188	8.81236e-08	3.58362e-06
ENSG00000108001	EBF3	4.52959	4.03765	28.6106	8.84957e-08	3.59037e-06
ENSG00000185739	SRL	3.05605	2.40957	28.4775	9.47938e-08	3.83695e-06
ENSG00000167588	GPD1	7.91983	4.72427	28.4397	9.66613e-08	3.90346e-06
ENSG00000114200	BCHE	4.161	3.87227	28.3818	9.95963e-08	4.0034e-06
ENSG00000162616	DNAJB4	1.46341	5.51646	28.3834	9.95157e-08	4.0034e-06
ENSG00000231999	LRRC8C-DT	2.37784	-0.0636863	28.3499	1.0125e-07	4.0605e-06
ENSG00000074410	CA12	-1.86282	6.45193	28.3299	1.02305e-07	4.09336e-06
ENSG00000167874	TMEM88	2.85495	2.08535	28.2512	1.06547e-07	4.25332e-06
ENSG00000235314	LINC00957	2.519	1.40366	28.2259	1.07953e-07	4.29959e-06
ENSG00000100979	PLTP	1.44688	6.2979	28.1949	1.09691e-07	4.35885e-06
ENSG00000115255	REEP6	-1.68163	2.1185	28.081	1.16344e-07	4.61266e-06
ENSG00000120756	PLS1	-2.74393	4.26933	28.0668	1.17197e-07	4.63594e-06
ENSG00000157570	TSPAN18	1.94995	5.69913	28.0511	1.18155e-07	4.66325e-06
ENSG00000162267	ITIH3	2.80661	1.44623	28.046	1.18468e-07	4.665e-06
ENSG00000100906	NFKBIA	1.74502	7.68663	28.0142	1.20429e-07	4.7229e-06
ENSG00000106688	SLC1A1	-2.87311	5.41081	28.0134	1.20481e-07	4.7229e-06
ENSG00000211668	IGLV2-11	6.42827	2.49532	27.9786	1.22663e-07	4.79765e-06
ENSG00000031081	ARHGAP31	2.38399	6.45769	27.9698	1.23221e-07	4.80864e-06
ENSG00000176438	SYNE3	2.69702	5.71161	27.8708	1.29689e-07	5.04975e-06
ENSG00000278053	DDX52	-1.46275	5.9049	27.8231	1.32927e-07	5.16427e-06
ENSG00000250986	AC141928.1	-3.04751	5.34292	27.8127	1.33647e-07	5.18067e-06
ENSG00000164251	F2RL1	-2.7725	4.65696	27.7003	1.41637e-07	5.47821e-06
ENSG00000104888	SLC17A7	4.78532	1.23519	27.6326	1.46684e-07	5.66085e-06
ENSG00000005059	MCUB	1.31593	4.31716	27.6163	1.47925e-07	5.67135e-06
ENSG00000188730	VWC2	-3.5705	3.05359	27.6162	1.47934e-07	5.67135e-06
ENSG00000198535	C2CD4A	-5.56543	5.32936	27.6209	1.47578e-07	5.67135e-06
ENSG00000213793	ZNF888	-2.09538	5.4689	27.5505	1.53048e-07	5.85451e-06
ENSG00000185532	PRKG1	1.66985	4.92114	27.5437	1.53581e-07	5.86201e-06
ENSG00000184160	ADRA2C	-2.66003	6.05899	27.4541	1.60869e-07	6.12677e-06
ENSG00000166819	PLIN1	7.27469	6.28411	27.4356	1.62412e-07	6.17202e-06
ENSG00000010319	SEMA3G	3.72248	5.60349	27.4103	1.64553e-07	6.23961e-06
ENSG00000117215	PLA2G2D	4.5705	0.513621	27.4049	1.65017e-07	6.23961e-06
ENSG00000196975	ANXA4	-1.36964	7.54502	27.4019	1.65266e-07	6.23961e-06
ENSG00000116035	VAX2	2.96107	-0.817063	27.3782	1.67302e-07	6.30281e-06
ENSG00000019186	CYP24A1	-6.53177	4.29623	27.355	1.69328e-07	6.33798e-06
ENSG00000122121	XPNPEP2	3.12421	1.96097	27.3557	1.69264e-07	6.33798e-06
ENSG00000135111	TBX3	-2.1062	7.05782	27.3623	1.68687e-07	6.33798e-06
ENSG00000165966	PDZRN4	4.1496	1.75624	27.3463	1.70087e-07	6.35272e-06
ENSG00000169550	MUC15	-4.29326	2.38452	27.3329	1.71269e-07	6.38318e-06
ENSG00000164695	CHMP4C	-1.77498	3.20284	27.3188	1.72526e-07	6.41627e-06
ENSG00000105509	HAS1	4.39669	2.22445	27.2965	1.74529e-07	6.47692e-06
ENSG00000180616	SSTR2	2.84651	2.2899	27.1863	1.84762e-07	6.84209e-06
ENSG00000069020	MAST4	1.66362	5.95228	27.1216	1.91055e-07	7.06012e-06
ENSG00000143867	OSR1	4.87934	4.71487	27.0757	1.95642e-07	7.20159e-06
ENSG00000148841	ITPRIP	2.72538	6.12265	27.075	1.95711e-07	7.20159e-06
ENSG00000165443	PHYHIPL	-2.87871	3.7178	27.0521	1.98049e-07	7.27226e-06
ENSG00000139549	DHH	3.37553	0.0115257	27.0152	2.0186e-07	7.38105e-06
ENSG00000172554	SNTG2	3.45843	0.582189	27.0154	2.01842e-07	7.38105e-06
ENSG00000178882	RFLNA	3.00991	1.31668	26.9654	2.07133e-07	7.55797e-06
ENSG00000102032	RENBP	2.18376	2.44816	26.9531	2.08457e-07	7.59038e-06
ENSG00000110446	SLC15A3	2.26755	4.4499	26.7723	2.28892e-07	8.29972e-06
ENSG00000185518	SV2B	3.23588	2.33843	26.773	2.28814e-07	8.29972e-06
ENSG00000152672	CLEC4F	3.867	1.77102	26.7335	2.33533e-07	8.45041e-06
ENSG00000120149	MSX2	-3.88947	4.79747	26.7181	2.35411e-07	8.50068e-06
ENSG00000087086	FTL	2.75931	10.8688	26.6894	2.38924e-07	8.60969e-06
ENSG00000211892	IGHG4	8.7291	8.53462	26.6613	2.42428e-07	8.71789e-06
ENSG00000143869	GDF7	-3.68701	7.31649	26.6388	2.45263e-07	8.80166e-06
ENSG00000174749	FAM241A	2.16493	4.60823	26.5405	2.58075e-07	9.24239e-06
ENSG00000160161	CILP2	4.56599	2.89168	26.526	2.60009e-07	9.29251e-06
ENSG00000091428	RAPGEF4	1.93366	3.80702	26.479	2.66414e-07	9.4642e-06
ENSG00000163536	SERPINI1	2.35392	2.93602	26.4852	2.65565e-07	9.4642e-06
ENSG00000179388	EGR3	3.42318	5.6908	26.4788	2.66444e-07	9.4642e-06
ENSG00000157064	NMNAT2	2.34511	3.0094	26.3726	2.81499e-07	9.97859e-06
ENSG00000146476	ARMT1	-1.9119	5.76707	26.3555	2.8401e-07	1.00471e-05
ENSG00000085831	TTC39A	-2.23759	2.99845	26.3095	2.9086e-07	1.02686e-05
ENSG00000117394	SLC2A1	-2.21768	6.31683	26.2142	3.05561e-07	1.07658e-05
ENSG00000144655	CSRNP1	2.61872	6.76989	26.1929	3.08959e-07	1.08416e-05
ENSG00000211897	IGHG3	5.95735	5.78847	26.1949	3.08642e-07	1.08416e-05
ENSG00000100426	ZBED4	-1.16637	5.03789	26.1884	3.0967e-07	1.08447e-05
ENSG00000145990	GFOD1	1.86166	5.17684	26.1077	3.22898e-07	1.12852e-05
ENSG00000125810	CD93	3.31727	8.63956	26.0726	3.2882e-07	1.14483e-05
ENSG00000153714	LURAP1L	1.81492	2.77603	26.0722	3.28878e-07	1.14483e-05
ENSG00000133056	PIK3C2B	1.71083	5.34948	26.0209	3.37733e-07	1.1733e-05
ENSG00000115828	QPCT	-1.68547	4.35615	26.009	3.39832e-07	1.17824e-05
ENSG00000136574	GATA4	8.21197	3.38252	25.8868	3.62028e-07	1.2527e-05
ENSG00000144063	MALL	2.65237	2.25713	25.8603	3.67042e-07	1.26502e-05
ENSG00000196549	MME	-3.04521	8.17095	25.8611	3.66896e-07	1.26502e-05
ENSG00000064300	NGFR	3.9777	3.96864	25.8304	3.72765e-07	1.27968e-05
ENSG00000164116	GUCY1A1	1.52914	5.41791	25.8327	3.72319e-07	1.27968e-05
ENSG00000113070	HBEGF	3.70827	5.35697	25.752	3.88216e-07	1.3301e-05
ENSG00000075035	WSCD2	3.97249	0.913881	25.6967	3.9951e-07	1.36536e-05
ENSG00000167676	PLIN4	6.09632	6.61394	25.694	4.00077e-07	1.36536e-05
ENSG00000243238	IGKV2-30	4.13909	-0.38428	25.6323	4.13072e-07	1.40695e-05
ENSG00000005073	HOXA11	-2.80803	5.70634	25.6236	4.14925e-07	1.4105e-05
ENSG00000197142	ACSL5	-2.26693	8.20496	25.5831	4.23745e-07	1.43768e-05
ENSG00000117245	KIF17	2.05111	1.70513	25.5757	4.25373e-07	1.44039e-05
ENSG00000197959	DNM3	1.86127	3.41714	25.5593	4.28994e-07	1.44983e-05
ENSG00000165105	RASEF	-2.78507	4.21122	25.542	4.32859e-07	1.46006e-05
ENSG00000163687	DNASE1L3	3.43743	2.80491	25.5278	4.36061e-07	1.46802e-05
ENSG00000186281	GPAT2	2.36178	2.5404	25.5065	4.40894e-07	1.48142e-05
ENSG00000006756	ARSD	-1.15241	6.70791	25.4828	4.46354e-07	1.49688e-05
ENSG00000182263	FIGN	2.56108	3.05476	25.2832	4.95013e-07	1.65369e-05
ENSG00000197217	ENTPD4	-1.08482	6.32146	25.2857	4.94353e-07	1.65369e-05
ENSG00000136379	ABHD17C	-1.74229	4.10023	25.2271	5.09602e-07	1.69642e-05
ENSG00000248309	MEF2C-AS1	2.5797	1.12233	25.2266	5.09756e-07	1.69642e-05
ENSG00000246731	AC100786.1	2.51244	-0.952355	25.2206	5.11343e-07	1.69846e-05
ENSG00000164976	MYORG	1.87677	3.59944	25.2125	5.13476e-07	1.7023e-05
ENSG00000029993	HMGB3	-1.98493	5.25786	25.1963	5.17824e-07	1.71344e-05
ENSG00000095370	SH2D3C	1.47485	4.51933	25.1471	5.31199e-07	1.75437e-05
ENSG00000157150	TIMP4	4.46995	2.75839	25.1424	5.32502e-07	1.75534e-05
ENSG00000211943	IGHV3-15	3.98296	2.00929	25.0652	5.54235e-07	1.82353e-05
ENSG00000019582	CD74	1.84584	10.3939	25.0511	5.58323e-07	1.83006e-05
ENSG00000177464	GPR4	3.19745	3.87147	25.0521	5.58032e-07	1.83006e-05
ENSG00000102265	TIMP1	1.54566	7.64019	25.0407	5.61339e-07	1.83304e-05
ENSG00000167291	TBC1D16	-1.23113	7.09139	25.0431	5.60642e-07	1.83304e-05
ENSG00000161091	MFSD12	-1.23371	5.26396	25.0321	5.63845e-07	1.83778e-05
ENSG00000236708	AC073316.3	-2.54799	-0.240476	24.9688	5.82663e-07	1.89556e-05
ENSG00000101384	JAG1	1.51807	7.50112	24.9142	5.994e-07	1.94637e-05
ENSG00000075643	MOCOS	-2.05807	4.37023	24.9087	6.01119e-07	1.94815e-05
ENSG00000135424	ITGA7	3.36213	5.43976	24.9052	6.02186e-07	1.94815e-05
ENSG00000172572	PDE3A	2.03925	4.90237	24.883	6.09158e-07	1.96705e-05
ENSG00000161940	BCL6B	2.07444	4.89469	24.8754	6.11591e-07	1.97125e-05
ENSG00000235387	SPAAR	2.53388	0.655525	24.8465	6.20823e-07	1.9973e-05
ENSG00000103449	SALL1	-3.05302	5.92677	24.8248	6.27852e-07	2.01619e-05
ENSG00000184916	JAG2	1.74795	5.09034	24.7861	6.40579e-07	2.05327e-05
ENSG00000132970	WASF3	1.4698	4.70337	24.7819	6.41987e-07	2.054e-05
ENSG00000143061	IGSF3	-1.28452	4.90546	24.7192	6.63192e-07	2.11795e-05
ENSG00000137831	UACA	1.17798	7.43819	24.7093	6.66625e-07	2.12502e-05
ENSG00000183775	KCTD16	3.49496	0.578774	24.689	6.73667e-07	2.14354e-05
ENSG00000151090	THRB	2.5151	4.26182	24.6696	6.80505e-07	2.16135e-05
ENSG00000105559	PLEKHA4	1.86519	5.95604	24.6593	6.84139e-07	2.16893e-05
ENSG00000175879	HOXD8	1.58953	4.35731	24.4776	7.51791e-07	2.37908e-05
ENSG00000267364	AC022706.1	2.53797	-0.0638956	24.4468	7.6389e-07	2.41298e-05
ENSG00000137507	LRRC32	2.97248	6.4772	24.439	7.66991e-07	2.41839e-05
ENSG00000122778	KIAA1549	-1.39798	4.74139	24.4286	7.71161e-07	2.42275e-05
ENSG00000171956	FOXB1	-4.18268	0.59163	24.4304	7.70446e-07	2.42275e-05
ENSG00000182463	TSHZ2	1.64711	7.32089	24.401	7.82287e-07	2.45328e-05
ENSG00000137033	IL33	2.07323	6.68023	24.3672	7.96119e-07	2.49217e-05
ENSG00000184584	TMEM173	1.10294	6.05796	24.3559	8.00792e-07	2.5023e-05
ENSG00000140287	HDC	3.40536	0.990514	24.3249	8.13815e-07	2.53843e-05
ENSG00000179546	HTR1D	-2.98681	-0.675614	24.3195	8.16072e-07	2.54092e-05
ENSG00000266964	FXYD1	2.54377	4.83387	24.2828	8.31786e-07	2.58522e-05
ENSG00000000971	CFH	3.16364	7.55829	24.2772	8.34202e-07	2.58811e-05
ENSG00000009413	REV3L	-2.03463	8.00523	24.2457	8.47978e-07	2.6215e-05
ENSG00000241351	IGKV3-11	5.516	2.90693	24.246	8.47834e-07	2.6215e-05
ENSG00000116138	DNAJC16	-0.930733	5.25745	24.2158	8.61224e-07	2.65773e-05
ENSG00000211962	IGHV1-46	5.87861	1.62846	24.1686	8.82602e-07	2.71888e-05
ENSG00000100219	XBP1	-1.38646	8.0873	24.1441	8.93894e-07	2.7488e-05
ENSG00000258168	AC025569.1	3.52261	1.55874	24.0962	9.16413e-07	2.81308e-05
ENSG00000012124	CD22	3.60167	3.43101	24.0875	9.20554e-07	2.82082e-05
ENSG00000114654	EFCC1	2.23927	2.29394	24.027	9.49926e-07	2.9057e-05
ENSG00000130035	GALNT8	2.39795	0.381999	24.0052	9.60736e-07	2.93362e-05
ENSG00000099954	CECR2	-2.82307	4.05774	23.9732	9.7685e-07	2.96227e-05
ENSG00000144354	CDCA7	-2.888	4.78626	23.9731	9.76928e-07	2.96227e-05
ENSG00000180917	CMTR2	-1.03714	5.10068	23.9794	9.73715e-07	2.96227e-05
ENSG00000224373	IGHV4-59	6.79316	3.19931	23.9792	9.73823e-07	2.96227e-05
ENSG00000153814	JAZF1	-1.35322	6.08268	23.9688	9.79094e-07	2.96367e-05
ENSG00000127920	GNG11	1.55367	6.32048	23.885	1.02267e-06	3.09021e-05
ENSG00000154975	CA10	-3.42126	-0.948762	23.8718	1.02968e-06	3.106e-05
ENSG00000171864	PRND	2.83965	2.01703	23.8589	1.03663e-06	3.12156e-05
ENSG00000133313	CNDP2	-1.40406	8.47934	23.8379	1.04797e-06	3.15025e-05
ENSG00000044524	EPHA3	3.66879	3.10458	23.8301	1.05225e-06	3.15223e-05
ENSG00000166257	SCN3B	1.94036	2.50891	23.8321	1.05117e-06	3.15223e-05
ENSG00000126561	STAT5A	1.41795	5.43003	23.8044	1.06637e-06	3.18355e-05
ENSG00000137478	FCHSD2	1.20602	5.7001	23.8062	1.06537e-06	3.18355e-05
ENSG00000167755	KLK6	-4.05518	1.31427	23.7906	1.07407e-06	3.20107e-05
ENSG00000105852	PON3	2.40696	0.979469	23.7694	1.08594e-06	3.2309e-05
ENSG00000282851	BISPR	1.78146	1.83178	23.7451	1.09977e-06	3.26647e-05
ENSG00000005801	ZNF195	-1.04815	4.72921	23.687	1.13345e-06	3.36077e-05
ENSG00000169554	ZEB2	1.4376	7.28966	23.6604	1.14926e-06	3.40183e-05
ENSG00000154864	PIEZO2	2.94355	4.68886	23.6268	1.16949e-06	3.45584e-05
ENSG00000235531	MSC-AS1	2.42252	3.09486	23.6161	1.176e-06	3.46921e-05
ENSG00000196683	TOMM7	1.19046	6.73695	23.6098	1.17988e-06	3.47476e-05
ENSG00000102048	ASB9	2.33115	1.53584	23.5898	1.19216e-06	3.50499e-05
ENSG00000159873	CCDC117	-1.12143	5.90619	23.5734	1.20239e-06	3.52909e-05
ENSG00000070526	ST6GALNAC1	-2.25474	4.93943	23.545	1.22024e-06	3.57547e-05
ENSG00000139364	TMEM132B	-3.40196	4.0202	23.5184	1.23726e-06	3.61924e-05
ENSG00000158104	HPD	3.34525	0.863504	23.4971	1.25101e-06	3.65333e-05
ENSG00000092758	COL9A3	2.54052	1.76658	23.4937	1.25325e-06	3.65375e-05
ENSG00000155189	AGPAT5	-1.52106	5.8018	23.4549	1.27878e-06	3.72194e-05
ENSG00000173320	STOX2	1.59309	4.26284	23.4398	1.28887e-06	3.74505e-05
ENSG00000105464	GRIN2D	2.46301	1.27295	23.355	1.34694e-06	3.90725e-05
ENSG00000133561	GIMAP6	1.88849	5.56565	23.3433	1.35517e-06	3.92458e-05
ENSG00000100060	MFNG	1.57127	3.86793	23.3338	1.36189e-06	3.93749e-05
ENSG00000047617	ANO2	2.77826	2.07966	23.3202	1.37153e-06	3.95878e-05
ENSG00000103460	TOX3	-2.74698	1.81102	23.3053	1.38222e-06	3.98006e-05
ENSG00000211964	IGHV3-48	5.13851	2.57634	23.3035	1.38347e-06	3.98006e-05
ENSG00000204252	HLA-DOA	2.28174	5.38488	23.2898	1.39335e-06	4.00186e-05
ENSG00000187800	PEAR1	2.14314	4.67467	23.2752	1.40397e-06	4.02572e-05
ENSG00000122877	EGR2	3.45416	4.37797	23.2642	1.41203e-06	4.04217e-05
ENSG00000121104	FAM117A	1.39255	4.15301	23.2145	1.44904e-06	4.14129e-05
ENSG00000275152	CCL16	4.61015	0.30007	23.1835	1.47258e-06	4.20168e-05
ENSG00000152689	RASGRP3	1.55475	4.18335	23.1745	1.47945e-06	4.21437e-05
ENSG00000224982	TMEM233	1.97296	0.560964	23.1078	1.53169e-06	4.35604e-05
ENSG00000121769	FABP3	2.02599	2.44148	23.1019	1.53637e-06	4.36225e-05
ENSG00000118503	TNFAIP3	2.29724	6.80884	23.098	1.53951e-06	4.36403e-05
ENSG00000112414	ADGRG6	3.07479	4.39347	23.0843	1.55052e-06	4.3881e-05
ENSG00000185745	IFIT1	1.64814	4.74339	23.077	1.5564e-06	4.39759e-05
ENSG00000211648	IGLV1-47	5.5593	1.84604	23.0573	1.57244e-06	4.42852e-05
ENSG00000243566	UPK3B	4.46195	2.6246	23.0596	1.57053e-06	4.42852e-05
ENSG00000198844	ARHGEF15	2.17009	5.3748	23.0454	1.5822e-06	4.44881e-05
ENSG00000177455	CD19	2.73354	-0.247242	23.0167	1.60599e-06	4.50844e-05
ENSG00000185652	NTF3	3.36531	0.623816	22.9861	1.63175e-06	4.56601e-05
ENSG00000223865	HLA-DPB1	1.9619	7.21242	22.9875	1.63056e-06	4.56601e-05
ENSG00000175445	LPL	4.82516	6.80579	22.9761	1.64026e-06	4.58247e-05
ENSG00000124120	TTPAL	-1.78724	5.90231	22.9533	1.65986e-06	4.62222e-05
ENSG00000141337	ARSG	-1.30061	3.7258	22.9503	1.66246e-06	4.62222e-05
ENSG00000169994	MYO7B	2.89492	0.588189	22.9562	1.65736e-06	4.62222e-05
ENSG00000120899	PTK2B	1.43982	5.21656	22.9021	1.70461e-06	4.73061e-05
ENSG00000183578	TNFAIP8L3	3.19202	4.14805	22.8996	1.70688e-06	4.73061e-05
ENSG00000168309	FAM107A	3.23116	6.64781	22.872	1.73156e-06	4.79139e-05
ENSG00000138646	HERC5	1.65004	3.91002	22.8685	1.73476e-06	4.79261e-05
ENSG00000009694	TENM1	2.88541	-0.021858	22.8575	1.74469e-06	4.81242e-05
ENSG00000117013	KCNQ4	3.58367	0.735333	22.7713	1.82471e-06	5.02516e-05
ENSG00000122254	HS3ST2	6.38233	3.39261	22.7639	1.83173e-06	5.03654e-05
ENSG00000077943	ITGA8	2.48535	4.79542	22.7099	1.88397e-06	5.1651e-05
ENSG00000105784	RUNDC3B	2.11766	3.58284	22.7094	1.88442e-06	5.1651e-05
ENSG00000102743	SLC25A15	-1.83423	2.89766	22.6701	1.9234e-06	5.23074e-05
ENSG00000158887	MPZ	4.1678	3.13025	22.6703	1.92315e-06	5.23074e-05
ENSG00000166224	SGPL1	-1.13427	6.68208	22.6753	1.91813e-06	5.23074e-05
ENSG00000168917	SLC35G2	2.13522	3.07309	22.6746	1.91889e-06	5.23074e-05
ENSG00000174004	NRROS	1.61416	2.57189	22.6752	1.91827e-06	5.23074e-05
ENSG00000077782	FGFR1	1.1394	7.19317	22.6356	1.95822e-06	5.31714e-05
ENSG00000103335	PIEZO1	1.35823	6.1184	22.6157	1.97863e-06	5.36152e-05
ENSG00000120658	ENOX1	2.08824	2.21507	22.6136	1.98073e-06	5.36152e-05
ENSG00000238078	LINC01352	2.42722	-0.444861	22.5872	2.00818e-06	5.42738e-05
ENSG00000106819	ASPN	2.72016	5.51021	22.5808	2.01491e-06	5.42871e-05
ENSG00000123612	ACVR1C	5.07418	3.2868	22.583	2.01261e-06	5.42871e-05
ENSG00000272501	AL662844.4	1.9967	1.49631	22.5518	2.04552e-06	5.50267e-05
ENSG00000102755	FLT1	3.14712	7.32106	22.5216	2.07794e-06	5.58125e-05
ENSG00000153902	LGI4	2.72639	4.10507	22.494	2.10801e-06	5.65329e-05
ENSG00000138395	CDK15	2.82523	0.292673	22.4711	2.13331e-06	5.71235e-05
ENSG00000168779	SHOX2	2.77272	0.645032	22.4623	2.14307e-06	5.72967e-05
ENSG00000072694	FCGR2B	3.20375	3.57951	22.4427	2.16508e-06	5.77963e-05
ENSG00000137959	IFI44L	2.41234	5.72237	22.4256	2.18446e-06	5.82244e-05
ENSG00000239951	IGKV3-20	5.11618	3.55165	22.4163	2.19502e-06	5.84165e-05
ENSG00000082556	OPRK1	-4.80619	1.26735	22.3924	2.22257e-06	5.90594e-05
ENSG00000121851	POLR3GL	1.04235	4.27132	22.3851	2.23103e-06	5.91938e-05
ENSG00000163072	NOSTRIN	2.10762	5.24577	22.3777	2.23954e-06	5.93291e-05
ENSG00000163873	GRIK3	3.37517	0.555263	22.3668	2.25229e-06	5.95761e-05
ENSG00000077232	DNAJC10	-1.31273	7.84959	22.3557	2.26536e-06	5.98309e-05
ENSG00000133317	LGALS12	4.30178	0.801908	22.3015	2.33024e-06	6.12657e-05
ENSG00000184860	SDR42E1	-2.23337	3.43731	22.3062	2.32459e-06	6.12657e-05
ENSG00000250334	LINC00989	2.72732	-0.124035	22.3024	2.32919e-06	6.12657e-05
ENSG00000152990	ADGRA3	-1.37962	6.4429	22.2656	2.37422e-06	6.23277e-05
ENSG00000115705	TPO	4.14196	1.65967	22.2522	2.39082e-06	6.26689e-05
ENSG00000105366	SIGLEC8	4.66727	1.35942	22.2356	2.41158e-06	6.31182e-05
ENSG00000260025	AC009414.2	2.055	0.27645	22.2305	2.41797e-06	6.31904e-05
ENSG00000184185	KCNJ12	3.08583	1.69638	22.2202	2.431e-06	6.34333e-05
ENSG00000224650	IGHV3-74	3.93663	1.59378	22.2174	2.43455e-06	6.34333e-05
ENSG00000128283	CDC42EP1	1.2638	5.1085	22.2134	2.43969e-06	6.34719e-05
ENSG00000095015	MAP3K1	-0.971612	6.21177	22.2085	2.44587e-06	6.35379e-05
ENSG00000133392	MYH11	3.95429	9.44199	22.1973	2.46019e-06	6.38145e-05
ENSG00000138028	CGREF1	2.59629	2.08004	22.1872	2.47316e-06	6.40555e-05
ENSG00000196329	GIMAP5	2.92165	2.67008	22.1662	2.50039e-06	6.46645e-05
ENSG00000116690	PRG4	4.92576	4.53238	22.1605	2.50784e-06	6.4761e-05
ENSG00000240990	HOXA11-AS	-2.09288	3.20586	22.1467	2.5259e-06	6.51309e-05
ENSG00000115339	GALNT3	-1.9341	5.10615	22.0862	2.60683e-06	6.70191e-05
ENSG00000235770	LINC00607	3.06769	-0.533633	22.0877	2.6048e-06	6.70191e-05
ENSG00000069956	MAPK6	-1.60255	6.23084	22.065	2.63569e-06	6.75614e-05
ENSG00000114251	WNT5A	-3.06852	8.06697	22.0658	2.63456e-06	6.75614e-05
ENSG00000154162	CDH12	-3.52643	0.383606	22.0363	2.67536e-06	6.84774e-05
ENSG00000120156	TEK	2.54578	6.03317	22.0329	2.68015e-06	6.84804e-05
ENSG00000233098	CCDC144NL-AS1	3.44747	2.33834	22.0306	2.68335e-06	6.84804e-05
ENSG00000141198	TOM1L1	-1.39262	4.17667	22.0239	2.69278e-06	6.85307e-05
ENSG00000168004	HRASLS5	2.38216	2.21524	22.0236	2.69319e-06	6.85307e-05
ENSG00000151617	EDNRA	-1.73144	6.98882	21.9526	2.79473e-06	7.10105e-05
ENSG00000136244	IL6	6.21574	5.39062	21.9004	2.87171e-06	7.28603e-05
ENSG00000150527	MIA2	-1.36364	6.00026	21.8915	2.88514e-06	7.30944e-05
ENSG00000120992	LYPLA1	-1.27845	5.6031	21.8805	2.90173e-06	7.31951e-05
ENSG00000147234	FRMPD3	3.86237	0.97746	21.8852	2.89465e-06	7.31951e-05
ENSG00000162981	FAM84A	-1.74802	4.07918	21.8822	2.89906e-06	7.31951e-05
ENSG00000164949	GEM	2.11519	5.24365	21.8737	2.91193e-06	7.32402e-05
ENSG00000187193	MT1X	2.24437	4.51088	21.8748	2.91025e-06	7.32402e-05
ENSG00000237125	HAND2-AS1	-2.44731	7.0888	21.8666	2.9228e-06	7.34073e-05
ENSG00000132434	LANCL2	-1.16024	5.1215	21.7583	3.09244e-06	7.75561e-05
ENSG00000183087	GAS6	1.69621	7.00683	21.72	3.1548e-06	7.88785e-05
ENSG00000197822	OCLN	-1.84886	3.66658	21.7176	3.15877e-06	7.88785e-05
ENSG00000253159	PCDHGA12	1.83934	2.36469	21.7178	3.15851e-06	7.88785e-05
ENSG00000163251	FZD5	-1.88111	4.69688	21.6951	3.19606e-06	7.96954e-05
ENSG00000139044	B4GALNT3	-3.08576	5.69196	21.6792	3.22267e-06	8.02441e-05
ENSG00000111711	GOLT1B	-1.34306	5.50097	21.6539	3.26549e-06	8.1194e-05
ENSG00000166471	TMEM41B	-0.957322	4.89949	21.6459	3.27903e-06	8.14144e-05
ENSG00000119865	CNRIP1	1.17694	5.26304	21.6359	3.29624e-06	8.17251e-05
ENSG00000163864	NMNAT3	1.69102	2.49611	21.6311	3.30447e-06	8.18126e-05
ENSG00000213694	S1PR3	-1.95088	6.71439	21.6109	3.33947e-06	8.25617e-05
ENSG00000168404	MLKL	2.0121	4.57794	21.6037	3.352e-06	8.2754e-05
ENSG00000211448	DIO2	-3.6841	7.64492	21.5801	3.39362e-06	8.36629e-05
ENSG00000059915	PSD	-2.00186	4.43449	21.5654	3.41973e-06	8.41873e-05
ENSG00000184497	TMEM255B	2.29419	3.58846	21.5612	3.42721e-06	8.42522e-05
ENSG00000185033	SEMA4B	-1.19981	5.68977	21.5367	3.47123e-06	8.52141e-05
ENSG00000010327	STAB1	1.57267	6.34287	21.5163	3.50831e-06	8.60031e-05
ENSG00000197380	DACT3	2.00048	4.71702	21.5123	3.5157e-06	8.60629e-05
ENSG00000171033	PKIA	2.31695	2.53508	21.4923	3.55253e-06	8.68423e-05
ENSG00000225792	AC004540.2	2.27394	-0.266177	21.4763	3.58226e-06	8.74464e-05
ENSG00000143369	ECM1	-2.10726	7.29812	21.4682	3.59748e-06	8.76949e-05
ENSG00000152939	MARVELD2	-1.99353	4.50457	21.4429	3.64524e-06	8.87348e-05
ENSG00000169359	SLC33A1	-1.17206	4.82117	21.411	3.7063e-06	9.00952e-05
ENSG00000224189	HAGLR	2.0061	3.29899	21.3794	3.76798e-06	9.14668e-05
ENSG00000173511	VEGFB	1.27434	5.78243	21.3494	3.82746e-06	9.27812e-05
ENSG00000038295	TLL1	3.05274	4.12937	21.3432	3.83973e-06	9.28202e-05
ENSG00000196126	HLA-DRB1	2.19518	8.04803	21.3451	3.836e-06	9.28202e-05
ENSG00000113580	NR3C1	1.79954	6.74691	21.3016	3.92402e-06	9.47261e-05
ENSG00000180044	C3orf80	3.59295	1.21131	21.2985	3.93034e-06	9.47474e-05
ENSG00000182667	NTM	3.03715	2.8887	21.2851	3.95795e-06	9.52808e-05
ENSG00000211945	IGHV1-18	4.72646	2.41669	21.2772	3.97432e-06	9.55428e-05
ENSG00000179855	GIPC3	1.83815	2.71198	21.2536	4.02362e-06	9.65946e-05
ENSG00000077238	IL4R	1.42571	5.65897	21.2431	4.04574e-06	9.68585e-05
ENSG00000080007	DDX43	2.47029	0.0430495	21.2433	4.04519e-06	9.68585e-05
ENSG00000159267	HLCS	-1.05551	4.8596	21.2282	4.07723e-06	9.74783e-05
ENSG00000104626	ERI1	-1.45987	5.20178	21.1659	4.21182e-06	0.000100558
ENSG00000124772	CPNE5	2.24199	2.53792	21.1622	4.22006e-06	0.000100617
ENSG00000211898	IGHD	5.29857	2.47313	21.1591	4.22683e-06	0.00010064
ENSG00000004846	ABCB5	3.24044	0.62359	21.1551	4.23572e-06	0.000100714
ENSG00000272870	AC097534.2	1.77447	1.44753	21.1371	4.27561e-06	0.000101524
ENSG00000181409	AATK	2.47134	1.50196	21.1248	4.30316e-06	0.000102039
ENSG00000129467	ADCY4	2.84392	5.41698	21.0841	4.39566e-06	0.00010409
ENSG00000091592	NLRP1	1.46385	5.88867	21.0537	4.46581e-06	0.000105608
ENSG00000142910	TINAGL1	2.21266	6.277	21.0444	4.48752e-06	0.00010569
ENSG00000169744	LDB2	1.57196	6.35634	21.0473	4.48079e-06	0.00010569
ENSG00000237330	RNF223	-3.4957	-0.598169	21.0445	4.4875e-06	0.00010569
ENSG00000170385	SLC30A1	-1.55491	6.65474	21.0382	4.50227e-06	0.000105895
ENSG00000035499	DEPDC1B	-2.58961	1.60375	21.0251	4.53295e-06	0.000106472
ENSG00000224825	RORB-AS1	-2.71772	0.47399	21.0123	4.5635e-06	0.000107045
ENSG00000182492	BGN	2.07273	8.48021	20.9937	4.60789e-06	0.000107941
ENSG00000105695	MAG	4.27606	0.440191	20.9836	4.63222e-06	0.000108365
ENSG00000113594	LIFR	2.67468	8.02489	20.9745	4.65426e-06	0.000108735
ENSG00000148655	LRMDA	1.48277	2.53574	20.9718	4.66085e-06	0.000108743
ENSG00000005020	SKAP2	1.42195	5.61164	20.9525	4.70823e-06	0.000109585
ENSG00000177303	CASKIN2	2.30121	6.02885	20.9519	4.70953e-06	0.000109585
ENSG00000211637	IGLV4-69	10.195	6.23491	20.9385	4.74278e-06	0.000110211
ENSG00000253293	HOXA10	-2.42336	5.38766	20.9298	4.76423e-06	0.000110562
ENSG00000243466	IGKV1-5	5.26888	4.17696	20.9221	4.78336e-06	0.000110858
ENSG00000172716	SLFN11	1.29573	5.86692	20.8986	4.84254e-06	0.00011208
ENSG00000187210	GCNT1	-1.6209	5.56526	20.8449	4.98022e-06	0.000114897
ENSG00000211653	IGLV1-40	5.55725	3.10024	20.8434	4.98402e-06	0.000114897
ENSG00000240405	SAMMSON	-2.94463	0.517761	20.8443	4.98183e-06	0.000114897
ENSG00000071242	RPS6KA2	1.25602	6.46156	20.7833	5.14285e-06	0.000118401
ENSG00000128872	TMOD2	1.88715	5.26015	20.778	5.1571e-06	0.000118572
ENSG00000189184	PCDH18	-1.4265	6.9459	20.7625	5.19921e-06	0.000119383
ENSG00000180139	ACTA2-AS1	3.4641	3.47695	20.7444	5.24837e-06	0.000120353
ENSG00000111405	ENDOU	2.38726	0.0204185	20.7347	5.2752e-06	0.000120809
ENSG00000134245	WNT2B	2.80975	4.40189	20.7264	5.29796e-06	0.000121064
ENSG00000197467	COL13A1	2.34778	1.92949	20.7256	5.30024e-06	0.000121064
ENSG00000164106	SCRG1	3.16792	0.999481	20.7148	5.33012e-06	0.000121587
ENSG00000101000	PROCR	1.61987	4.47681	20.7052	5.35707e-06	0.000122042
ENSG00000106144	CASP2	-0.828495	5.77215	20.6975	5.3786e-06	0.000122372
ENSG00000237807	AC022034.2	2.88882	1.71306	20.6888	5.40313e-06	0.00012277
ENSG00000211592	IGKC	4.84439	8.60986	20.684	5.41659e-06	0.000122915
ENSG00000188158	NHS	-1.10595	5.03622	20.6688	5.45983e-06	0.000123735
ENSG00000103264	FBXO31	1.12609	5.81317	20.641	5.53978e-06	0.000125236
ENSG00000152583	SPARCL1	2.03948	10.4946	20.6407	5.54048e-06	0.000125236
ENSG00000130522	JUND	1.65941	7.75436	20.6298	5.57217e-06	0.000125789
ENSG00000175084	DES	4.88848	7.01225	20.6212	5.59729e-06	0.000126193
ENSG00000211662	IGLV3-21	4.71977	2.88468	20.6112	5.62659e-06	0.000126689
ENSG00000101955	SRPX	2.2281	5.84678	20.5559	5.79164e-06	0.000130237
ENSG00000164647	STEAP1	1.90664	3.04779	20.5293	5.8725e-06	0.000131885
ENSG00000185052	SLC24A3	-1.58729	5.82334	20.5098	5.93269e-06	0.000133065
ENSG00000141480	ARRB2	1.33123	5.34458	20.4992	5.96577e-06	0.000133635
ENSG00000196872	KIAA1211L	1.33498	3.99137	20.4874	6.00238e-06	0.000134282
ENSG00000165650	PDZD8	-1.3912	6.73538	20.4394	6.15492e-06	0.000137518
ENSG00000090013	BLVRB	1.11681	4.45786	20.4207	6.21533e-06	0.000138514
ENSG00000187098	MITF	-1.49062	6.76659	20.4207	6.21544e-06	0.000138514
ENSG00000134709	HOOK1	-2.93255	5.15517	20.4143	6.23629e-06	0.000138801
ENSG00000165548	TMEM63C	-2.66163	1.20181	20.2815	6.68423e-06	0.000148581
ENSG00000272620	AFAP1-AS1	4.59493	1.01584	20.263	6.74933e-06	0.000149837
ENSG00000276409	CCL14	4.5082	2.60396	20.2598	6.76053e-06	0.000149894
ENSG00000211677	IGLC2	5.20735	6.26045	20.2407	6.82835e-06	0.000151205
ENSG00000206384	COL6A6	3.4393	5.12397	20.2286	6.87182e-06	0.000151975
ENSG00000174951	FUT1	2.48646	2.76799	20.1836	7.03518e-06	0.00015539
ENSG00000006638	TBXA2R	1.87228	1.72328	20.1797	7.04978e-06	0.000155515
ENSG00000132514	CLEC10A	2.23298	3.04521	20.1696	7.08699e-06	0.000156138
ENSG00000139163	ETNK1	-1.06799	6.35796	20.1414	7.19239e-06	0.000158164
ENSG00000151746	BICD1	-1.34682	6.14519	20.1401	7.19712e-06	0.000158164
ENSG00000164107	HAND2	-2.54353	7.09433	20.1347	7.21756e-06	0.000158413
ENSG00000204301	NOTCH4	2.14715	5.50684	20.1255	7.25246e-06	0.000158979
ENSG00000154240	CEP112	1.46566	4.55541	20.1159	7.28865e-06	0.000159571
ENSG00000140464	PML	0.85056	6.33607	20.0816	7.42055e-06	0.000162255
ENSG00000135631	RAB11FIP5	1.07145	5.7262	20.0769	7.43887e-06	0.000162326
ENSG00000166002	SMCO4	1.48384	2.55268	20.076	7.44249e-06	0.000162326
ENSG00000002933	TMEM176A	1.83307	4.73325	20.0637	7.4906e-06	0.00016299
ENSG00000164879	CA3	3.5472	2.61809	20.0634	7.49165e-06	0.00016299
ENSG00000168389	MFSD2A	-1.90554	4.0115	20.0567	7.51787e-06	0.000163356
ENSG00000181061	HIGD1A	-1.2035	5.20492	20.0534	7.5308e-06	0.000163433
ENSG00000102524	TNFSF13B	1.81533	3.82668	20.0188	7.6686e-06	0.000166217
ENSG00000182511	FES	1.34617	4.38248	19.9956	7.76219e-06	0.000167827
ENSG00000237181	AC147651.4	2.34644	-0.0545501	19.996	7.76028e-06	0.000167827
ENSG00000176928	GCNT4	-1.49382	3.96368	19.9885	7.79086e-06	0.000168238
ENSG00000211598	IGKV4-1	4.34573	3.18138	19.979	7.82991e-06	0.000168872
ENSG00000146587	RBAK	-0.953885	5.18419	19.9755	7.84414e-06	0.000168969
ENSG00000088827	SIGLEC1	1.76329	3.7718	19.9682	7.87415e-06	0.000169406
ENSG00000154917	RAB6B	1.54006	3.13151	19.9275	8.04351e-06	0.000172836
ENSG00000131477	RAMP2	1.76398	5.10075	19.9197	8.0765e-06	0.000173278
ENSG00000174807	CD248	-1.64009	7.75763	19.9179	8.08398e-06	0.000173278
ENSG00000006283	CACNA1G	-1.93641	4.88784	19.9139	8.10081e-06	0.000173425
ENSG00000125089	SH3TC1	1.47428	3.75457	19.8423	8.41009e-06	0.000179825
ENSG00000145740	SLC30A5	-0.962414	5.93295	19.8266	8.47933e-06	0.000181073
ENSG00000211890	IGHA2	4.87905	4.6789	19.8244	8.48926e-06	0.000181073
ENSG00000196932	TMEM26	-2.38352	3.70779	19.779	8.69316e-06	0.000185195
ENSG00000170579	DLGAP1	-2.8493	4.98535	19.7754	8.70958e-06	0.000185318
ENSG00000145934	TENM2	2.63295	1.07635	19.7627	8.76749e-06	0.000186323
ENSG00000159784	FAM131B	-2.10329	3.67137	19.7525	8.81485e-06	0.0001871
ENSG00000005249	PRKAR2B	2.08609	5.36937	19.7281	8.92787e-06	0.000189269
ENSG00000177791	MYOZ1	2.40992	0.248045	19.7126	9.00063e-06	0.000190116
ENSG00000196139	AKR1C3	2.05675	4.53815	19.7127	8.99994e-06	0.000190116
ENSG00000270547	LINC01235	4.30875	2.55331	19.7161	8.98392e-06	0.000190116
ENSG00000256229	ZNF486	-2.34873	4.8748	19.6993	9.06326e-06	0.000191207
ENSG00000211947	IGHV3-21	5.10483	2.0206	19.6759	9.17503e-06	0.000193331
ENSG00000244459	AC147067.1	2.11423	0.167744	19.6494	9.30335e-06	0.000195798
ENSG00000136003	ISCU	0.847218	6.33239	19.6406	9.34638e-06	0.000196237
ENSG00000173546	CSPG4	1.9233	4.41134	19.6405	9.34678e-06	0.000196237
ENSG00000204103	MAFB	1.79448	5.72563	19.5599	9.74965e-06	0.000204449
ENSG00000108405	P2RX1	2.75207	1.28556	19.5179	9.96636e-06	0.000208491
ENSG00000271605	MILR1	1.802	2.48148	19.5179	9.96598e-06	0.000208491
ENSG00000211949	IGHV3-23	4.08626	3.46313	19.5049	1.00342e-05	0.000209659
ENSG00000177469	CAVIN1	1.76311	9.50714	19.5013	1.0053e-05	0.000209799
ENSG00000185112	FAM43A	1.34938	4.19938	19.4829	1.01504e-05	0.000211577
ENSG00000164659	KIAA1324L	2.45891	4.80091	19.4368	1.03984e-05	0.000216488
ENSG00000174600	CMKLR1	2.09463	4.31289	19.4241	1.0468e-05	0.000217417
ENSG00000185386	MAPK11	1.98343	4.08997	19.4261	1.0457e-05	0.000217417
ENSG00000135750	KCNK1	-1.67991	4.25095	19.416	1.05124e-05	0.00021808
ENSG00000233608	TWIST2	-1.55042	5.66884	19.3912	1.06497e-05	0.000220664
ENSG00000224420	ADM5	2.50738	0.773229	19.3827	1.06969e-05	0.000221379
ENSG00000157005	SST	-6.01968	2.74543	19.3729	1.0752e-05	0.000222254
ENSG00000169252	ADRB2	3.59357	2.85841	19.3511	1.08756e-05	0.000224276
ENSG00000188803	SHISA6	-3.06186	4.77465	19.3514	1.0874e-05	0.000224276
ENSG00000106278	PTPRZ1	3.52537	0.560588	19.3461	1.09044e-05	0.000224605
ENSG00000186806	VSIG10L	1.82918	1.34947	19.3383	1.09486e-05	0.000225248
ENSG00000164199	ADGRV1	-2.64363	0.852107	19.3283	1.10065e-05	0.000225906
ENSG00000250056	LINC01018	4.37589	1.534	19.3283	1.10061e-05	0.000225906
ENSG00000178295	GEN1	-1.49299	3.76151	19.3204	1.10521e-05	0.000226574
ENSG00000163792	TCF23	4.27084	4.48297	19.3148	1.10841e-05	0.000226963
ENSG00000145103	ILDR1	-2.69498	3.17544	19.2995	1.11735e-05	0.000228526
ENSG00000231485	AL357078.1	2.70651	-0.348399	19.2915	1.12203e-05	0.000229214
ENSG00000088826	SMOX	-1.56561	4.47217	19.2888	1.12361e-05	0.000229266
ENSG00000244586	WNT5A-AS1	-2.79013	2.01809	19.282	1.12764e-05	0.000229818
ENSG00000122592	HOXA7	2.50465	0.519894	19.2796	1.12909e-05	0.000229846
ENSG00000110911	SLC11A2	-1.0198	6.29197	19.1993	1.17755e-05	0.00023915
ENSG00000135052	GOLM1	-1.20727	7.51017	19.2007	1.17667e-05	0.00023915
ENSG00000120820	GLT8D2	1.87825	4.91383	19.1941	1.18075e-05	0.000239242
ENSG00000180818	HOXC10	4.68692	2.03208	19.1952	1.18011e-05	0.000239242
ENSG00000142661	MYOM3	3.18836	0.506679	19.1751	1.19262e-05	0.000241367
ENSG00000111863	ADTRP	3.16549	-0.249225	19.1724	1.19425e-05	0.000241417
ENSG00000140280	LYSMD2	1.65263	2.67424	19.1552	1.20507e-05	0.00024332
ENSG00000167617	CDC42EP5	1.12435	3.55056	19.0945	1.24401e-05	0.000250892
ENSG00000119699	TGFB3	1.63664	5.92331	19.068	1.26143e-05	0.000253524
ENSG00000164778	EN2	-4.26867	1.83166	19.0681	1.26136e-05	0.000253524
ENSG00000242611	AC093627.6	3.86831	0.488314	19.0718	1.25891e-05	0.000253524
ENSG00000178999	AURKB	-2.95463	1.88085	19.063	1.26476e-05	0.000253901
ENSG00000138771	SHROOM3	-2.15082	6.46709	19.0552	1.26994e-05	0.000254647
ENSG00000101445	PPP1R16B	1.87377	5.09814	19.0425	1.27841e-05	0.00025605
ENSG00000127990	SGCE	1.44768	5.86539	19.0185	1.29454e-05	0.000258983
ENSG00000179097	HTR1F	2.0711	0.0580717	19.001	1.30651e-05	0.000261076
ENSG00000143341	HMCN1	1.67872	5.09212	18.9779	1.32242e-05	0.000263953
ENSG00000152413	HOMER1	-1.93834	4.84346	18.9435	1.34644e-05	0.000268439
ENSG00000047457	CP	-3.18134	8.35222	18.9331	1.35384e-05	0.000269606
ENSG00000211937	IGHV2-5	5.11412	1.92534	18.9257	1.3591e-05	0.000270344
ENSG00000105778	AVL9	-0.813422	5.78563	18.9192	1.36372e-05	0.000270954
ENSG00000132854	KANK4	4.051	1.11661	18.892	1.38332e-05	0.000274535
ENSG00000125247	TMTC4	-1.34666	5.32515	18.8777	1.39369e-05	0.000276169
ENSG00000236699	ARHGEF38	-2.62783	2.71369	18.8763	1.39473e-05	0.000276169
ENSG00000153815	CMIP	1.16763	6.75992	18.815	1.44027e-05	0.000284863
ENSG00000257017	HP	3.32612	3.63116	18.8068	1.44648e-05	0.000285766
ENSG00000087510	TFAP2C	-2.15295	4.32872	18.7898	1.45945e-05	0.000287951
ENSG00000145386	CCNA2	-2.61682	3.3226	18.7853	1.46289e-05	0.000287951
ENSG00000150051	MKX	3.64967	1.95135	18.7837	1.46416e-05	0.000287951
ENSG00000183908	LRRC55	4.51613	1.77333	18.786	1.46239e-05	0.000287951
ENSG00000170955	CAVIN3	1.17909	4.78763	18.7732	1.4722e-05	0.000289206
ENSG00000112655	PTK7	-1.55808	7.77451	18.77	1.47472e-05	0.000289374
ENSG00000158683	PKD1L1	3.25717	0.836549	18.7378	1.49981e-05	0.000293966
ENSG00000080546	SESN1	1.07545	5.23895	18.6968	1.53238e-05	0.000299339
ENSG00000100365	NCF4	1.85177	3.16408	18.7011	1.52895e-05	0.000299339
ENSG00000125730	C3	1.91858	10.7471	18.6987	1.53085e-05	0.000299339
ENSG00000022267	FHL1	2.38058	7.51029	18.6903	1.53766e-05	0.000300032
ENSG00000197045	GMFB	-1.30527	6.35577	18.6785	1.54717e-05	0.000301551
ENSG00000113300	CNOT6	-0.941767	5.97263	18.6677	1.55595e-05	0.000302923
ENSG00000273117	AC144652.1	1.75149	-0.577464	18.6646	1.55849e-05	0.000303078
ENSG00000105989	WNT2	-2.03142	5.34899	18.6566	1.56506e-05	0.000304017
ENSG00000244437	IGKV3-15	4.61321	2.59277	18.6516	1.56914e-05	0.00030447
ENSG00000172236	TPSAB1	3.6556	2.22704	18.5986	1.61339e-05	0.000312706
ENSG00000172602	RND1	3.83282	2.36918	18.5658	1.64137e-05	0.000317775
ENSG00000132170	PPARG	2.47899	4.21044	18.5574	1.64864e-05	0.000318829
ENSG00000185291	IL3RA	2.0429	4.2849	18.5523	1.65307e-05	0.000319331
ENSG00000007314	SCN4A	4.59824	1.47694	18.5413	1.66266e-05	0.000320473
ENSG00000128016	ZFP36	3.24698	9.47191	18.5425	1.66154e-05	0.000320473
ENSG00000081181	ARG2	-2.92994	3.14878	18.5329	1.67e-05	0.000321333
ENSG00000116704	SLC35D1	-0.952358	5.17314	18.5319	1.67082e-05	0.000321333
ENSG00000100336	APOL4	-1.81887	5.39505	18.5262	1.67582e-05	0.000321938
ENSG00000155980	KIF5A	-2.07281	4.0944	18.5239	1.67791e-05	0.000321986
ENSG00000166803	PCLAF	-3.25165	1.56778	18.5211	1.68034e-05	0.000322097
ENSG00000283632	EXOC3L2	1.90556	2.81387	18.5188	1.68234e-05	0.000322125
ENSG00000144230	GPR17	3.17771	1.44643	18.5068	1.693e-05	0.00032381
ENSG00000143217	NECTIN4	-3.15592	3.27528	18.4596	1.73544e-05	0.000331563
ENSG00000211666	IGLV2-14	5.28459	3.40601	18.4512	1.74308e-05	0.000332656
ENSG00000164520	RAET1E	2.33138	-0.3656	18.4466	1.74729e-05	0.000332731
ENSG00000277856	AC233755.2	4.91134	1.77127	18.4469	1.74705e-05	0.000332731
ENSG00000162373	BEND5	1.48982	2.31118	18.4396	1.75374e-05	0.000333593
ENSG00000068903	SIRT2	0.806454	5.34335	18.4349	1.75808e-05	0.000334054
ENSG00000171509	RXFP1	-3.60914	7.25226	18.4309	1.76178e-05	0.000334392
ENSG00000099219	ERMP1	-1.76028	6.78476	18.4205	1.77143e-05	0.00033556
ENSG00000168994	PXDC1	1.80651	4.9009	18.4201	1.77179e-05	0.00033556
ENSG00000114378	HYAL1	1.99651	2.82059	18.4175	1.77419e-05	0.000335651
ENSG00000188001	TPRG1	2.16268	2.31278	18.4144	1.7771e-05	0.000335836
ENSG00000134216	CHIA	-3.38217	-0.377459	18.4119	1.77939e-05	0.000335904
ENSG00000138356	AOX1	3.09292	6.27533	18.3972	1.79319e-05	0.000338142
ENSG00000136630	HLX	1.84963	3.66774	18.3762	1.81312e-05	0.000341529
ENSG00000254004	ZNF260	-0.906004	5.24816	18.3447	1.84326e-05	0.000346832
ENSG00000130338	TULP4	-0.856876	5.93367	18.324	1.86343e-05	0.000350249
ENSG00000229619	MBNL1-AS1	2.56126	3.47605	18.3065	1.88063e-05	0.0003531
ENSG00000072849	DERL2	-0.870902	5.4619	18.2997	1.88734e-05	0.000353978
ENSG00000141404	GNAL	1.75015	3.53577	18.2915	1.89551e-05	0.000355127
ENSG00000146374	RSPO3	2.90496	5.40074	18.2836	1.90335e-05	0.000356212
ENSG00000176399	DMRTA1	-1.52797	1.26688	18.2739	1.91315e-05	0.000357663
ENSG00000117906	RCN2	-1.07579	6.09727	18.2492	1.93808e-05	0.000361547
ENSG00000170011	MYRIP	2.26069	4.41854	18.2507	1.93658e-05	0.000361547
ENSG00000169432	SCN9A	1.99286	1.64479	18.243	1.94436e-05	0.00036233
ENSG00000102554	KLF5	-2.25819	6.2202	18.2151	1.97308e-05	0.000367289
ENSG00000114248	LRRC31	-4.20208	1.10453	18.2116	1.97668e-05	0.000367565
ENSG00000139567	ACVRL1	1.47313	5.37555	18.2062	1.98235e-05	0.000368227
ENSG00000070540	WIPI1	-1.36861	4.79625	18.1707	2.01958e-05	0.000374742
ENSG00000113494	PRLR	-3.54232	7.5224	18.1615	2.02943e-05	0.000376169
ENSG00000054282	SDCCAG8	0.863034	5.00935	18.1548	2.03658e-05	0.000377093
ENSG00000050628	PTGER3	2.69685	4.65942	18.1477	2.04411e-05	0.000378085
ENSG00000242265	PEG10	2.17612	5.29433	18.137	2.05572e-05	0.000379828
ENSG00000105767	CADM4	-1.40518	4.49145	18.1319	2.06116e-05	0.00038043
ENSG00000124762	CDKN1A	2.83726	7.13981	18.1147	2.07987e-05	0.000383476
ENSG00000052126	PLEKHA5	-1.0966	6.94499	18.1039	2.09174e-05	0.000384184
ENSG00000107679	PLEKHA1	-1.00003	6.34836	18.1066	2.08881e-05	0.000384184
ENSG00000133027	PEMT	-1.49112	4.23814	18.1032	2.09254e-05	0.000384184
ENSG00000135378	PRRG4	-1.43314	4.79746	18.1071	2.08821e-05	0.000384184
ENSG00000035115	SH3YL1	-1.37514	6.01704	18.0935	2.10316e-05	0.000385727
ENSG00000131844	MCCC2	-1.25332	6.88067	18.0805	2.11764e-05	0.000387974
ENSG00000111145	ELK3	1.54372	6.92963	18.0738	2.12502e-05	0.000388918
ENSG00000189129	PLAC9	2.42949	3.32337	18.065	2.13494e-05	0.000390321
ENSG00000230615	AL139220.2	2.27142	0.149131	18.0521	2.14942e-05	0.000392557
ENSG00000091831	ESR1	-2.20697	8.4395	18.0361	2.16752e-05	0.000395447
ENSG00000136404	TM6SF1	2.20244	1.89901	18.0021	2.20666e-05	0.000402166
ENSG00000177614	PGBD5	-1.98818	3.59838	17.9994	2.2097e-05	0.0004023
ENSG00000117602	RCAN3	-1.17435	4.78613	17.9873	2.22384e-05	0.000404451
ENSG00000068001	HYAL2	1.44622	5.62305	17.9766	2.2364e-05	0.00040631
ENSG00000174607	UGT8	-2.75777	4.14585	17.9383	2.28177e-05	0.000414121
ENSG00000163814	CDCP1	-1.79784	5.18877	17.9355	2.28517e-05	0.000414306
ENSG00000118432	CNR1	2.63336	2.70041	17.9268	2.29562e-05	0.000415768
ENSG00000184060	ADAP2	1.56326	3.95253	17.9144	2.31065e-05	0.000418054
ENSG00000117643	MAN1C1	1.1602	5.00484	17.9055	2.32154e-05	0.000419487
ENSG00000162654	GBP4	1.51589	5.58097	17.9039	2.32339e-05	0.000419487
ENSG00000198909	MAP3K3	1.03094	6.00326	17.8964	2.33267e-05	0.000420727
ENSG00000159579	RSPRY1	-0.908816	5.82653	17.8864	2.34488e-05	0.000422182
ENSG00000198743	SLC5A3	-1.904	6.8904	17.8858	2.34559e-05	0.000422182
ENSG00000182771	GRID1	1.74548	2.62073	17.8757	2.35819e-05	0.000424011
ENSG00000065675	PRKCQ	-1.65126	3.14441	17.8433	2.39863e-05	0.000430838
ENSG00000146192	FGD2	1.99303	3.24016	17.838	2.40531e-05	0.000431592
ENSG00000112299	VNN 1.00	-3.9034	5.73176	17.822	2.42556e-05	0.000434777
ENSG00000162873	KLHDC8A	4.51294	2.8538	17.8077	2.44398e-05	0.000437628
ENSG00000121577	POPDC2	1.81861	1.10896	17.8017	2.45164e-05	0.000438548
ENSG00000144366	GULP1	-0.934311	5.19257	17.7866	2.47111e-05	0.000441578
ENSG00000136634	IL10	2.61462	0.370856	17.7529	2.51536e-05	0.000449024
ENSG00000169777	TAS2R1	-4.13606	-0.626689	17.7497	2.51958e-05	0.000449317
ENSG00000105383	CD33	1.78166	1.89043	17.7417	2.53016e-05	0.000450741
ENSG00000211896	IGHG1	4.63367	8.27554	17.7136	2.56789e-05	0.000456995
ENSG00000118263	KLF7	1.34758	6.77256	17.7112	2.57103e-05	0.000457086
ENSG00000103966	EHD4	1.56659	6.57594	17.6893	2.60081e-05	0.000461439
ENSG00000166974	MAPRE2	1.18502	5.85786	17.6904	2.59929e-05	0.000461439
ENSG00000139645	ANKRD52	-0.834087	6.2476	17.6864	2.6048e-05	0.000461676
ENSG00000150995	ITPR1	2.0518	6.1618	17.6804	2.61301e-05	0.00046266
ENSG00000257337	AC068888.1	1.71807	3.54018	17.6738	2.6222e-05	0.000463815
ENSG00000198853	RUSC2	1.09442	5.32053	17.6478	2.65827e-05	0.000469718
ENSG00000204257	HLA-DMA	1.33252	6.0582	17.6404	2.66854e-05	0.000471053
ENSG00000124939	SCGB2A1	-4.89668	7.32694	17.6343	2.67722e-05	0.000472107
ENSG00000079435	LIPE	2.6415	4.31475	17.6038	2.72049e-05	0.000479252
ENSG00000168806	LCMT2	-1.0747	4.01617	17.6003	2.72541e-05	0.000479633
ENSG00000184371	CSF1	1.3676	5.84218	17.5818	2.75207e-05	0.000483836
ENSG00000124253	PCK1	4.75242	2.51309	17.5674	2.77306e-05	0.000487035
ENSG00000100304	TTLL12	-0.957329	5.30317	17.5513	2.79657e-05	0.000490174
ENSG00000116962	NID1	-2.36168	9.90091	17.5527	2.79448e-05	0.000490174
ENSG00000117528	ABCD3	-0.953795	5.90494	17.5214	2.84092e-05	0.000497074
ENSG00000160013	PTGIR	2.02078	1.94643	17.5209	2.84164e-05	0.000497074
ENSG00000108798	ABI3	1.38929	3.6648	17.5137	2.85241e-05	0.000498456
ENSG00000165646	SLC18A2	-2.73506	1.91242	17.4956	2.87967e-05	0.000502714
ENSG00000100599	RIN3	1.23119	4.89533	17.4801	2.90332e-05	0.000506336
ENSG00000124802	EEF1E1	-1.20839	3.23762	17.4779	2.90672e-05	0.000506421
ENSG00000196735	HLA-DQA1	2.25885	6.63877	17.4438	2.9593e-05	0.000515066
ENSG00000115163	CENPA	-3.4917	1.21355	17.433	2.97606e-05	0.000517466
ENSG00000105971	CAV2	1.79573	6.30909	17.4066	3.01775e-05	0.00052419
ENSG00000122870	BICC1	1.63628	5.6751	17.3844	3.05323e-05	0.000529825
ENSG00000137965	IFI44	1.71735	4.85065	17.3702	3.07614e-05	0.000532516
ENSG00000143195	ILDR2	2.64565	2.25688	17.3691	3.07791e-05	0.000532516
ENSG00000164088	PPM1M	0.925028	4.79957	17.3712	3.07444e-05	0.000532516
ENSG00000160593	JAML	1.8807	4.46011	17.3508	3.10772e-05	0.000537139
ENSG00000137812	KNL1	-2.78856	3.15315	17.345	3.1172e-05	0.000538242
ENSG00000169118	CSNK1G1	-0.869645	5.1111	17.3419	3.1223e-05	0.000538589
ENSG00000189431	RASSF10	-2.61424	1.37559	17.3375	3.1295e-05	0.000539297
ENSG00000054356	PTPRN	-4.72008	2.67987	17.3342	3.13487e-05	0.000539312
ENSG00000204442	FAM155A	-1.36934	5.21515	17.3337	3.13579e-05	0.000539312
ENSG00000180346	TIGD2	-1.18404	3.30956	17.3166	3.16416e-05	0.000543654
ENSG00000163762	TM4SF18	1.82016	5.17469	17.3146	3.16736e-05	0.000543668
ENSG00000134970	TMED7	-1.3299	6.80671	17.2918	3.20574e-05	0.000549713
ENSG00000137726	FXYD6	1.40461	4.57148	17.2816	3.22297e-05	0.000552124
ENSG00000124788	ATXN1	-1.16581	7.23934	17.2741	3.23568e-05	0.000553226
ENSG00000151150	ANK3	-1.0831	5.71208	17.2703	3.24212e-05	0.000553226
ENSG00000155545	MIER3	-0.933629	5.22317	17.2719	3.23941e-05	0.000553226
ENSG00000269289	AC011503.1	-3.28601	1.98706	17.2714	3.24028e-05	0.000553226
ENSG00000133985	TTC9	-1.75977	3.83985	17.2586	3.26212e-05	0.000556095
ENSG00000143297	FCRL5	4.47515	1.33678	17.2467	3.2827e-05	0.000559056
ENSG00000106066	CPVL	2.07712	5.44748	17.2367	3.29992e-05	0.000561439
ENSG00000146233	CYP39A1	1.44449	2.90221	17.232	3.30823e-05	0.000562302
ENSG00000224958	PGM5-AS1	3.64578	0.291987	17.2183	3.33205e-05	0.000565799
ENSG00000152086	TUBA3E	-4.14977	0.65272	17.2154	3.33716e-05	0.000566113
ENSG00000204977	TRIM13	-0.852321	5.51387	17.2117	3.34379e-05	0.000566135
ENSG00000278196	IGLV2-8	5.0753	2.41551	17.2124	3.34244e-05	0.000566135
ENSG00000095713	CRTAC1	2.42771	0.926391	17.1733	3.41202e-05	0.000577125
ENSG00000254703	SENCR	2.31487	0.501072	17.1643	3.42822e-05	0.000579302
ENSG00000138160	KIF11	-2.60044	4.1944	17.1326	3.48593e-05	0.000587981
ENSG00000169607	CKAP2L	-2.80074	2.45371	17.1324	3.48633e-05	0.000587981
ENSG00000160447	PKN3	1.63077	3.5966	17.1269	3.49631e-05	0.000589093
ENSG00000135476	ESPL1	-2.08361	2.00765	17.1086	3.53029e-05	0.000592946
ENSG00000140044	JDP2	1.33577	4.63552	17.1083	3.53074e-05	0.000592946
ENSG00000143537	ADAM15	1.69613	6.58336	17.1058	3.53541e-05	0.000592946
ENSG00000165197	VEGFD	3.64093	1.57461	17.106	3.53509e-05	0.000592946
ENSG00000196535	MYO18A	1.15738	6.06824	17.1054	3.53621e-05	0.000592946
ENSG00000211956	IGHV4-34	4.36563	1.46807	17.0902	3.56455e-05	0.000597122
ENSG00000116017	ARID3A	-1.02519	4.42347	17.0842	3.57577e-05	0.000598425
ENSG00000131634	TMEM204	0.933576	4.60275	17.0695	3.60368e-05	0.000601938
ENSG00000152137	HSPB8	1.54236	5.26207	17.07	3.6026e-05	0.000601938
ENSG00000149571	KIRREL3	2.1616	-0.574898	17.0572	3.62711e-05	0.000605273
ENSG00000163995	ABLIM2	1.97261	2.37112	17.0505	3.63978e-05	0.000605645
ENSG00000164045	CDC25A	-2.30341	1.90546	17.0515	3.63787e-05	0.000605645
ENSG00000186907	RTN4RL2	1.6609	0.524618	17.0542	3.63284e-05	0.000605645
ENSG00000163694	RBM47	-1.44235	6.03151	17.0465	3.64748e-05	0.000606346
ENSG00000140386	SCAPER	0.871794	5.13578	17.0424	3.6554e-05	0.000607083
ENSG00000069702	TGFBR3	2.1133	7.22183	17.0324	3.67482e-05	0.000609727
ENSG00000267296	CEBPA-DT	1.70868	0.658203	17.0063	3.72569e-05	0.000617577
ENSG00000106025	TSPAN12	-1.78473	6.04288	17.0043	3.72948e-05	0.000617617
ENSG00000176463	SLCO3A1	1.2429	5.1147	16.9736	3.7904e-05	0.000627109
ENSG00000187688	TRPV2	1.50596	3.56042	16.9348	3.86852e-05	0.000639426
ENSG00000116106	EPHA4	2.5261	5.44321	16.915	3.90913e-05	0.000645526
ENSG00000176788	BASP1	-1.35666	7.21018	16.9108	3.91775e-05	0.000646336
ENSG00000277734	TRAC	1.66095	3.75112	16.8997	3.94076e-05	0.000649517
ENSG00000211938	IGHV3-7	3.96078	2.37	16.8973	3.9457e-05	0.000649715
ENSG00000122574	WIPF3	3.27453	3.74563	16.8953	3.94989e-05	0.000649791
ENSG00000112893	MAN2A1	-1.11383	6.70853	16.8892	3.96268e-05	0.00065128
ENSG00000077522	ACTN2	2.19122	0.208552	16.8396	4.06759e-05	0.00066789
ENSG00000138018	SELENOI	-1.27843	5.11154	16.8179	4.11433e-05	0.000674435
ENSG00000153233	PTPRR	-3.72188	1.96341	16.8175	4.1152e-05	0.000674435
ENSG00000186105	LRRC70	2.60957	0.851856	16.8031	4.1466e-05	0.000678943
ENSG00000180509	KCNE1	2.66645	1.41761	16.7833	4.19004e-05	0.000685072
ENSG00000198780	FAM169A	-2.71155	3.38683	16.7825	4.19191e-05	0.000685072
ENSG00000157800	SLC37A3	-1.42652	6.52351	16.7642	4.23244e-05	0.0006904
ENSG00000204642	HLA-F	1.39829	5.69693	16.7653	4.22999e-05	0.0006904
ENSG00000166450	PRTG	-1.47311	4.99081	16.7554	4.252e-05	0.000692793
ENSG00000257433	AC004241.1	1.84245	-0.204739	16.7541	4.25507e-05	0.000692793
ENSG00000140263	SORD	-1.67131	4.61276	16.7448	4.2759e-05	0.000695534
ENSG00000179761	PIPOX	1.77264	0.331039	16.7308	4.30767e-05	0.000700046
ENSG00000168356	SCN11A	2.71355	1.20511	16.7066	4.3629e-05	0.000708361
ENSG00000113555	PCDH12	1.43416	4.25249	16.6952	4.38913e-05	0.000711955
ENSG00000127328	RAB3IP	-1.12913	4.15676	16.6917	4.39735e-05	0.000712624
ENSG00000144843	ADPRH	1.48025	4.04463	16.6752	4.43582e-05	0.00071819
ENSG00000110851	PRDM4	-0.87315	5.68868	16.6614	4.46798e-05	0.000722598
ENSG00000130830	MPP1	1.15688	4.84222	16.66	4.47135e-05	0.000722598
ENSG00000110711	AIP	0.807162	5.31888	16.6537	4.48622e-05	0.000724329
ENSG00000162078	ZG16B	-3.02064	1.27093	16.6437	4.51007e-05	0.000727013
ENSG00000264727	AC005725.1	-4.21121	1.24706	16.6432	4.5112e-05	0.000727013
ENSG00000132640	BTBD3	-2.04976	7.46084	16.6347	4.53136e-05	0.000729587
ENSG00000183671	GPR1	2.55192	0.920152	16.6313	4.53962e-05	0.000730241
ENSG00000134398	ERN 2.00	-4.96491	0.860013	16.6096	4.5918e-05	0.000737953
ENSG00000135472	FAIM2	2.60709	2.82463	16.6034	4.6069e-05	0.000739117
ENSG00000179387	ELMOD2	-0.906963	5.28986	16.6028	4.60825e-05	0.000739117
ENSG00000235884	LINC00941	2.52347	-0.563017	16.6014	4.61179e-05	0.000739117
ENSG00000154153	RETREG1	-2.01656	5.11241	16.5959	4.625e-05	0.000740553
ENSG00000168234	TTC39C	-1.17667	5.15355	16.584	4.65412e-05	0.000744531
ENSG00000186130	ZBTB6	-1.21187	4.47555	16.5706	4.68711e-05	0.00074912
ENSG00000099860	GADD45B	2.41229	6.65657	16.5532	4.73053e-05	0.00075407
ENSG00000130956	HABP4	1.19653	4.14221	16.5529	4.73108e-05	0.00075407
ENSG00000187955	COL14A1	1.76458	8.6946	16.553	4.7308e-05	0.00075407
ENSG00000120457	KCNJ5	3.19191	2.79429	16.5491	4.74053e-05	0.000754885
ENSG00000149489	ROM1	1.39734	1.59405	16.5457	4.74911e-05	0.000755559
ENSG00000272636	DOC2B	2.52067	5.28434	16.5354	4.775e-05	0.000758985
ENSG00000136141	LRCH1	1.34622	5.56431	16.5331	4.78079e-05	0.000759212
ENSG00000250303	AP002884.1	1.76287	1.18195	16.5266	4.79726e-05	0.000761133
ENSG00000132465	JCHAIN	3.69094	5.34169	16.5153	4.82585e-05	0.000764972
ENSG00000254986	DPP3	-1.16853	4.33993	16.5032	4.8567e-05	0.000769161
ENSG00000135953	MFSD9	-1.02935	3.38707	16.4937	4.88107e-05	0.000772319
ENSG00000173327	MAP3K11	1.06018	5.85954	16.4881	4.89553e-05	0.000773903
ENSG00000151135	TMEM263	-1.09912	6.64484	16.48	4.9165e-05	0.000776513
ENSG00000056736	IL17RB	-1.53534	3.07782	16.4774	4.92335e-05	0.000776889
ENSG00000136378	ADAMTS7	-1.54475	4.31637	16.4676	4.94882e-05	0.000780201
ENSG00000136114	THSD1	1.76547	3.28576	16.4567	4.9774e-05	0.000783288
ENSG00000256771	ZNF253	-1.84629	4.75869	16.4576	4.97504e-05	0.000783288
ENSG00000142089	IFITM3	0.887712	8.6179	16.4418	5.01662e-05	0.000788747
ENSG00000224032	EPB41L4A-AS1	1.21699	4.34371	16.4252	5.06073e-05	0.000794964
ENSG00000230552	AC092162.2	2.10048	-0.664715	16.406	5.1123e-05	0.000802341
ENSG00000092421	SEMA6A	1.61229	5.38447	16.3993	5.13031e-05	0.000804441
ENSG00000132849	PATJ	-1.22599	6.05985	16.3907	5.15369e-05	0.000805929
ENSG00000184489	PTP4A3	1.32113	4.51187	16.3914	5.15179e-05	0.000805929
ENSG00000187678	SPRY4	1.34417	4.96114	16.3907	5.15367e-05	0.000805929
ENSG00000016402	IL20RA	-2.12595	5.21193	16.3718	5.20548e-05	0.000813298
ENSG00000213967	ZNF726	-2.2811	2.16307	16.3635	5.22834e-05	0.000816136
ENSG00000105369	CD79A	2.84596	1.49982	16.3542	5.25401e-05	0.000819215
ENSG00000169282	KCNAB1	1.69224	3.41471	16.3512	5.26218e-05	0.000819215
ENSG00000270504	AL391422.3	1.54351	2.32621	16.352	5.26005e-05	0.000819215
ENSG00000118193	KIF14	-2.90482	2.45561	16.3354	5.30634e-05	0.000824691
ENSG00000132329	RAMP1	-1.77276	5.5426	16.3352	5.30683e-05	0.000824691
ENSG00000006432	MAP3K9	-1.74345	3.27706	16.3313	5.31796e-05	0.000825683
ENSG00000109814	UGDH	-1.30109	6.68041	16.3219	5.34438e-05	0.000828918
ENSG00000123473	STIL	-2.20129	3.2462	16.3205	5.34832e-05	0.000828918
ENSG00000147041	SYTL5	-2.60486	3.93698	16.3066	5.38752e-05	0.000834251
ENSG00000101849	TBL1X	-1.28856	7.0898	16.3047	5.39289e-05	0.00083434
ENSG00000189134	NKAPL	1.61686	0.782282	16.3025	5.39939e-05	0.000834604
ENSG00000109205	ODAM	-3.212	0.950518	16.2928	5.42698e-05	0.000838124
ENSG00000188428	BLOC1S5	-0.870196	4.69689	16.2809	5.46117e-05	0.000842657
ENSG00000101439	CST3	1.16927	8.1323	16.2593	5.52375e-05	0.000851558
ENSG00000128713	HOXD11	-2.20594	1.79275	16.2559	5.53368e-05	0.000852333
ENSG00000211893	IGHG2	4.68595	6.4747	16.2477	5.55775e-05	0.000855284
ENSG00000162817	C1orf115	1.57629	5.59879	16.2432	5.57101e-05	0.000856567
ENSG00000197769	MAP1LC3C	3.64522	0.357375	16.2103	5.66857e-05	0.000870798
ENSG00000139352	ASCL1	-2.68848	0.185592	16.1973	5.70744e-05	0.000875997
ENSG00000105855	ITGB8	-2.38957	8.04685	16.1923	5.72272e-05	0.000877567
ENSG00000196169	KIF19	2.46293	2.20309	16.187	5.73854e-05	0.000878446
ENSG00000205362	MT1A	3.30173	1.40464	16.1874	5.73743e-05	0.000878446
ENSG00000119411	BSPRY	-2.43636	2.71942	16.1825	5.75221e-05	0.000879765
ENSG00000253755	IGHGP	5.18714	2.36962	16.1628	5.81229e-05	0.000888174
ENSG00000242247	ARFGAP3	-1.04503	6.49989	16.1551	5.83609e-05	0.000891027
ENSG00000167378	IRGQ	-0.71275	5.45253	16.15	5.85201e-05	0.000892675
ENSG00000163661	PTX3	2.18747	1.66922	16.1456	5.86537e-05	0.000893929
ENSG00000104998	IL27RA	1.45658	3.45412	16.1362	5.8945e-05	0.000897583
ENSG00000214575	CPEB1	2.04541	1.93924	16.1345	5.89981e-05	0.000897607
ENSG00000187605	TET3	-0.95716	5.30851	16.1178	5.95234e-05	0.000904808
ENSG00000163513	TGFBR2	1.71025	8.46838	16.1124	5.96918e-05	0.000906576
ENSG00000171848	RRM2	-3.29501	3.87623	16.1098	5.97739e-05	0.000907031
ENSG00000158246	TENT5B	2.05337	1.54836	16.1028	5.99967e-05	0.000908889
ENSG00000187244	BCAM	1.54483	7.45177	16.1026	6.00007e-05	0.000908889
ENSG00000120318	ARAP3	1.22031	5.25275	16.0833	6.06149e-05	0.000916296
ENSG00000152404	CWF19L2	0.781471	5.70111	16.0823	6.06477e-05	0.000916296
ENSG00000206344	HCG27	2.05032	1.31736	16.0828	6.06329e-05	0.000916296
ENSG00000198756	COLGALT2	2.00948	2.70751	16.0801	6.07197e-05	0.000916588
ENSG00000084636	COL16A1	2.62609	7.28473	16.0691	6.10721e-05	0.000919701
ENSG00000158747	NBL1	1.43299	7.86609	16.0687	6.10844e-05	0.000919701
ENSG00000162599	NFIA	1.31418	7.37437	16.0695	6.10597e-05	0.000919701
ENSG00000182450	KCNK4	-2.93235	1.72935	16.0543	6.15515e-05	0.000925932
ENSG00000140285	FGF7	2.63367	5.50031	16.0368	6.21223e-05	0.000933712
ENSG00000089723	OTUB2	-1.79489	1.64787	16.0245	6.25294e-05	0.000939019
ENSG00000110697	PITPNM1	-1.26384	5.72326	16.0221	6.26076e-05	0.000939384
ENSG00000131747	TOP2A	-2.87506	6.02388	16.0051	6.31706e-05	0.00094574
ENSG00000135960	EDAR	-3.43666	0.706927	16.0075	6.30932e-05	0.00094574
ENSG00000161682	FAM171A2	-2.22254	3.36205	16.0028	6.32486e-05	0.00094574
ENSG00000186417	GLDN	2.81372	2.14967	16.0039	6.32109e-05	0.00094574
ENSG00000197375	SLC22A5	-1.29857	4.7525	16.0003	6.33308e-05	0.000946157
ENSG00000151320	AKAP6	2.04245	2.97327	15.9957	6.34851e-05	0.000947648
ENSG00000115457	IGFBP2	-1.2159	7.72136	15.985	6.38476e-05	0.000950907
ENSG00000139117	CPNE8	1.54317	4.328	15.9844	6.38673e-05	0.000950907
ENSG00000223534	HLA-DQB1-AS1	4.02074	0.218663	15.9852	6.3838e-05	0.000950907
ENSG00000185561	TLCD2	1.20563	4.40206	15.9737	6.42292e-05	0.000955478
ENSG00000116791	CRYZ	-0.944288	5.64209	15.9674	6.44423e-05	0.000957013
ENSG00000183778	B3GALT5	-2.43351	2.60045	15.9689	6.43931e-05	0.000957013
ENSG00000148773	MKI67	-2.66011	5.58551	15.9629	6.4597e-05	0.000958491
ENSG00000126003	PLAGL2	-0.858283	4.97645	15.9251	6.58996e-05	0.000976986
ENSG00000108823	SGCA	4.31822	1.37695	15.9056	6.65805e-05	0.000986242
ENSG00000156970	BUB1B	-3.01571	2.93235	15.8785	6.75429e-05	0.000998302
ENSG00000158669	GPAT4	-0.776777	6.10101	15.8778	6.75668e-05	0.000998302
ENSG00000187097	ENTPD5	-1.03014	4.52268	15.8803	6.74761e-05	0.000998302
ENSG00000106624	AEBP1	1.4691	9.19626	15.876	6.76303e-05	0.000998393
ENSG00000165434	PGM2L1	-1.15988	5.60511	15.871	6.78082e-05	0.00100017
ENSG00000168502	MTCL1	-1.52428	3.38965	15.8617	6.81454e-05	0.00100429
ENSG00000112218	GPR63	2.13434	1.27301	15.8452	6.87421e-05	0.00101223
ENSG00000256870	SLC5A8	-4.77659	-0.24838	15.8412	6.88853e-05	0.00101348
ENSG00000265743	AC138207.5	1.87192	0.151199	15.8353	6.91019e-05	0.00101581
ENSG00000105609	LILRB5	3.05679	3.18646	15.8277	6.93787e-05	0.00101902
ENSG00000004799	PDK4	2.91943	9.09997	15.8045	7.02336e-05	0.0010307
ENSG00000122952	ZWINT	-2.58483	3.39787	15.7976	7.04923e-05	0.00103363
ENSG00000197279	ZNF165	-1.56073	1.77934	15.7915	7.07214e-05	0.00103612
ENSG00000188177	ZC3H6	0.828567	5.5524	15.7816	7.10905e-05	0.00104065
ENSG00000188257	PLA2G2A	5.16342	5.68088	15.7797	7.11634e-05	0.00104084
ENSG00000162512	SDC3	-1.17993	7.91115	15.7777	7.12355e-05	0.00104102
ENSG00000117472	TSPAN1	-1.96753	6.05478	15.7542	7.21292e-05	0.00105231
ENSG00000133800	LYVE1	3.55577	5.36118	15.7546	7.21116e-05	0.00105231
ENSG00000026025	VIM	1.32498	10.8963	15.7342	7.28928e-05	0.00106256
ENSG00000139278	GLIPR1	-1.36247	6.03765	15.7305	7.30378e-05	0.00106378
ENSG00000164687	FABP5	1.76082	3.82615	15.7272	7.31651e-05	0.00106475
ENSG00000135116	HRK	3.17747	-0.534334	15.7216	7.33796e-05	0.00106698
ENSG00000162174	ASRGL1	-2.24682	6.83921	15.72	7.34432e-05	0.00106701
ENSG00000163590	PPM1L	-1.6146	5.63191	15.7138	7.3684e-05	0.00106962
ENSG00000003096	KLHL13	-1.89417	5.35252	15.6922	7.45328e-05	0.00107684
ENSG00000137491	SLCO2B1	1.83013	5.82542	15.6916	7.45527e-05	0.00107684
ENSG00000137752	CASP1	1.235	4.44387	15.6969	7.43471e-05	0.00107684
ENSG00000153002	CPB1	5.10622	0.375096	15.6932	7.44934e-05	0.00107684
ENSG00000215012	RTL10	-0.921766	5.05459	15.6935	7.44786e-05	0.00107684
ENSG00000231389	HLA-DPA1	1.79554	7.9403	15.6944	7.44439e-05	0.00107684
ENSG00000126653	NSRP1	0.78146	6.305	15.6898	7.46246e-05	0.00107698
ENSG00000180198	RCC1	-0.981368	5.28251	15.6825	7.49142e-05	0.00108027
ENSG00000125148	MT2A	1.88877	5.93543	15.6687	7.5462e-05	0.00108727
ENSG00000075218	GTSE1	-2.75639	2.63707	15.6603	7.57967e-05	0.00109118
ENSG00000078399	HOXA9	-2.22337	3.9853	15.6588	7.58607e-05	0.0010912
ENSG00000169902	TPST1	-1.5063	6.06787	15.6523	7.61212e-05	0.00109314
ENSG00000204882	GPR20	2.51913	-0.317338	15.6534	7.60775e-05	0.00109314
ENSG00000166192	SENP8	-1.23217	2.34016	15.6378	7.67051e-05	0.00110062
ENSG00000106460	TMEM106B	-0.892384	6.67043	15.6295	7.70427e-05	0.00110455
ENSG00000183049	CAMK1D	1.22207	5.15379	15.6234	7.72926e-05	0.00110722
ENSG00000101856	PGRMC1	-2.00172	8.36339	15.6185	7.74942e-05	0.0011092
ENSG00000134042	MRO	2.24887	0.775563	15.6088	7.78928e-05	0.00111307
ENSG00000174371	EXO1	-3.28895	1.98913	15.6101	7.78366e-05	0.00111307
ENSG00000114757	PEX5L	2.45119	-0.722215	15.5883	7.87397e-05	0.00112425
ENSG00000107968	MAP3K8	1.50968	5.02149	15.5677	7.96035e-05	0.00113566
ENSG00000188511	C22orf34	1.67764	1.09834	15.5494	8.03767e-05	0.00114575
ENSG00000136732	GYPC	1.05802	5.86015	15.5461	8.05196e-05	0.00114591
ENSG00000171840	NINJ2	1.54315	1.85308	15.5472	8.04703e-05	0.00114591
ENSG00000187416	LHFPL3	-3.69643	1.74516	15.5424	8.06761e-05	0.0011472
ENSG00000158169	FANCC	-1.04195	3.95407	15.5234	8.1492e-05	0.00115596
ENSG00000165169	DYNLT3	-1.28709	6.04111	15.5252	8.14123e-05	0.00115596
ENSG00000197930	ERO1A	-1.42011	6.64029	15.5246	8.14393e-05	0.00115596
ENSG00000099994	SUSD2	1.80497	3.69077	15.5136	8.19153e-05	0.00116102
ENSG00000163110	PDLIM5	1.22237	7.53001	15.5086	8.21291e-05	0.00116311
ENSG00000142207	URB1	-0.926644	5.97871	15.4923	8.28408e-05	0.00117223
ENSG00000148357	HMCN2	2.76223	3.19343	15.4899	8.29452e-05	0.00117276
ENSG00000168386	FILIP1L	2.0503	7.19143	15.4862	8.31091e-05	0.00117412
ENSG00000146021	KLHL3	1.56868	4.4489	15.4753	8.35919e-05	0.00117998
ENSG00000137040	RANBP6	-0.891723	5.30217	15.4655	8.40258e-05	0.00118515
ENSG00000276649	AL117335.1	2.11071	-0.687492	15.4024	8.68787e-05	0.00122439
ENSG00000164465	DCBLD1	-1.38696	5.16813	15.3911	8.74003e-05	0.00123075
ENSG00000164330	EBF1	1.52718	6.13478	15.389	8.74957e-05	0.00123109
ENSG00000090376	IRAK3	2.01419	5.37774	15.3848	8.76927e-05	0.00123287
ENSG00000103145	HCFC1R1	1.17957	4.36564	15.3793	8.79475e-05	0.00123545
ENSG00000107738	VSIR	1.7808	6.13851	15.3712	8.83258e-05	0.00123877
ENSG00000182162	P2RY8	2.1994	2.38284	15.372	8.82875e-05	0.00123877
ENSG00000070759	TESK2	1.29713	2.4462	15.364	8.86619e-05	0.00124248
ENSG00000157214	STEAP2	1.81005	4.76315	15.3421	8.96963e-05	0.00125395
ENSG00000171943	SRGAP2C	0.969779	3.55042	15.3421	8.96929e-05	0.00125395
ENSG00000177606	JUN	2.10483	9.34362	15.3429	8.96556e-05	0.00125395
ENSG00000158477	CD1A	-2.75306	0.0967831	15.3369	8.99431e-05	0.00125639
ENSG00000167306	MYO5B	-1.75494	5.01146	15.3026	9.15915e-05	0.00127839
ENSG00000275063	AC233755.1	5.25186	2.04147	15.3001	9.1711e-05	0.00127903
ENSG00000068654	POLR1A	-0.86547	6.0395	15.2923	9.20905e-05	0.0012833
ENSG00000121297	TSHZ3	-1.15612	6.41588	15.2786	9.27631e-05	0.00129163
ENSG00000113296	THBS4	1.67659	2.82404	15.2749	9.29419e-05	0.00129309
ENSG00000233429	HOTAIRM1	2.31477	2.24918	15.2502	9.41673e-05	0.00130909
ENSG00000106571	GLI3	1.04179	5.2415	15.2478	9.4288e-05	0.00130972
ENSG00000100385	IL2RB	-2.6767	6.59394	15.2403	9.46626e-05	0.00131388
ENSG00000205213	LGR4	-1.36281	6.1049	15.2209	9.56415e-05	0.00132641
ENSG00000130528	HRC	1.88394	2.26485	15.2187	9.57481e-05	0.00132683
ENSG00000145681	HAPLN1	-4.57436	1.80208	15.2171	9.58293e-05	0.0013269
ENSG00000189057	FAM111B	-3.25513	3.25087	15.1683	9.83421e-05	0.00136061
ENSG00000160219	GAB3	1.46682	3.17418	15.1604	9.87544e-05	0.00136523
ENSG00000111432	FZD10	-2.01037	3.89205	15.1556	9.90022e-05	0.00136757
ENSG00000082175	PGR	-2.26772	8.74621	15.1403	9.98111e-05	0.00137765
ENSG00000072952	MRVI1	1.30029	6.41402	15.1356	0.000100057	0.00137995
ENSG00000163710	PCOLCE2	3.06968	4.16878	15.1312	0.000100291	0.00138208
ENSG00000153179	RASSF3	1.10208	5.86542	15.1287	0.000100427	0.00138286
ENSG00000188766	SPRED3	1.67012	1.34645	15.1147	0.000101172	0.00139202
ENSG00000114019	AMOTL2	1.0256	6.22369	15.1013	0.000101891	0.0013997
ENSG00000142961	MOB3C	0.863694	4.75067	15.1023	0.000101841	0.0013997
ENSG00000132359	RAP1GAP2	-1.42052	5.0398	15.0976	0.000102091	0.00140134
ENSG00000070182	SPTB	2.25332	2.04536	15.0809	0.000102998	0.00141267
ENSG00000130307	USHBP1	2.15453	3.21545	15.0643	0.00010391	0.00142406
ENSG00000155849	ELMO1	2.27845	5.3284	15.0569	0.000104321	0.00142856
ENSG00000163219	ARHGAP25	1.49997	4.29229	15.0403	0.000105239	0.00144
ENSG00000128591	FLNC	1.82024	6.76713	15.0336	0.000105616	0.00144403
ENSG00000104760	FGL1	-3.35182	1.61162	15.0153	0.000106642	0.00145577
ENSG00000142623	PADI1	-3.48956	0.373344	15.016	0.000106602	0.00145577
ENSG00000175600	SUGCT	1.35504	1.36302	14.9869	0.00010826	0.00147669
ENSG00000164970	FAM219A	0.894871	4.61698	14.9754	0.000108922	0.0014834
ENSG00000198826	ARHGAP11A	-2.13856	3.79137	14.9756	0.000108913	0.0014834
ENSG00000162490	DRAXIN	-2.06557	1.72243	14.9646	0.000109547	0.00148958
ENSG00000163293	NIPAL1	-1.87577	2.00581	14.9658	0.000109479	0.00148958
ENSG00000102245	CD40LG	2.30008	0.71794	14.9421	0.00011086	0.00150626
ENSG00000205726	ITSN1	1.04028	7.20177	14.933	0.000111399	0.0015124
ENSG00000136997	MYC	1.87393	7.57878	14.9202	0.000112153	0.00152145
ENSG00000178075	GRAMD1C	-2.26452	5.11247	14.9173	0.000112327	0.00152263
ENSG00000121316	PLBD1	1.40196	4.86502	14.9075	0.000112913	0.0015283
ENSG00000170430	MGMT	0.959146	4.05678	14.9074	0.000112921	0.0015283
ENSG00000178033	CALHM5	1.54373	3.49474	14.9047	0.000113084	0.00152931
ENSG00000101220	C20orf27	-1.05136	5.27373	14.8995	0.000113395	0.00153052
ENSG00000103534	TMC5	-3.75703	5.3089	14.8988	0.000113437	0.00153052
ENSG00000179841	AKAP5	-1.74697	2.59765	14.8997	0.00011338	0.00153052
ENSG00000205426	KRT81	-3.01593	0.494253	14.8958	0.000113617	0.00153177
ENSG00000137804	NUSAP1	-2.46858	4.15631	14.8833	0.000114373	0.0015403
ENSG00000169249	ZRSR2	1.03185	4.64608	14.8824	0.000114427	0.0015403
ENSG00000105373	NOP53	0.969627	8.40744	14.8751	0.000114867	0.00154502
ENSG00000173372	C1QA	1.64691	5.88627	14.8716	0.000115086	0.00154558
ENSG00000198542	ITGBL1	2.70202	2.60831	14.8729	0.000115004	0.00154558
ENSG00000105374	NKG7	-2.25264	4.78456	14.8673	0.000115345	0.00154787
ENSG00000165899	OTOGL	2.41929	0.0671259	14.8534	0.000116201	0.00155816
ENSG00000178726	THBD	3.75685	7.2754	14.8518	0.000116295	0.00155821
ENSG00000173706	HEG1	1.55683	7.87447	14.8433	0.000116823	0.00156408
ENSG00000145936	KCNMB1	2.51273	3.30098	14.8266	0.00011786	0.00157675
ENSG00000170442	KRT86	-2.58072	0.802932	14.8048	0.000119229	0.00159384
ENSG00000132639	SNAP25	2.05036	2.30222	14.801	0.000119472	0.00159587
ENSG00000181458	TMEM45A	-1.60661	5.71411	14.793	0.00011998	0.00160142
ENSG00000152953	STK32B	1.62068	2.48112	14.7871	0.000120353	0.00160517
ENSG00000123352	SPATS2	-0.790351	5.67405	14.7826	0.000120644	0.00160673
ENSG00000283683	MYOCOS	-3.54007	-0.436659	14.7824	0.000120655	0.00160673
ENSG00000141497	ZMYND15	2.00149	1.30942	14.7597	0.000122117	0.00162424
ENSG00000198574	SH2D1B	-3.30225	2.91782	14.7591	0.000122156	0.00162424
ENSG00000151239	TWF1	-0.957471	5.94993	14.7575	0.000122258	0.00162435
ENSG00000025423	HSD17B6	2.11106	0.907653	14.7512	0.000122669	0.00162856
ENSG00000070159	PTPN3	-1.86438	5.64655	14.7465	0.000122974	0.00163138
ENSG00000006210	CX3CL1	2.26559	6.07228	14.7416	0.000123294	0.00163352
ENSG00000102471	NDFIP2	-1.15312	5.23702	14.7412	0.000123323	0.00163352
ENSG00000129195	PIMREG	-2.88361	1.23805	14.7363	0.000123645	0.00163461
ENSG00000143028	SYPL2	1.59479	0.952174	14.7384	0.000123503	0.00163461
ENSG00000148600	CDHR1	-3.10382	3.39055	14.7356	0.000123688	0.00163461
ENSG00000118242	MREG	-1.53246	3.24252	14.7282	0.000124173	0.00163978
ENSG00000177519	RPRM	-2.05048	2.17741	14.7253	0.000124364	0.00164105
ENSG00000144233	AMMECR1L	-0.912225	5.70265	14.7232	0.000124506	0.00164169
ENSG00000248144	ADH1C	1.99331	3.17529	14.6981	0.000126173	0.00166241
ENSG00000087074	PPP1R15A	1.63992	6.82609	14.6924	0.000126559	0.00166623
ENSG00000134030	CTIF	0.925419	5.74109	14.6767	0.000127614	0.00167885
ENSG00000125484	GTF3C4	-1.13785	5.93614	14.6731	0.000127858	0.00168079
ENSG00000038427	VCAN	-2.95778	10.7182	14.6659	0.000128346	0.00168466
ENSG00000137807	KIF23	-2.28997	3.38399	14.6662	0.000128324	0.00168466
ENSG00000146757	ZNF92	-1.09296	3.91343	14.6612	0.000128671	0.00168766
ENSG00000104219	ZDHHC2	-1.0674	5.81182	14.6535	0.000129197	0.00169328
ENSG00000075275	CELSR1	-1.26235	6.50383	14.6288	0.000130899	0.00171378
ENSG00000118292	C1orf54	0.992037	3.42612	14.6279	0.000130958	0.00171378
ENSG00000222033	LINC01124	-2.23115	0.583932	14.606	0.000132495	0.00173259
ENSG00000078018	MAP2	2.02528	4.45738	14.5973	0.000133106	0.00173927
ENSG00000137941	TTLL7	1.76165	3.86202	14.5948	0.000133283	0.00174028
ENSG00000166448	TMEM130	3.05906	2.25743	14.5833	0.000134096	0.00174958
ENSG00000139514	SLC7A1	-1.85767	7.10446	14.5739	0.000134766	0.00175701
ENSG00000104894	CD37	1.37056	4.20017	14.5622	0.00013561	0.00176536
ENSG00000136810	TXN	-1.26428	7.21269	14.5623	0.000135602	0.00176536
ENSG00000166780	C16orf45	1.06072	5.18699	14.5559	0.000136063	0.00176994
ENSG00000149428	HYOU1	-1.179	7.09671	14.552	0.000136346	0.0017723
ENSG00000127074	RGS13	2.36967	-0.990623	14.536	0.000137506	0.00178603
ENSG00000135914	HTR2B	-2.47929	4.33025	14.5247	0.000138331	0.00179542
ENSG00000137261	KIAA0319	1.77906	-0.290442	14.5175	0.000138862	0.00179882
ENSG00000204592	HLA-E	1.31189	9.87711	14.5174	0.000138872	0.00179882
ENSG00000282057	AC092807.3	1.4666	0.0534197	14.517	0.000138903	0.00179882
ENSG00000157224	CLDN12	-1.13913	5.30759	14.5066	0.000139669	0.00180739
ENSG00000172901	LVRN	3.49775	1.0391	14.503	0.000139933	0.00180946
ENSG00000155962	CLIC2	1.46742	5.3384	14.4905	0.000140871	0.00182024
ENSG00000105894	PTN	-1.59213	5.81527	14.489	0.000140983	0.00182034
ENSG00000102100	SLC35A2	-0.880025	4.36075	14.4871	0.000141125	0.00182081
ENSG00000169679	BUB1	-2.53202	3.33983	14.4816	0.000141538	0.00182479
ENSG00000125735	TNFSF14	1.85193	3.23667	14.4707	0.000142357	0.00183399
ENSG00000039537	C6	2.61196	3.87253	14.4592	0.000143228	0.00184385
ENSG00000197933	ZNF823	-1.20517	3.20661	14.4553	0.000143522	0.00184627
ENSG00000198435	NRARP	2.09033	3.14858	14.4482	0.000144067	0.00185191
ENSG00000158445	KCNB1	2.00047	3.63193	14.4395	0.000144738	0.00185917
ENSG00000105173	CCNE1	-1.89154	2.3649	14.4367	0.00014495	0.00186051
ENSG00000101444	AHCY	-0.98702	6.96111	14.415	0.000146628	0.00187949
ENSG00000284669	AC092053.3	2.87667	2.115	14.4148	0.000146644	0.00187949
ENSG00000079385	CEACAM1	-2.42756	5.13089	14.3955	0.000148154	0.00189744
ENSG00000164530	PI16	6.21935	5.01857	14.3847	0.000149006	0.00190695
ENSG00000089685	BIRC5	-3.20048	3.47576	14.3767	0.000149642	0.00191368
ENSG00000145861	C1QTNF2	2.55129	2.0042	14.368	0.000150332	0.0019211
ENSG00000103089	FA2H	-1.82662	0.308158	14.3632	0.000150719	0.00192463
ENSG00000147526	TACC1	1.3991	8.52813	14.3519	0.000151629	0.00193483
ENSG00000130037	KCNA5	3.70096	1.75813	14.3438	0.000152281	0.00194172
ENSG00000100034	PPM1F	0.871724	5.80588	14.3405	0.00015255	0.00194173
ENSG00000134545	KLRC1	-2.64437	3.22177	14.3415	0.000152464	0.00194173
ENSG00000259459	LINC02568	-2.75704	0.0720233	14.3396	0.000152616	0.00194173
ENSG00000094755	GABRP	-3.81143	9.14201	14.3364	0.000152882	0.00194369
ENSG00000032219	ARID4A	0.811483	6.37475	14.3336	0.000153108	0.00194514
ENSG00000103490	PYCARD	1.14902	2.33222	14.3289	0.000153488	0.00194854
ENSG00000272568	AC005162.3	3.02835	0.182253	14.3259	0.000153732	0.00195023
ENSG00000177807	KCNJ10	2.34732	-1.04463	14.3234	0.000153937	0.0019514
ENSG00000089327	FXYD5	1.2203	5.83717	14.3178	0.0001544	0.00195443
ENSG00000100191	SLC5A4	3.02603	0.826449	14.3178	0.000154395	0.00195443
ENSG00000171227	TMEM37	-1.85098	5.41196	14.3006	0.000155816	0.00197092
ENSG00000003989	SLC7A2	-2.0496	8.5842	14.2968	0.000156128	0.00197343
ENSG00000152284	TCF7L1	0.973044	5.20956	14.2935	0.000156407	0.00197552
ENSG00000158966	CACHD1	0.957674	5.68248	14.2844	0.000157161	0.0019836
ENSG00000154263	ABCA10	3.06107	3.63397	14.2677	0.000158564	0.00199986
ENSG00000197747	S100A10	1.63875	7.44082	14.2595	0.000159254	0.00200711
ENSG00000117724	CENPF	-2.43049	5.28318	14.2552	0.000159616	0.00201021
ENSG00000114270	COL7A1	-2.58393	7.30241	14.2336	0.000161461	0.00203198
ENSG00000154127	UBASH3B	-2.15931	4.89421	14.2318	0.000161615	0.00203244
ENSG00000121741	ZMYM2	-0.772062	6.88499	14.2251	0.000162196	0.00203828
ENSG00000019505	SYT13	-3.00514	0.681286	14.2138	0.000163167	0.00204901
ENSG00000091651	ORC6	-2.13428	1.908	14.2083	0.000163649	0.00205357
ENSG00000232040	ZBED9	-1.53678	1.33019	14.2032	0.00016409	0.00205762
ENSG00000070404	FSTL3	1.2075	4.66825	14.1959	0.000164727	0.00206116
ENSG00000131096	PYY	-2.29752	0.165619	14.1967	0.000164655	0.00206116
ENSG00000171303	KCNK3	-2.91318	4.85248	14.1986	0.000164494	0.00206116
ENSG00000167705	RILP	1.34498	2.33464	14.1861	0.00016559	0.0020694
ENSG00000266074	BAHCC1	1.38235	4.49104	14.1844	0.000165742	0.0020694
ENSG00000272841	AL139393.2	-3.10189	3.83132	14.185	0.000165688	0.0020694
ENSG00000141425	RPRD1A	-0.753266	6.05629	14.1807	0.000166069	0.002072
ENSG00000134827	TCN1	-5.87045	3.67781	14.1708	0.000166945	0.00208144
ENSG00000126785	RHOJ	1.3113	5.55573	14.1586	0.000168025	0.0020934
ENSG00000175793	SFN	-2.67887	3.32049	14.1245	0.0001711	0.00213019
ENSG00000068028	RASSF1	1.02451	4.70408	14.1209	0.000171429	0.00213276
ENSG00000111801	BTN3A3	1.04463	5.52417	14.1156	0.000171909	0.00213719
ENSG00000196376	SLC35F1	2.77688	1.75339	14.1131	0.000172141	0.00213856
ENSG00000188171	ZNF626	-1.16205	4.50255	14.0982	0.000173513	0.00215406
ENSG00000259498	TPM1-AS	2.4414	-0.024598	14.0901	0.000174257	0.00216175
ENSG00000171320	ESCO2	-3.25002	2.33465	14.0808	0.000175124	0.00217096
ENSG00000104369	JPH1	-2.3344	2.09088	14.0788	0.000175307	0.00217169
ENSG00000171302	CANT1	-0.835539	6.17151	14.0768	0.000175496	0.00217248
ENSG00000120885	CLU	1.85703	9.35764	14.071	0.00017604	0.00217766
ENSG00000126870	WDR60	1.06363	5.97321	14.0646	0.000176634	0.00218346
ENSG00000078401	EDN1	1.9123	5.46625	14.0611	0.000176963	0.00218597
ENSG00000099953	MMP11	-3.29172	8.0279	14.0579	0.000177264	0.00218814
ENSG00000169594	BNC1	4.10738	2.41468	14.0541	0.000177631	0.00219112
ENSG00000161509	GRIN2C	2.2113	-0.0904693	14.0461	0.000178379	0.00219879
ENSG00000006740	ARHGAP44	1.0534	3.59917	14.0419	0.000178786	0.00220224
ENSG00000248441	LINC01197	1.50327	3.06073	14.0356	0.000179387	0.00220808
ENSG00000163435	ELF3	-2.8693	6.18171	14.0268	0.000180222	0.0022168
ENSG00000132182	NUP210	-1.59084	5.21819	14.0249	0.000180402	0.00221744
ENSG00000148702	HABP2	-4.79908	5.96539	14.0099	0.000181853	0.0022337
ENSG00000166927	MS4A7	1.748	4.95319	13.9995	0.00018286	0.00224448
ENSG00000244694	PTCHD4	2.93925	0.758999	13.9966	0.000183145	0.00224639
ENSG00000173714	WFIKKN2	3.25387	0.201555	13.9946	0.000183333	0.00224712
ENSG00000173540	GMPPB	-0.962893	4.24841	13.9869	0.000184086	0.00225477
ENSG00000170909	OSCAR	2.36765	1.54452	13.9856	0.000184216	0.00225477
ENSG00000197892	KIF13B	-1.04828	6.41801	13.9842	0.000184352	0.00225485
ENSG00000115461	IGFBP5	1.97854	10.7796	13.9787	0.00018489	0.00225667
ENSG00000116661	FBXO2	2.26162	0.890724	13.9798	0.000184784	0.00225667
ENSG00000236318	AC019117.2	-2.98365	1.03963	13.9806	0.000184708	0.00225667
ENSG00000226887	ERVMER34-1	-2.31598	2.15769	13.9744	0.000185315	0.00226027
ENSG00000145632	PLK2	1.27174	5.88809	13.9712	0.000185632	0.00226255
ENSG00000138180	CEP55	-2.84779	3.22473	13.9632	0.000186423	0.00227034
ENSG00000171488	LRRC8C	1.64406	5.25753	13.9621	0.000186532	0.00227034
ENSG00000166676	TVP23A	1.79945	1.24302	13.9588	0.000186862	0.00227277
ENSG00000140297	GCNT3	-3.19301	4.07609	13.9573	0.000187013	0.00227302
ENSG00000137747	TMPRSS13	-3.8084	2.60909	13.95	0.000187737	0.00227705
ENSG00000144868	TMEM108	1.91853	1.18971	13.9503	0.000187705	0.00227705
ENSG00000180354	MTURN	1.41608	6.46062	13.9511	0.000187626	0.00227705
ENSG00000117091	CD48	1.76953	2.55182	13.9362	0.000189119	0.00229221
ENSG00000080503	SMARCA2	0.843073	7.84763	13.9336	0.000189386	0.00229385
ENSG00000156017	CARNMT1	-0.852725	4.64865	13.9286	0.000189883	0.00229827
ENSG00000135744	AGT	2.31088	1.59897	13.9072	0.000192058	0.00232298
ENSG00000114790	ARHGEF26	1.57112	3.65055	13.9032	0.000192469	0.00232633
ENSG00000162695	SLC30A7	-0.864186	6.00212	13.8728	0.000195611	0.00236267
ENSG00000137077	CCL21	2.57393	5.88903	13.868	0.000196112	0.00236708
ENSG00000011426	ANLN	-2.67755	4.08491	13.8626	0.000196678	0.00237226
ENSG00000087076	HSD17B14	1.42306	3.02088	13.8393	0.000199127	0.00239766
ENSG00000123213	NLN	-1.08341	5.26848	13.8406	0.000198992	0.00239766
ENSG00000161888	SPC24	-2.41705	2.11045	13.8387	0.000199196	0.00239766
ENSG00000085377	PREP	-1.03462	5.70506	13.8231	0.000200848	0.00241586
ENSG00000184785	SMIM10	1.29673	3.75874	13.8075	0.000202529	0.0024344
ENSG00000198763	MT-ND2	1.18766	12.563	13.8012	0.000203209	0.0024409
ENSG00000204764	RANBP17	-2.43051	4.28028	13.7983	0.000203516	0.00244289
ENSG00000204060	FOXO6	2.33004	0.422268	13.7961	0.000203759	0.00244412
ENSG00000170017	ALCAM	-1.2518	7.01201	13.7891	0.000204519	0.00245155
ENSG00000110848	CD69	2.36062	3.60856	13.7877	0.000204674	0.00245172
ENSG00000146433	TMEM181	-0.849538	6.44991	13.7834	0.000205144	0.00245566
ENSG00000152315	KCNK13	-2.52821	1.62168	13.7696	0.000206654	0.00247203
ENSG00000180155	LYNX1	1.51793	4.01541	13.7658	0.000207076	0.00247539
ENSG00000106086	PLEKHA8	-0.886608	4.53321	13.7622	0.000207467	0.00247836
ENSG00000170893	TRH	-4.2133	3.23363	13.7587	0.000207859	0.00248134
ENSG00000198948	MFAP3L	-1.40325	5.02029	13.7564	0.000208113	0.00248267
ENSG00000164825	DEFB1	-3.81866	4.96988	13.7281	0.000211265	0.00251854
ENSG00000143365	RORC	-2.31613	4.23711	13.7251	0.000211603	0.00252084
ENSG00000276775	IGHV4-4	4.75823	0.564978	13.7226	0.000211891	0.00252254
ENSG00000087586	AURKA	-2.07292	2.50583	13.7213	0.000212041	0.00252261
ENSG00000008256	CYTH3	0.91656	5.87397	13.7195	0.000212234	0.00252318
ENSG00000085840	ORC1	-2.23603	1.48885	13.7063	0.000213737	0.00253759
ENSG00000204851	PNMA8B	1.81109	2.4692	13.7072	0.000213636	0.00253759
ENSG00000050393	MCUR1	-1.05349	5.34397	13.6977	0.000214719	0.0025475
ENSG00000101003	GINS1	-2.34462	2.58656	13.6952	0.000215007	0.00254918
ENSG00000235927	NEXN-AS1	1.80382	-0.353255	13.6905	0.000215537	0.00255372
ENSG00000124203	ZNF831	1.85706	1.3208	13.6791	0.000216854	0.00256758
ENSG00000164654	MIOS	-0.663788	5.12257	13.6649	0.000218495	0.00258525
ENSG00000129993	CBFA2T3	1.53618	3.03427	13.6556	0.000219591	0.00259645
ENSG00000091317	CMTM6	-1.36047	7.86808	13.6504	0.000220198	0.0026001
ENSG00000168078	PBK	-3.30621	2.49497	13.6508	0.000220153	0.0026001
ENSG00000157103	SLC6A1	2.84686	1.9633	13.6455	0.000220764	0.00260502
ENSG00000112378	PERP	-1.78102	7.4611	13.6426	0.000221115	0.00260738
ENSG00000030419	IKZF2	-1.30895	4.13336	13.6261	0.000223067	0.00262507
ENSG00000146670	CDCA5	-2.37012	2.69165	13.6235	0.000223368	0.00262507
ENSG00000153292	ADGRF1	-5.80601	5.10617	13.6241	0.000223306	0.00262507
ENSG00000155660	PDIA4	-1.20066	7.96333	13.6268	0.000222974	0.00262507
ENSG00000198551	ZNF627	-0.908512	4.61636	13.6266	0.000223002	0.00262507
ENSG00000164161	HHIP	-2.42562	2.8343	13.6176	0.00022408	0.00263165
ENSG00000111077	TNS2	1.34115	7.57058	13.6073	0.000225309	0.00264431
ENSG00000101040	ZMYND8	-0.832148	6.32976	13.5988	0.00022633	0.0026545
ENSG00000171466	ZNF562	-0.677949	5.76342	13.5943	0.000226872	0.00265907
ENSG00000198399	ITSN2	0.758308	6.60039	13.5829	0.000228257	0.00267334
ENSG00000220205	VAMP2	1.12733	6.51228	13.5817	0.000228397	0.00267334
ENSG00000141448	GATA6	2.88987	4.54011	13.5699	0.000229842	0.00268844
ENSG00000109689	STIM2	0.745294	5.37583	13.5645	0.000230504	0.00269438
ENSG00000144481	TRPM8	-3.88052	2.22546	13.5603	0.000231024	0.00269864
ENSG00000119929	CUTC	1.02403	3.68393	13.5567	0.000231468	0.00270201
ENSG00000115084	SLC35F5	-0.909871	5.95213	13.5537	0.000231835	0.00270448
ENSG00000121797	CCRL2	1.91416	2.17618	13.5494	0.00023236	0.00270879
ENSG00000198695	MT-ND6	1.15177	11.9887	13.5462	0.000232761	0.00271165
ENSG00000076826	CAMSAP3	-2.24119	3.59076	13.5351	0.000234143	0.00272592
ENSG00000104738	MCM4	-1.5596	5.46956	13.5328	0.000234431	0.00272635
ENSG00000188051	TMEM221	3.04562	0.16734	13.5323	0.000234493	0.00272635
ENSG00000164300	SERINC5	-1.02592	6.9946	13.5298	0.000234802	0.00272813
ENSG00000204385	SLC44A4	-2.27898	5.72209	13.5232	0.000235637	0.002736
ENSG00000186854	TRABD2A	1.9776	1.65822	13.5158	0.000236564	0.00274493
ENSG00000050555	LAMC3	-2.46929	6.71808	13.5115	0.00023711	0.00274761
ENSG00000135002	RFK	-1.07485	5.09351	13.5123	0.000237009	0.00274761
ENSG00000228253	MT-ATP8	1.23119	9.72619	13.4946	0.00023925	0.00277056
ENSG00000160877	NACC1	-0.871124	5.36012	13.4874	0.000240175	0.00277941
ENSG00000075568	TMEM131	-0.707405	6.95717	13.4769	0.00024152	0.00279313
ENSG00000168528	SERINC2	-2.36047	5.53419	13.4649	0.00024307	0.00280919
ENSG00000197312	DDI2	-0.735921	6.03873	13.4634	0.000243267	0.0028096
ENSG00000214140	PRCD	2.11111	1.17254	13.4556	0.000244272	0.00281933
ENSG00000116128	BCL9	-0.908773	6.02905	13.4494	0.000245083	0.00282682
ENSG00000173452	TMEM196	-3.79721	3.53871	13.447	0.000245398	0.00282858
ENSG00000188677	PARVB	0.967871	4.98154	13.4374	0.000246652	0.00284115
ENSG00000096696	DSP	-1.25149	7.46591	13.4344	0.000247057	0.00284393
ENSG00000002726	AOC1	-3.25656	2.46582	13.4307	0.000247544	0.00284765
ENSG00000158125	XDH	-3.7014	2.98052	13.4153	0.000249576	0.00286913
ENSG00000254726	MEX3A	-1.85003	4.78711	13.3899	0.000252989	0.00290645
ENSG00000120896	SORBS3	0.79693	6.60611	13.3807	0.00025423	0.00291878
ENSG00000033100	CHPF2	-0.788341	5.55364	13.3738	0.000255166	0.00292129
ENSG00000117139	KDM5B	-0.859552	6.88866	13.3729	0.000255288	0.00292129
ENSG00000124766	SOX4	-1.53362	8.46927	13.3755	0.00025493	0.00292129
ENSG00000164188	RANBP3L	2.46715	-0.124264	13.3759	0.000254878	0.00292129
ENSG00000179051	RCC2	-0.916986	6.74704	13.3739	0.000255154	0.00292129
ENSG00000181904	C5orf24	-0.874453	6.32003	13.3709	0.000255564	0.00292253
ENSG00000011638	TMEM159	1.01508	4.85406	13.3687	0.000255863	0.00292403
ENSG00000150625	GPM6A	2.19835	3.01663	13.3629	0.000256645	0.00293104
ENSG00000166446	CDYL2	-1.5227	4.95856	13.3442	0.000259217	0.00295847
ENSG00000107742	SPOCK2	1.40135	4.7722	13.3342	0.000260605	0.00297187
ENSG00000128652	HOXD3	1.72135	0.701163	13.3333	0.000260732	0.00297187
ENSG00000134716	CYP2J2	-2.62315	1.66208	13.3309	0.000261064	0.0029737
ENSG00000143819	EPHX1	0.965195	7.25686	13.3268	0.000261637	0.00297828
ENSG00000164849	GPR146	1.76533	0.897778	13.3202	0.000262568	0.00298692
ENSG00000134321	RSAD2	1.6031	3.6986	13.3054	0.000264639	0.00300655
ENSG00000187764	SEMA4D	-1.08542	6.02621	13.3064	0.000264505	0.00300655
ENSG00000122224	LY9	1.99867	1.08934	13.2991	0.000265538	0.00301313
ENSG00000136859	ANGPTL2	0.980088	6.64211	13.2989	0.000265564	0.00301313
ENSG00000162366	PDZK1IP1	-2.51339	3.42776	13.2941	0.000266246	0.0030189
ENSG00000072571	HMMR	-2.93642	2.83446	13.2864	0.000267333	0.00302925
ENSG00000262370	AC108134.3	2.35354	1.09645	13.2824	0.000267903	0.00303374
ENSG00000123485	HJURP	-2.66431	2.20191	13.2749	0.000268981	0.00304396
ENSG00000108829	LRRC59	-1.09545	6.65868	13.2707	0.000269586	0.00304684
ENSG00000159173	TNNI1	-2.08001	0.224219	13.271	0.000269544	0.00304684
ENSG00000204580	DDR1	-1.13589	6.73047	13.2689	0.000269839	0.00304773
ENSG00000159450	TCHH	2.11591	0.373985	13.2677	0.000270023	0.00304783
ENSG00000106565	TMEM176B	1.51265	5.33143	13.2646	0.000270463	0.00304913
ENSG00000180667	YOD1	-0.987166	4.11866	13.2644	0.000270489	0.00304913
ENSG00000147166	ITGB1BP2	2.14861	-0.557902	13.2625	0.000270774	0.00305037
ENSG00000197782	ZNF780A	-0.762905	4.61566	13.2458	0.000273195	0.00307566
ENSG00000205208	C4orf46	-1.20094	3.89548	13.2352	0.000274735	0.00309099
ENSG00000116212	LRRC42	-0.833546	4.39772	13.2293	0.000275607	0.00309765
ENSG00000232216	IGHV3-43	4.29049	0.459369	13.2288	0.000275682	0.00309765
ENSG00000117620	SLC35A3	-0.755226	5.35307	13.2261	0.00027608	0.00309936
ENSG00000151967	SCHIP1	2.27689	0.762368	13.2253	0.000276191	0.00309936
ENSG00000139737	SLAIN1	-1.575	3.684	13.22	0.000276977	0.00310617
ENSG00000162383	SLC1A7	2.26033	1.8902	13.2042	0.000279322	0.00313045
ENSG00000197043	ANXA6	1.15249	7.36264	13.1893	0.000281557	0.00315348
ENSG00000254429	AP001972.1	1.18949	2.05776	13.1873	0.000281852	0.00315475
ENSG00000111252	SH2B3	1.18988	5.69618	13.1781	0.000283236	0.00316623
ENSG00000164109	MAD2L1	-2.27664	3.30727	13.1781	0.000283242	0.00316623
ENSG00000130176	CNN1	2.69213	6.62605	13.1699	0.000284477	0.003178
ENSG00000148798	INA	-2.89044	-0.72389	13.1618	0.000285718	0.00318792
ENSG00000197136	PCNX3	-0.743025	5.50645	13.1617	0.000285731	0.00318792
ENSG00000116833	NR5A2	1.5483	4.22511	13.1486	0.000287733	0.00320819
ENSG00000082269	FAM135A	-0.94953	5.16509	13.1412	0.000288868	0.00321879
ENSG00000088882	CPXM1	-1.61739	8.23387	13.1394	0.000289143	0.00321979
ENSG00000089041	P2RX7	1.59758	3.54479	13.137	0.000289527	0.00322201
ENSG00000164024	METAP1	-0.818492	6.01562	13.1291	0.00029075	0.00323354
ENSG00000121152	NCAPH	-2.32053	2.34813	13.122	0.000291842	0.00324362
ENSG00000259134	LINC00924	2.14983	1.75398	13.1141	0.000293077	0.00325527
ENSG00000170522	ELOVL6	-1.37321	4.05071	13.1054	0.000294451	0.00326845
ENSG00000241839	PLEKHO2	1.9771	6.09642	13.0995	0.000295375	0.00327661
ENSG00000101463	SYNDIG1	2.22211	1.20793	13.0977	0.000295655	0.00327762
ENSG00000134574	DDB2	1.06842	4.41488	13.0913	0.000296664	0.00328386
ENSG00000166548	TK2	0.684047	5.02298	13.0907	0.000296762	0.00328386
ENSG00000188517	COL25A1	2.09809	3.05276	13.0906	0.000296783	0.00328386
ENSG00000180251	SLC9A4	-3.15593	-0.000599709	13.0877	0.000297245	0.00328687
ENSG00000231768	LINC01354	2.24742	1.2649	13.0794	0.000298565	0.00329938
ENSG00000112984	KIF20A	-3.10644	3.30327	13.0712	0.00029987	0.0033117
ENSG00000154839	SKA1	-2.88149	1.816	13.0692	0.000300198	0.00331322
ENSG00000151576	QTRT2	-0.656842	4.9353	13.0654	0.000300793	0.00331687
ENSG00000171307	ZDHHC16	-0.720875	4.69706	13.0647	0.00030091	0.00331687
ENSG00000184661	CDCA2	-2.89299	2.12741	13.0569	0.000302169	0.00332864
ENSG00000239332	LINC01119	1.72309	-0.107771	13.0527	0.000302855	0.00333408
ENSG00000135218	CD36	2.75897	6.79946	13.0383	0.000305184	0.0033576
ENSG00000186462	NAP1L2	2.10043	2.00524	13.0322	0.000306184	0.00336647
ENSG00000124160	NCOA5	-0.822408	5.60752	13.0211	0.000308001	0.00338432
ENSG00000198478	SH3BGRL2	1.53338	5.79751	13.0199	0.000308205	0.00338442
ENSG00000157625	TAB3	-0.780298	5.69172	13.0111	0.000309657	0.00339823
ENSG00000121579	NAA50	-0.978547	7.24528	13.0054	0.000310599	0.0034029
ENSG00000129128	SPCS3	-1.20949	7.75972	13.0063	0.000310438	0.0034029
ENSG00000137727	ARHGAP20	-1.49284	5.45437	13.0049	0.000310669	0.0034029
ENSG00000009830	POMT2	-0.880398	4.53734	13.0032	0.000310953	0.00340386
ENSG00000126787	DLGAP5	-3.25156	3.11923	12.9996	0.000311561	0.00340837
ENSG00000101057	MYBL2	-2.98235	3.12734	12.9967	0.000312038	0.00341045
ENSG00000169258	GPRIN1	-1.83345	2.0037	12.9961	0.000312143	0.00341045
ENSG00000151650	VENTX	2.28688	0.51721	12.9622	0.000317844	0.0034691
ENSG00000177283	FZD8	1.19811	3.25772	12.9618	0.00031791	0.0034691
ENSG00000158985	CDC42SE2	-1.0427	6.78083	12.9571	0.000318706	0.00347561
ENSG00000165304	MELK	-2.79663	2.72613	12.9461	0.000320586	0.00349392
ENSG00000163605	PPP4R2	-0.807562	6.47874	12.9397	0.000321695	0.00350382
ENSG00000183943	PRKX	-1.46081	7.28227	12.9371	0.000322132	0.00350638
ENSG00000111275	ALDH2	1.11736	6.73791	12.9288	0.00032356	0.00351029
ENSG00000126821	SGPP1	-1.26873	4.70734	12.9297	0.000323413	0.00351029
ENSG00000143870	PDIA6	-1.23977	7.63833	12.9302	0.000323315	0.00351029
ENSG00000159176	CSRP1	1.48733	8.45667	12.93	0.000323363	0.00351029
ENSG00000175063	UBE2C	-2.85716	2.95064	12.9324	0.000322938	0.00351029
ENSG00000178966	RMI1	-1.33372	3.97228	12.928	0.000323701	0.00351029
ENSG00000167346	MMP26	-5.22148	3.7857	12.9262	0.000324007	0.00351142
ENSG00000120217	CD274	1.89653	2.29671	12.9162	0.000325753	0.00352814
ENSG00000112742	TTK	-2.82326	2.56121	12.9115	0.000326567	0.00353477
ENSG00000105707	HPN	-2.3963	3.7488	12.9087	0.00032706	0.0035379
ENSG00000163637	PRICKLE2	-1.05639	6.28273	12.906	0.000327527	0.00354075
ENSG00000163104	SMARCAD1	-0.715857	5.7876	12.9007	0.000328458	0.00354861
ENSG00000101447	FAM83D	-2.84887	1.95593	12.8984	0.00032887	0.00355086
ENSG00000236304	AP001189.1	2.41588	1.00851	12.891	0.000330159	0.00356256
ENSG00000248927	AC114284.1	-1.71723	-0.118394	12.8891	0.000330496	0.00356399
ENSG00000172159	FRMD3	1.79992	3.99643	12.8876	0.000330765	0.00356469
ENSG00000167105	TMEM92	-1.52821	1.98055	12.8834	0.000331508	0.00357048
ENSG00000188822	CNR2	2.20049	-0.656336	12.8796	0.000332184	0.00357555
ENSG00000163808	KIF15	-2.50213	2.68801	12.8762	0.000332787	0.00357982
ENSG00000109674	NEIL3	-3.01294	0.403396	12.8702	0.000333852	0.00358907
ENSG00000058262	SEC61A1	-1.02072	8.32425	12.8443	0.00033851	0.00363465
ENSG00000233393	AP000688.2	-2.55748	-0.855934	12.8446	0.000338453	0.00363465
ENSG00000173218	VANGL1	-0.864979	5.66581	12.841	0.000339107	0.00363852
ENSG00000237339	LINC01502	-5.23372	3.4505	12.84	0.000339289	0.00363852
ENSG00000145555	MYO10	-0.925262	6.83665	12.8382	0.000339619	0.00363982
ENSG00000093000	NUP50	-0.774084	6.13186	12.8361	0.000339988	0.00364154
ENSG00000134014	ELP3	-1.19395	6.32257	12.8312	0.000340883	0.00364887
ENSG00000157593	SLC35B2	-0.788587	5.13658	12.8285	0.000341382	0.00365197
ENSG00000152056	AP1S3	-1.76403	2.14932	12.8262	0.000341798	0.00365417
ENSG00000104722	NEFM	-3.16693	3.8655	12.8223	0.000342506	0.00365949
ENSG00000028277	POU2F2	1.57055	3.37998	12.7991	0.000346792	0.00370075
ENSG00000068650	ATP11A	-1.0451	6.79739	12.8002	0.000346592	0.00370075
ENSG00000164168	TMEM184C	-0.71864	5.73277	12.7965	0.000347276	0.00370364
ENSG00000165929	TC2N	-1.45114	6.06749	12.7889	0.000348691	0.00371645
ENSG00000146072	TNFRSF21	-1.15012	6.28316	12.7874	0.000348965	0.00371709
ENSG00000179593	ALOX15B	3.5075	1.54427	12.7844	0.000349518	0.00372071
ENSG00000121578	B4GALT4	-0.983611	5.29489	12.7824	0.000349903	0.00372253
ENSG00000099625	CBARP	-1.46911	0.704264	12.776	0.000351088	0.00373286
ENSG00000140262	TCF12	-1.02189	7.62963	12.7679	0.000352623	0.00374688
ENSG00000112576	CCND3	0.908458	5.32991	12.7657	0.000353041	0.00374904
ENSG00000139146	SINHCAF	-0.889565	6.04367	12.7618	0.000353764	0.00375443
ENSG00000142945	KIF2C	-2.42471	2.63163	12.7529	0.000355463	0.00377016
ENSG00000172818	OVOL1	-3.432	-0.0132981	12.7431	0.000357329	0.00378764
ENSG00000162444	RBP7	1.84372	4.08332	12.7374	0.000358406	0.00379675
ENSG00000271109	AC008555.5	1.90574	-0.335696	12.7301	0.000359816	0.00380937
ENSG00000213020	ZNF611	-1.17836	5.39951	12.7236	0.000361076	0.00382038
ENSG00000153531	ADPRHL1	-2.4495	3.83184	12.7185	0.000362066	0.00382852
ENSG00000088325	TPX2	-2.63689	4.28405	12.7086	0.000363972	0.00384168
ENSG00000170312	CDK1	-2.42884	4.29027	12.7094	0.000363822	0.00384168
ENSG00000198910	L1CAM	3.11682	2.76349	12.7093	0.000363841	0.00384168
ENSG00000134532	SOX5	-1.26715	5.06382	12.7065	0.000364384	0.00384279
ENSG00000136021	SCYL2	-0.938046	6.01898	12.7058	0.000364518	0.00384279
ENSG00000148344	PTGES	2.00901	3.02055	12.6923	0.00036716	0.00386829
ENSG00000173421	CCDC36	1.30971	1.3726	12.6885	0.000367917	0.00387392
ENSG00000024526	DEPDC1	-3.22698	2.2931	12.6735	0.000370873	0.00390143
ENSG00000059573	ALDH18A1	-1.05985	6.52941	12.6718	0.000371202	0.00390143
ENSG00000112773	TENT5A	1.1706	6.28349	12.6722	0.000371136	0.00390143
ENSG00000141441	GAREM1	-1.56588	4.65696	12.6704	0.000371496	0.00390216
ENSG00000275385	CCL18	4.19122	2.87633	12.6663	0.00037231	0.00390836
ENSG00000231233	CFAP58-DT	2.31403	-0.985613	12.665	0.000372574	0.00390878
ENSG00000124343	XG	2.15872	1.92502	12.6637	0.000372823	0.00390902
ENSG00000134690	CDCA8	-2.22428	2.3428	12.6623	0.000373108	0.00390966
ENSG00000153993	SEMA3D	2.00913	3.98691	12.6594	0.000373682	0.00391332
ENSG00000166860	ZBTB39	-0.833647	3.84814	12.6523	0.000375098	0.00392578
ENSG00000125637	PSD4	-1.06506	5.21352	12.639	0.00037778	0.00395148
ENSG00000135776	ABCB10	-0.79621	4.48968	12.6375	0.00037809	0.00395235
ENSG00000215182	MUC5AC	-5.04399	2.74315	12.6132	0.000383022	0.0040015
ENSG00000168496	FEN1	-1.77264	3.99402	12.6068	0.000384345	0.00401291
ENSG00000179833	SERTAD2	1.13943	5.52674	12.6027	0.000385185	0.00401927
ENSG00000109458	GAB1	0.746477	5.38074	12.6002	0.000385715	0.00401998
ENSG00000165480	SKA3	-2.90616	2.06408	12.6012	0.0003855	0.00401998
ENSG00000124786	SLC35B3	-0.902116	5.17856	12.5948	0.000386822	0.0040291
ENSG00000006704	GTF2IRD1	-0.999496	4.56782	12.5914	0.000387531	0.00403408
ENSG00000109805	NCAPG	-2.56852	2.72782	12.5833	0.000389214	0.00404634
ENSG00000144231	POLR2D	-0.76535	5.34316	12.5812	0.000389639	0.00404634
ENSG00000164713	BRI3	0.932955	5.58423	12.5817	0.000389549	0.00404634
ENSG00000248161	AC098487.1	1.44454	-0.468079	12.5835	0.000389166	0.00404634
ENSG00000162337	LRP5	0.926528	6.15294	12.5794	0.000390018	0.00404787
ENSG00000152578	GRIA4	-2.86706	1.34791	12.5774	0.000390434	0.00404969
ENSG00000165632	TAF3	0.759723	5.25231	12.5763	0.00039066	0.00404969
ENSG00000089902	RCOR1	-0.736527	5.83226	12.5729	0.000391385	0.0040548
ENSG00000066279	ASPM	-2.56041	3.51337	12.5711	0.000391762	0.00405509
ENSG00000140265	ZSCAN29	-0.735937	5.08141	12.5705	0.000391879	0.00405509
ENSG00000105849	TWISTNB	-1.39297	6.03113	12.5591	0.000394289	0.00407518
ENSG00000167210	LOXHD1	2.11077	0.682581	12.5595	0.0003942	0.00407518
ENSG00000001036	FUCA2	-0.823436	6.27027	12.5473	0.000396789	0.00409697
ENSG00000178409	BEND3	-1.21183	3.0048	12.5469	0.000396868	0.00409697
ENSG00000151364	KCTD14	-1.97406	1.11541	12.5444	0.000397404	0.00410007
ENSG00000173846	PLK3	1.18481	3.67692	12.5419	0.000397928	0.00410304
ENSG00000048052	HDAC9	1.09061	4.21097	12.5396	0.000398416	0.00410564
ENSG00000275342	PRAG1	1.23918	3.50927	12.5345	0.000399496	0.00411434
ENSG00000250266	LINC01612	-3.86046	0.169404	12.5328	0.000399875	0.00411581
ENSG00000231760	AL355312.2	1.41618	0.277562	12.5204	0.000402533	0.00414072
ENSG00000135392	DNAJC14	-0.708499	4.359	12.5166	0.000403346	0.00414662
ENSG00000158352	SHROOM4	1.68941	5.70432	12.5132	0.000404085	0.00414801
ENSG00000162595	DIRAS3	2.58087	2.63705	12.5135	0.000404026	0.00414801
ENSG00000176658	MYO1D	0.901036	6.46229	12.5127	0.000404196	0.00414801
ENSG00000059804	SLC2A3	2.60567	7.14271	12.5089	0.000405026	0.00415408
ENSG00000141934	PLPP2	-1.77854	5.16838	12.5025	0.00040641	0.00416582
ENSG00000161640	SIGLEC11	2.59713	0.807308	12.4993	0.000407098	0.00417042
ENSG00000119938	PPP1R3C	1.65024	3.56133	12.489	0.000409366	0.00419119
ENSG00000107295	SH3GL2	3.43165	0.888498	12.4831	0.00041066	0.00420196
ENSG00000113812	ACTR8	-0.735174	4.83781	12.4736	0.000412741	0.00422077
ENSG00000129473	BCL2L2	0.956201	5.76199	12.4654	0.000414562	0.0042369
ENSG00000127954	STEAP4	2.37413	6.64928	12.4624	0.000415221	0.00424115
ENSG00000205189	ZBTB10	-0.805879	6.38537	12.461	0.000415542	0.00424194
ENSG00000144891	AGTR1	2.89159	2.84419	12.4541	0.000417067	0.0042514
ENSG00000172020	GAP43	2.65852	0.102094	12.4557	0.000416713	0.0042514
ENSG00000276085	CCL3L1	3.34253	1.5818	12.4535	0.000417201	0.0042514
ENSG00000196517	SLC6A9	1.68562	2.75972	12.4517	0.000417608	0.00425306
ENSG00000175040	CHST2	-2.25264	5.76314	12.4499	0.000418008	0.00425464
ENSG00000109705	NKX3-2	2.68732	-0.485912	12.4412	0.000419956	0.00426947
ENSG00000149328	GLB1L2	-2.55874	5.60938	12.4415	0.000419907	0.00426947
ENSG00000100577	GSTZ1	-0.932395	3.39058	12.4343	0.000421529	0.00428296
ENSG00000106018	VIPR2	1.66723	3.32709	12.4177	0.000425279	0.00431854
ENSG00000156486	KCNS2	-2.38005	3.13121	12.4119	0.000426603	0.00432694
ENSG00000185432	METTL7A	0.957599	7.4062	12.4124	0.000426492	0.00432694
ENSG00000120685	PROSER1	-0.635484	5.3808	12.403	0.000428651	0.00434518
ENSG00000154262	ABCA6	1.80546	4.85074	12.3858	0.000432603	0.00438269
ENSG00000211946	IGHV3-20	5.00662	2.1984	12.3788	0.000434239	0.0043967
ENSG00000267690	LDLRAD4-AS1	2.06741	-0.321515	12.3755	0.000435006	0.0044019
ENSG00000142731	PLK4	-1.7544	2.85563	12.3743	0.000435284	0.00440217
ENSG00000197563	PIGN	-1.00931	5.32168	12.3644	0.000437599	0.004423
ENSG00000088179	PTPN4	-0.788854	5.47199	12.3578	0.000439142	0.00443603
ENSG00000102882	MAPK3	0.894574	6.12927	12.354	0.000440047	0.00444259
ENSG00000178980	SELENOW	0.943841	6.88541	12.3351	0.00044451	0.00448504
ENSG00000105227	PRX	1.42814	3.46498	12.3213	0.000447822	0.00451061
ENSG00000172531	PPP1CA	-0.794262	6.22072	12.3226	0.000447508	0.00451061
ENSG00000182575	NXPH3	2.24166	3.84712	12.3222	0.000447596	0.00451061
ENSG00000130755	GMFG	1.4751	4.03936	12.3188	0.000448416	0.00451398
ENSG00000162520	SYNC	1.92186	1.7603	12.311	0.000450308	0.00453041
ENSG00000172828	CES3	-2.80886	1.56029	12.307	0.00045127	0.00453747
ENSG00000198768	APCDD1L	2.20283	0.172887	12.304	0.000451983	0.00454201
ENSG00000151012	SLC7A11	-1.88925	2.52316	12.2934	0.000454551	0.00456519
ENSG00000185404	SP140L	0.910156	4.55629	12.2891	0.000455622	0.0045733
ENSG00000161642	ZNF385A	1.13196	4.67594	12.2815	0.000457468	0.00458919
ENSG00000133789	SWAP70	1.52859	7.04418	12.2759	0.000458847	0.00460037
ENSG00000079156	OSBPL6	1.49857	1.92747	12.2723	0.000459732	0.00460658
ENSG00000105974	CAV1	1.83753	8.61081	12.2592	0.000462973	0.00463056
ENSG00000158528	PPP1R9A	-1.08686	4.96636	12.2601	0.000462749	0.00463056
ENSG00000161905	ALOX15	3.03627	0.933222	12.2604	0.000462676	0.00463056
ENSG00000204241	AP000911.1	2.27291	-0.536442	12.2583	0.000463189	0.00463056
ENSG00000197253	TPSB2	2.96763	2.3566	12.2509	0.000465045	0.00464644
ENSG00000168306	ACOX2	1.61801	3.10026	12.2462	0.000466218	0.0046555
ENSG00000130545	CRB3	-2.28227	2.61327	12.242	0.000467245	0.00466308
ENSG00000142453	CARM1	-0.599185	5.74192	12.2368	0.000468552	0.00467343
ENSG00000169224	GCSAML	1.87742	-0.727592	12.2345	0.000469144	0.00467666
ENSG00000109685	NSD2	-0.820518	6.12613	12.2308	0.000470071	0.00468322
ENSG00000151725	CENPU	-2.16519	2.75082	12.2255	0.000471402	0.0046938
ENSG00000101911	PRPS2	-1.14273	6.23805	12.2236	0.000471892	0.00469598
ENSG00000048140	TSPAN17	-0.81794	5.24272	12.2123	0.000474757	0.0047218
ENSG00000126804	ZBTB1	-0.698721	5.86005	12.2061	0.000476323	0.00473467
ENSG00000267549	AC006116.8	-2.98758	-0.341825	12.2036	0.000476985	0.00473854
ENSG00000143110	C1orf162	1.45035	3.6261	12.2011	0.000477601	0.00474196
ENSG00000069424	KCNAB2	1.19725	4.26518	12.1937	0.000479506	0.00475544
ENSG00000170624	SGCD	1.57187	4.62528	12.1943	0.000479359	0.00475544
ENSG00000275832	ARHGAP23	1.12997	6.11159	12.1884	0.00048088	0.00476636
ENSG00000150893	FREM2	-2.04706	5.19903	12.1745	0.000484478	0.00479928
ENSG00000183092	BEGAIN	2.31941	1.28828	12.173	0.000484869	0.00480043
ENSG00000132932	ATP8A2	-2.93961	5.61744	12.171	0.00048539	0.00480229
ENSG00000160307	S100B	3.45699	3.17816	12.1701	0.000485609	0.00480229
ENSG00000260317	AC009812.4	-1.71126	1.17863	12.1549	0.0004896	0.004839
ENSG00000136159	NUDT15	-0.976829	4.35772	12.1504	0.000490777	0.00484578
ENSG00000254810	AP001189.3	2.05938	-0.404864	12.1501	0.000490842	0.00484578
ENSG00000233705	SLC26A4-AS1	-2.60849	0.0266607	12.1202	0.000498788	0.00492143
ENSG00000102387	TAF7L	-2.92007	0.717587	12.1153	0.000500109	0.00493167
ENSG00000017260	ATP2C1	-0.796494	7.30503	12.1115	0.000501108	0.00493872
ENSG00000066336	SPI1	1.57513	4.47673	12.1062	0.000502555	0.00494738
ENSG00000276070	CCL4L2	3.17592	2.79429	12.1066	0.000502426	0.00494738
ENSG00000180801	ARSJ	-1.07083	4.48591	12.1021	0.000503638	0.00495524
ENSG00000128710	HOXD10	-1.75199	5.00271	12.0987	0.000504567	0.00496158
ENSG00000271959	AC100803.3	2.96003	0.125972	12.0929	0.000506143	0.00497426
ENSG00000151388	ADAMTS12	-1.98102	5.44592	12.0702	0.000512343	0.00503235
ENSG00000165209	STRBP	-1.06285	5.18837	12.0665	0.000513361	0.00503951
ENSG00000273274	ZBTB8B	-2.75539	0.869614	12.0635	0.000514198	0.00504488
ENSG00000162711	NLRP3	2.20816	2.99676	12.0617	0.000514694	0.0050469
ENSG00000166851	PLK1	-2.27843	2.62137	12.06	0.000515158	0.0050486
ENSG00000152782	PANK1	-1.1752	3.03445	12.0577	0.000515792	0.00504913
ENSG00000172296	SPTLC3	-0.816658	4.46762	12.0577	0.000515776	0.00504913
ENSG00000166398	KIAA0355	1.17424	6.35544	12.0319	0.000522969	0.00511651
ENSG00000167535	CACNB3	-1.00439	5.39686	12.018	0.0005269	0.00515207
ENSG00000100744	GSKIP	-1.11142	4.36492	12.0094	0.000529336	0.00517299
ENSG00000125046	SSUH2	2.11683	0.02495	11.9959	0.000533182	0.00519676
ENSG00000137875	BCL2L10	-1.84432	-0.110573	11.9958	0.00053322	0.00519676
ENSG00000165591	FAAH2	-1.58259	2.79589	11.9981	0.000532559	0.00519676
ENSG00000183688	RFLNB	1.29659	5.08154	11.9956	0.000533261	0.00519676
ENSG00000189159	JPT1	-0.963656	5.22001	11.9973	0.000532785	0.00519676
ENSG00000140511	HAPLN3	1.21252	4.00783	11.9918	0.00053435	0.00520445
ENSG00000165269	AQP7	3.47868	3.61053	11.9888	0.000535219	0.00521
ENSG00000144554	FANCD2	-1.46208	3.39105	11.9863	0.000535941	0.00521411
ENSG00000135838	NPL	2.23771	4.59021	11.9833	0.000536804	0.00521668
ENSG00000157601	MX1	1.31397	5.75453	11.9836	0.000536699	0.00521668
ENSG00000137078	SIT 1.00	1.94049	0.13635	11.9788	0.000538086	0.00521749
ENSG00000139324	TMTC3	-0.961239	5.70485	11.9793	0.000537938	0.00521749
ENSG00000141401	IMPA2	-1.41662	4.35413	11.9802	0.000537685	0.00521749
ENSG00000198886	MT-ND4	1.15224	14.2263	11.981	0.000537447	0.00521749
ENSG00000119906	SLF2	-0.850606	6.47987	11.9737	0.000539559	0.00522594
ENSG00000177485	ZBTB33	-0.893347	5.40329	11.9738	0.000539534	0.00522594
ENSG00000163501	IHH	-4.64056	3.99364	11.9718	0.000540124	0.00522851
ENSG00000174080	CTSF	1.12719	6.25849	11.9696	0.000540766	0.00523182
ENSG00000139187	KLRG1	1.52654	1.16516	11.9652	0.000542036	0.00523828
ENSG00000154639	CXADR	-2.22679	5.30988	11.9656	0.000541927	0.00523828
ENSG00000134057	CCNB1	-2.16466	4.08365	11.9577	0.000544234	0.0052566
ENSG00000120159	CAAP1	-0.775563	4.16442	11.9543	0.000545218	0.00526243
ENSG00000188761	BCL2L15	-2.36469	2.11451	11.9535	0.000545443	0.00526243
ENSG00000078725	BRINP1	-2.5075	1.02285	11.9435	0.000548376	0.0052878
ENSG00000126950	TMEM35A	-1.89689	3.39406	11.941	0.000549112	0.00529197
ENSG00000049449	RCN1	-0.930937	6.78997	11.9399	0.000549455	0.00529235
ENSG00000111206	FOXM1	-2.3906	3.04734	11.9377	0.000550096	0.00529558
ENSG00000114346	ECT2	-1.73617	4.58879	11.9244	0.000554035	0.00533056
ENSG00000160539	PLPP7	1.40802	1.99023	11.9228	0.000554513	0.00533221
ENSG00000155592	ZKSCAN2	-0.960974	3.66458	11.9214	0.000554916	0.00533314
ENSG00000155324	GRAMD2B	-1.14117	6.07881	11.9156	0.000556662	0.00534697
ENSG00000198467	TPM2	1.32656	8.16291	11.9084	0.000558805	0.00536459
ENSG00000160216	AGPAT3	-0.643333	6.16178	11.8947	0.000562939	0.00540129
ENSG00000172508	CARNS1	2.03314	2.00522	11.8914	0.00056393	0.00540715
ENSG00000187801	ZFP69B	-1.4721	1.46201	11.8906	0.000564171	0.00540715
ENSG00000038210	PI4K2B	-1.03545	4.00998	11.8855	0.00056573	0.00541911
ENSG00000123575	FAM199X	-0.818622	6.17273	11.884	0.000566172	0.00542037
ENSG00000163956	LRPAP1	-0.979909	7.4021	11.8776	0.000568139	0.00543621
ENSG00000129810	SGO1	-2.27003	1.8738	11.875	0.000568926	0.00544069
ENSG00000171903	CYP4F11	-2.77824	1.79609	11.874	0.000569233	0.00544069
ENSG00000082196	C1QTNF3	1.75348	3.69493	11.8677	0.00057116	0.00545612
ENSG00000120129	DUSP1	2.47305	9.36851	11.8598	0.00057359	0.00547632
ENSG00000075884	ARHGAP15	1.51641	3.32114	11.8503	0.000576531	0.00550138
ENSG00000152455	SUV39H2	-1.10013	3.51266	11.849	0.00057692	0.00550208
ENSG00000162630	B3GALT2	1.91525	0.342536	11.8469	0.000577564	0.0055052
ENSG00000111412	C12orf49	-0.933306	5.59194	11.8405	0.000579567	0.00551825
ENSG00000140254	DUOXA1	-2.91359	3.20595	11.8408	0.000579476	0.00551825
ENSG00000170266	GLB1	-0.813761	6.08267	11.831	0.000582535	0.00554348
ENSG00000198146	ZNF770	-0.775837	6.2488	11.8285	0.000583312	0.00554784
ENSG00000143882	ATP6V1C2	-3.40829	4.61597	11.8242	0.000584646	0.00555749
ENSG00000116985	BMP8B	-1.50729	2.5187	11.8216	0.00058549	0.00556247
ENSG00000180257	ZNF816	-0.951717	3.67254	11.8168	0.000586986	0.00557364
ENSG00000136492	BRIP1	-2.3828	2.28119	11.8143	0.000587763	0.00557747
ENSG00000211941	IGHV3-11	4.64687	1.35956	11.8135	0.000588029	0.00557747
ENSG00000111879	FAM184A	1.51886	1.65147	11.8095	0.000589293	0.00558641
ENSG00000143469	SYT14	-3.2051	4.31397	11.8076	0.000589883	0.00558896
ENSG00000067167	TRAM1	-1.09571	8.21066	11.8059	0.000590428	0.00559107
ENSG00000211959	IGHV4-39	3.7443	2.23528	11.8047	0.000590826	0.00559115
ENSG00000231672	DIRC3	1.89235	0.402605	11.8039	0.000591078	0.00559115
ENSG00000213639	PPP1CB	-1.03503	8.70806	11.8006	0.000592109	0.00559786
ENSG00000173273	TNKS	-0.703898	6.68151	11.7965	0.000593419	0.0056072
ENSG00000135929	CYP27A1	1.64164	5.12112	11.7935	0.000594376	0.0056132
ENSG00000211649	IGLV7-46	4.55828	1.05333	11.7863	0.000596683	0.00562887
ENSG00000232229	LINC00865	-2.24329	2.90603	11.7869	0.000596505	0.00562887
ENSG00000148346	LCN2	-2.76157	4.75092	11.7826	0.000597861	0.00563693
ENSG00000158402	CDC25C	-3.12615	0.47332	11.7814	0.00059825	0.00563754
ENSG00000101773	RBBP8	-1.17588	6.02411	11.7686	0.000602392	0.00567043
ENSG00000122547	EEPD1	0.899268	4.17657	11.7695	0.000602104	0.00567043
ENSG00000204397	CARD16	1.35229	3.24212	11.7652	0.000603499	0.00567778
ENSG00000112812	PRSS16	-1.68803	2.83658	11.7641	0.000603829	0.00567782
ENSG00000119523	ALG2	-0.887935	5.52977	11.7531	0.000607413	0.00570364
ENSG00000185271	KLHL33	2.30449	0.892033	11.7527	0.000607558	0.00570364
ENSG00000277449	CEBPB-AS1	1.96769	1.60481	11.7541	0.000607088	0.00570364
ENSG00000168679	SLC16A4	1.32612	3.78523	11.7427	0.000610821	0.00573118
ENSG00000106868	SUSD1	-0.953133	4.24008	11.7353	0.000613261	0.00575098
ENSG00000068796	KIF2A	-0.925171	5.5676	11.7206	0.000618124	0.00579208
ENSG00000144476	ACKR3	1.52516	5.12809	11.719	0.000618642	0.00579208
ENSG00000186314	PRELID2	1.0887	1.86763	11.7193	0.00061855	0.00579208
ENSG00000086598	TMED2	-1.04476	8.31043	11.7125	0.000620813	0.00580927
ENSG00000185515	BRCC3	-0.722019	4.79578	11.7076	0.00062247	0.00582165
ENSG00000127578	WFIKKN1	-1.77732	0.494149	11.7062	0.000622916	0.00582269
ENSG00000139597	N4BP2L1	1.31029	4.53686	11.7027	0.000624088	0.00582739
ENSG00000168060	NAALADL1	1.23983	2.36197	11.7033	0.000623889	0.00582739
ENSG00000085265	FCN1	1.94949	3.52912	11.6897	0.000628479	0.00586524
ENSG00000101400	SNTA1	1.19247	3.68617	11.6873	0.000629296	0.00586972
ENSG00000074695	LMAN1	-1.0326	8.07208	11.6856	0.000629862	0.00587185
ENSG00000134873	CLDN10	-2.1304	5.39448	11.6842	0.000630334	0.0058731
ENSG00000011332	DPF1	-2.66749	0.162598	11.6755	0.000633297	0.00589756
ENSG00000276023	DUSP14	-1.38192	4.22672	11.6727	0.000634234	0.00590313
ENSG00000085999	RAD54L	-2.16141	1.43427	11.6666	0.000636331	0.00591947
ENSG00000244968	LIFR-AS1	1.32366	1.12474	11.6571	0.000639588	0.0059466
ENSG00000213654	GPSM3	1.16418	4.15783	11.6532	0.000640906	0.00595567
ENSG00000262097	LINC02185	2.32403	-0.511337	11.6474	0.000642929	0.00597128
ENSG00000117280	RAB29	0.958452	4.4254	11.6385	0.000646023	0.00599682
ENSG00000123975	CKS2	-1.71474	3.4272	11.6006	0.000659309	0.00611689
ENSG00000117399	CDC20	-2.71441	3.08627	11.5944	0.000661512	0.00613405
ENSG00000101695	RNF125	1.2618	4.87344	11.5924	0.000662234	0.00613748
ENSG00000154274	C4orf19	-1.60025	2.77539	11.5877	0.000663897	0.00614413
ENSG00000198888	MT-ND1	1.16423	12.7206	11.5886	0.000663591	0.00614413
ENSG00000251381	LINC00958	-2.80342	1.92261	11.5874	0.00066401	0.00614413
ENSG00000174151	CYB561D1	-0.779288	4.21747	11.5863	0.000664395	0.00614442
ENSG00000109089	CDR2L	-1.00779	5.02533	11.5828	0.000665647	0.00614946
ENSG00000228495	LINC01013	3.1338	0.950443	11.583	0.000665572	0.00614946
ENSG00000120784	ZFP30	-0.949989	4.16001	11.5783	0.000667251	0.00616101
ENSG00000112237	CCNC	-0.623322	5.66349	11.5742	0.000668749	0.00617157
ENSG00000110436	SLC1A2	-1.98972	3.41555	11.5648	0.000672139	0.00619956
ENSG00000152217	SETBP1	0.825629	5.52948	11.5631	0.000672729	0.00620172
ENSG00000173852	DPY19L1	-1.06209	5.82488	11.56	0.000673851	0.00620878
ENSG00000112276	BVES	-1.46514	3.80222	11.5556	0.00067545	0.00622022
ENSG00000092853	CLSPN	-2.39248	3.09926	11.553	0.000676388	0.00622426
ENSG00000128487	SPECC1	-0.796854	6.06434	11.5506	0.000677283	0.00622426
ENSG00000131941	RHPN2	-1.98959	5.30839	11.551	0.000677134	0.00622426
ENSG00000184208	C22orf46	0.751009	5.10784	11.5505	0.00067732	0.00622426
ENSG00000137936	BCAR3	0.94366	4.15191	11.549	0.000677862	0.00622596
ENSG00000170677	SOCS6	-0.932488	5.54241	11.5356	0.000682771	0.00626774
ENSG00000130544	ZNF557	-0.909763	3.91385	11.5335	0.000683533	0.00627142
ENSG00000109133	TMEM33	-0.966025	6.10812	11.5238	0.000687097	0.0063008
ENSG00000188133	TMEM215	-2.93258	1.94159	11.5205	0.000688347	0.00630894
ENSG00000103591	AAGAB	-0.790352	5.2278	11.5135	0.000690908	0.00632908
ENSG00000065621	GSTO2	-1.59081	3.46752	11.4954	0.000697669	0.00638765
ENSG00000107719	PALD1	0.903765	4.04496	11.4879	0.000700503	0.00640602
ENSG00000146700	SSC4D	1.74962	0.0860518	11.4862	0.000701145	0.00640602
ENSG00000166928	MS4A14	1.68553	0.708469	11.4863	0.000701126	0.00640602
ENSG00000174437	ATP2A2	-1.08029	8.81559	11.4862	0.000701147	0.00640602
ENSG00000111605	CPSF6	-0.663753	6.50843	11.4725	0.000706319	0.00644859
ENSG00000187942	LDLRAD2	2.38805	1.15941	11.4719	0.000706547	0.00644859
ENSG00000138780	GSTCD	-1.12135	3.76089	11.4662	0.000708738	0.00646519
ENSG00000037280	FLT4	1.54073	5.19379	11.461	0.000710737	0.00648003
ENSG00000123505	AMD 1.00	-1.01024	6.95567	11.4556	0.000712796	0.0064954
ENSG00000112964	GHR	1.69996	4.68276	11.4513	0.000714456	0.00650712
ENSG00000039523	RIPOR1	0.893751	6.026	11.4286	0.000723232	0.00657329
ENSG00000072832	CRMP1	-1.05784	5.33652	11.4288	0.00072314	0.00657329
ENSG00000109475	RPL34	0.790379	8.49219	11.4287	0.000723178	0.00657329
ENSG00000111684	LPCAT3	-1.03052	3.5429	11.4301	0.000722619	0.00657329
ENSG00000164742	ADCY1	-2.5517	6.95165	11.4195	0.000726779	0.00660209
ENSG00000023697	DERA	-1.01859	5.26748	11.4155	0.000728354	0.0066127
ENSG00000121039	RDH10	-1.95536	6.45448	11.4146	0.000728707	0.0066127
ENSG00000148175	STOM	1.71238	8.37596	11.4096	0.000730673	0.00662708
ENSG00000117308	GALE	-1.04921	4.15809	11.4065	0.000731859	0.00663348
ENSG00000138433	CIR1	0.646787	6.15608	11.4058	0.000732141	0.00663348
ENSG00000078687	TNRC6C	0.795466	5.81096	11.3764	0.000743844	0.0067325
ENSG00000198856	OSTC	-1.07342	6.5893	11.3771	0.000743544	0.0067325
ENSG00000096006	CRISP3	-4.73403	6.77442	11.3609	0.000750046	0.00678511
ENSG00000119969	HELLS	-1.50465	4.0594	11.3575	0.000751443	0.00679
ENSG00000130032	PRRG3	1.93797	3.44087	11.3577	0.000751349	0.00679
ENSG00000157502	MUM1L1	-2.22336	6.28075	11.3567	0.000751757	0.00679
ENSG00000254531	AP001816.1	1.22196	1.33246	11.3533	0.000753139	0.00679895
ENSG00000130052	STARD8	1.74554	5.04377	11.3484	0.000755116	0.00680277
ENSG00000130700	GATA5	4.59208	1.74078	11.3478	0.000755368	0.00680277
ENSG00000134755	DSC2	-1.43721	5.14552	11.3455	0.000756297	0.00680277
ENSG00000149575	SCN2B	2.10915	2.14612	11.3473	0.00075556	0.00680277
ENSG00000157315	TMED6	-1.23704	0.391726	11.3487	0.000755025	0.00680277
ENSG00000197063	MAFG	0.85228	5.15928	11.3507	0.000754187	0.00680277
ENSG00000237649	KIFC1	-2.16986	2.9481	11.3459	0.000756152	0.00680277
ENSG00000143994	ABHD1	2.00551	-0.908745	11.3392	0.000758895	0.00682261
ENSG00000161800	RACGAP1	-1.57914	4.32878	11.3377	0.000759512	0.00682462
ENSG00000227619	AL391056.1	-2.44472	0.263579	11.3356	0.000760366	0.00682877
ENSG00000112561	TFEB	1.02862	3.58465	11.3328	0.000761516	0.00683384
ENSG00000186871	ERCC6L	-2.3018	1.52178	11.3323	0.000761714	0.00683384
ENSG00000172179	PRL	-3.31235	-0.113495	11.3304	0.000762476	0.00683715
ENSG00000094804	CDC6	-2.50562	2.99028	11.324	0.000765115	0.00685727
ENSG00000138166	DUSP5	2.39659	5.69056	11.3228	0.000765625	0.00685832
ENSG00000072401	UBE2D1	-0.966036	4.73506	11.3204	0.00076661	0.0068636
ENSG00000162819	BROX	-0.80637	6.08409	11.3163	0.00076831	0.00687528
ENSG00000198855	FICD	-1.23247	3.62967	11.3111	0.000770443	0.00689083
ENSG00000134910	STT3A	-0.927769	7.69443	11.3094	0.000771158	0.00689368
ENSG00000163701	IL17RE	1.80895	1.17847	11.3084	0.00077158	0.00689392
ENSG00000125354	SEPT6	0.812086	5.83425	11.3065	0.000772349	0.00689725
ENSG00000159166	LAD1	-2.93339	5.07434	11.2982	0.000775831	0.00692479
ENSG00000146802	TMEM168	-0.569204	5.57751	11.2912	0.000778744	0.00694723
ENSG00000105939	ZC3HAV1	-0.91435	7.13659	11.2865	0.000780724	0.00696132
ENSG00000128510	CPA4	4.70683	2.48139	11.2802	0.000783367	0.00697774
ENSG00000211965	IGHV3-49	3.30658	0.896401	11.2805	0.000783252	0.00697774
ENSG00000121060	TRIM25	-0.698055	6.6331	11.2699	0.000787723	0.00701295
ENSG00000168918	INPP5D	1.12468	5.16592	11.2648	0.00078992	0.00702892
ENSG00000172403	SYNPO2	1.50004	8.39031	11.2625	0.000790868	0.00703375
ENSG00000173068	BNC2	1.43688	5.92281	11.2581	0.000792753	0.00704692
ENSG00000180855	ZNF443	-1.3863	2.84301	11.2444	0.000798645	0.00709567
ENSG00000184524	CEND1	-1.72856	-0.436574	11.2421	0.00079964	0.00710089
ENSG00000246223	LINC01550	2.02267	0.212545	11.2178	0.000810175	0.00719077
ENSG00000056277	ZNF280C	-0.946865	3.17634	11.2129	0.000812297	0.00720593
ENSG00000140525	FANCI	-1.57223	4.13047	11.2087	0.000814163	0.0072188
ENSG00000198642	KLHL9	-0.797837	6.43212	11.2074	0.000814712	0.00721999
ENSG00000103855	CD276	-0.941138	6.39271	11.2054	0.000815601	0.00722419
ENSG00000167767	KRT80	-2.97321	3.71077	11.1954	0.000820015	0.00725959
ENSG00000109189	USP46	-1.09031	5.33742	11.1879	0.000823322	0.00728517
ENSG00000121621	KIF18A	-2.20802	1.7811	11.1869	0.00082378	0.00728552
ENSG00000121552	CSTA	2.42013	2.00034	11.183	0.000825485	0.00729689
ENSG00000046604	DSG2	-0.997246	6.49371	11.1794	0.000827103	0.00730738
ENSG00000137868	STRA6	-2.1984	5.93442	11.1785	0.000827512	0.00730738
ENSG00000119922	IFIT2	1.04038	4.90123	11.1762	0.000828538	0.00731273
ENSG00000172543	CTSW	-2.21826	5.00993	11.1702	0.000831239	0.00733285
ENSG00000101335	MYL9	1.34737	8.78758	11.1679	0.000832267	0.0073382
ENSG00000100558	PLEK2	-1.72179	1.18404	11.1605	0.000835592	0.00736378
ENSG00000127152	BCL11B	1.64328	2.59327	11.1513	0.000839714	0.00739537
ENSG00000135842	FAM129A	2.1268	6.83871	11.1506	0.000840026	0.00739537
ENSG00000109610	SOD3	1.38392	5.87009	11.1423	0.0008438	0.00742484
ENSG00000125657	TNFSF9	1.91472	-0.721086	11.1399	0.000844925	0.00743098
ENSG00000067606	PRKCZ	-1.059	2.90973	11.1361	0.000846634	0.00743849
ENSG00000145050	MANF	-1.04499	5.69257	11.1366	0.000846388	0.00743849
ENSG00000070214	SLC44A1	-0.779614	7.42038	11.1335	0.000847844	0.00744162
ENSG00000165389	SPTSSA	-1.33736	5.79285	11.1336	0.00084778	0.00744162
ENSG00000029534	ANK1	2.0004	1.29246	11.1305	0.000849194	0.00744971
ENSG00000081041	CXCL2	3.13955	4.37187	11.1269	0.000850837	0.00745331
ENSG00000211660	IGLV2-23	4.55022	2.2801	11.1274	0.000850605	0.00745331
ENSG00000246705	H2AFJ	0.87722	4.9645	11.1268	0.000850889	0.00745331
ENSG00000068878	PSME4	-0.847332	6.53384	11.1208	0.000853667	0.00747388
ENSG00000169715	MT1E	1.57555	4.35227	11.1078	0.000859663	0.00752259
ENSG00000138792	ENPEP	-1.69963	6.29551	11.0996	0.000863483	0.00754843
ENSG00000237651	C2orf74	1.04073	3.52236	11.0998	0.000863373	0.00754843
ENSG00000085563	ABCB1	1.55942	5.12514	11.0928	0.00086663	0.00757213
ENSG00000108342	CSF3	4.88781	3.6575	11.0863	0.000869693	0.00759509
ENSG00000130762	ARHGEF16	-1.75858	2.91812	11.0847	0.000870438	0.00759778
ENSG00000124171	PARD6B	-1.69916	3.47229	11.082	0.000871698	0.00760497
ENSG00000131042	LILRB2	1.67691	3.06743	11.0789	0.000873161	0.00761391
ENSG00000130595	TNNT3	2.953	2.21867	11.0719	0.000876454	0.0076388
ENSG00000002587	HS3ST1	1.6237	3.802	11.063	0.000880661	0.00767159
ENSG00000155304	HSPA13	-1.50069	5.98376	11.0621	0.000881098	0.00767159
[truncated: 15,406 more rows]
